# Supplementary material for: Immune-suppression by OsHV-1 viral infection causes fatal bacteraemia in Pacific oysters
Source: Nat Commun. 2018 Oct 11;9:4215. doi: 10.1038/s41467-018-06659-3 (PMC6182001; doi:10.1038/s41467-018-06659-3)
Supplement: Supplementary file 4 — Supplementary Data 1 [file 41467_2018_6659_MOESM4_ESM.xlsx]

## Sheet: Feuil1
Supplementary Data 1: Absolute abundance of Operational Taxonomic Units (ie clusters) and their corresponding taxonomic affiliations for the susceptible SF11 and the resistant RF21 oysters. T0, T6, T12, T24, T48, T60 and T72 correspond to the different sampling times (in hour) during the kinetics of the 'natural' experimental infections. R1, R2, R3 correspond to the results of each replicate (Exc…
Cluster	Kingdom	Phylum	Class	Order	Family	Genus	Species		SF11.T0.R1	SF11.T0.R2	SF11.T0.R3	SF11.T6.R1	SF11.T6.R2	SF11.T6.R3	SF11.T12.R1	SF11.T12.R2	SF11.T12.R3	SF11.T24.R1	SF11.T24.R2	SF11.T24.R3	SF11.T48.R1	SF11.T48.R2	SF11.T48.R3	SF11.T60.R1	SF11.T60.R2	SF11.T60.R3	SF11.T72.R1	SF11.T72.R2	SF11.T72.R3	RF21.T0.R1	RF21.T0.R2	RF21.T0.R3	RF21.T6.R1	RF21.T6.R2	RF21.T6.R3	RF21.T12.R1	RF21.T12.R2	RF21.T12.R3	RF21.T24.R1	RF21.T24.R2	RF21.T24.R3	RF21.T48.R1	RF21.T48.R2	RF21.T48.R3	RF21.T60.R1	RF21.T60.R2	RF21.T60.R3	RF21.T72.R1	RF21.T72.R2
Cluster_2	Bacteria	Bacteroidetes	Flavobacteriia	Flavobacteriales	Flavobacteriaceae	Aquimarina	Aquimarina sp.	Cluster_2	10227	28108	9622	21063	16638	20368	22270	19123	4931	10144	11781	16574	2560	8608	3994	93	768	7945	63	350	436	4977	16183	29146	4174	7284	5195	8262	5640	10370	7655	24338	3147	27231	4748	34559	11137	11150	5384	7029	4936
Cluster_3	Bacteria	Tenericutes	Mollicutes	Mycoplasmatales	Mycoplasmataceae	Mycoplasma	unknown species	Cluster_3	203	8	1	2778	2	4	6	196	2	5	245	4	72	3	4	11	5	44	2	3	5	3	965	3	1	1	2	4	1	2	2812	990	2267	3	0	2	1	2	2	1	0
Cluster_4	Bacteria	Tenericutes	Mollicutes	Mycoplasmatales	Mycoplasmataceae	unknown genus	unknown species	Cluster_4	4810	5454	2678	12431	5824	3302	3838	5093	17946	1962	1323	3951	5014	1843	4197	69	317	6	19	6	7	12560	4045	10442	14045	22845	20813	21017	15160	18338	10436	3874	10439	8401	3029	3633	996	4049	1717	81	1
Cluster_5	Bacteria	Proteobacteria	Gammaproteobacteria	Oceanospirillales	Oleiphilaceae	Oleiphilus	Oleiphilus sp.	Cluster_5	11187	2842	6341	11152	3853	6097	9187	10551	7112	4441	9801	11290	2932	1370	2919	111	319	325	95	131	65	10858	9568	9531	16364	14834	13377	15687	16259	19153	16305	13682	8471	4461	6790	4634	7728	6675	5112	2296	364
Cluster_6	Bacteria	Proteobacteria	Gammaproteobacteria	Alteromonadales	Pseudoalteromonadaceae	Pseudoalteromonas	Multi-affiliation	Cluster_6	0	0	0	0	244	180	0	213	0	267	1	1810	1243	1107	653	557	862	1147	524	522	481	0	0	241	409	382	0	0	0	0	896	1	1	0	265	465	748	1642	1920	789	464
Cluster_7	Bacteria	Bacteroidetes	Flavobacteriia	Flavobacteriales	Flavobacteriaceae	Mesoflavibacter	Multi-affiliation	Cluster_7	0	0	0	0	0	0	0	0	0	0	0	0	0	0	0	0	26	0	0	0	0	0	0	0	0	0	0	0	0	0	0	0	0	0	0	0	0	0	0	0	0
Cluster_8	Bacteria	Bacteroidetes	Flavobacteriia	Flavobacteriales	Flavobacteriaceae	Multi-affiliation	Multi-affiliation	Cluster_8	1484	2	1902	2022	1314	1458	1328	2616	2990	716	1630	0	344	331	1001	52	309	199	32	42	47	5829	4563	2729	4422	12362	7102	5670	4839	5846	8000	1085	1930	153	346	596	1844	563	799	0	116
Cluster_9	Bacteria	Proteobacteria	Gammaproteobacteria	Vibrionales	Vibrionaceae	Vibrio	Multi-affiliation	Cluster_9	1	1	0	526	595	744	548	781	980	399	546	1137	3086	2995	2234	1923	1531	1410	973	1567	1354	0	2	0	0	775	1	204	1	624	5923	0	0	1496	371	1689	5711	3561	5889	3455	1898
Cluster_10	Bacteria	Proteobacteria	Gammaproteobacteria	Cellvibrionales	Cellvibrionaceae	unknown genus	unknown species	Cluster_10	1514	0	1910	2547	2941	3770	4974	5796	3980	1983	2781	3401	5020	3807	3504	366	615	1377	139	148	315	2	2521	1621	2056	2732	3590	3458	3463	3057	3051	1749	3517	5253	4750	1229	7058	7902	4798	4579	3642
Cluster_11	Bacteria	Bacteroidetes	Flavobacteriia	Flavobacteriales	Flavobacteriaceae	Olleya	Lacinutrix sp.	Cluster_11	0	0	0	0	0	0	257	0	0	1	0	2	0	0	0	0	0	0	0	5	65	0	0	0	0	0	0	0	0	0	0	0	0	0	0	0	0	0	0	0	0
Cluster_12	Bacteria	Proteobacteria	Gammaproteobacteria	Alteromonadales	Colwelliaceae	Colwellia	unknown species	Cluster_12	2879	551	1421	2138	1870	2882	1950	3111	1539	1462	2260	2130	2158	1805	1733	41	176	120	56	73	26	2170	1843	1257	3426	3661	4711	2984	3681	3258	4176	2847	1836	1450	2502	594	2739	1239	208	435	708
Cluster_14	Bacteria	Proteobacteria	Gammaproteobacteria	Oceanospirillales	Oceanospirillaceae	Neptuniibacter	unknown species	Cluster_14	0	0	0	0	0	0	0	0	0	0	0	0	0	0	0	3	0	0	3	0	0	0	0	0	0	0	0	0	0	0	0	0	0	0	0	0	0	0	0	0	0
Cluster_15	Bacteria	Proteobacteria	Gammaproteobacteria	Alteromonadales	Alteromonadaceae	Multi-affiliation	Multi-affiliation	Cluster_15	0	0	0	0	0	0	253	178	0	1	0	1361	1035	426	617	282	551	918	341	557	332	0	107	0	323	0	1	211	0	0	144	0	0	0	0	49	80	0	607	0	163
Cluster_16	Bacteria	Bacteroidetes	Bacteroidia	Bacteroidales	Prolixibacteraceae	Prolixibacter	unknown species	Cluster_16	1	1	0	0	165	2	0	154	2	0	461	1367	2315	2272	1918	1094	1216	715	714	1720	2195	0	1	2	0	214	0	3	1	3	1091	272	2	2933	2785	1107	7967	4256	2993	4232	925
Cluster_17	Bacteria	Bacteroidetes	Flavobacteriia	Flavobacteriales	Cryomorphaceae	Fluviicola	unknown species	Cluster_17	9565	6293	6448	6990	7071	3662	7365	5039	1035	1652	6612	10142	2173	420	2418	97	388	136	24	14	151	5246	2247	6020	11984	7208	10302	11613	15113	12202	10726	5606	4593	910	1598	140	644	597	274	225	2
Cluster_18	Bacteria	Proteobacteria	Epsilonproteobacteria	Campylobacterales	Campylobacteraceae	Arcobacter	Multi-affiliation	Cluster_18	1	1	2	395	0	0	244	1	8	2	0	3	4335	3873	2282	7383	6590	3818	5394	8276	5819	0	1	2	5	0	0	4	0	0	1	1	0	3205	623	751	1159	1683	3	912	142
Cluster_19	Bacteria	Proteobacteria	Gammaproteobacteria	Alteromonadales	Psychromonadaceae	Psychromonas	Psychromonas sp.	Cluster_19	907	4	4	1252	880	7	889	958	811	194	2222	873	7622	6575	7062	845	2542	3497	1059	897	1538	434	274	0	367	751	420	874	1386	867	1208	1656	252	2417	1248	1811	3933	1826	1491	1061	359
Cluster_20	Bacteria	Proteobacteria	Gammaproteobacteria	Alteromonadales	Colwelliaceae	Colwellia	heterotrophic extracellular symbiont C of Adipicola pacifica	Cluster_20	1366	324	1397	1445	1592	2026	2243	2398	1485	1040	1268	1089	1165	584	1129	50	121	125	50	26	47	1728	1351	1235	1346	1848	2692	1828	1152	1707	2025	2000	1383	1	1103	396	2291	732	804	69	0
Cluster_21	Bacteria	Bacteroidetes	Flavobacteriia	Flavobacteriales	Cryomorphaceae	Salinirepens	unknown species	Cluster_21	1	0	397	0	2	0	453	649	359	865	295	0	2879	2626	2409	2617	4987	11018	11097	6623	7323	0	0	1046	554	0	1	2	0	42	281	260	1	0	0	912	1301	400	758	465	705
Cluster_22	Bacteria	Proteobacteria	Alphaproteobacteria	Rhodobacterales	Rhodobacteraceae	Thalassobius	Multi-affiliation	Cluster_22	1757	847	0	319	1792	3	775	219	304	1903	226	0	236	382	167	54	131	140	118	190	345	313	1113	1023	480	454	91	107	215	155	723	1081	261	0	0	1164	0	480	295	232	118
Cluster_23	Bacteria	Proteobacteria	Gammaproteobacteria	Thiotrichales	Piscirickettsiaceae	unknown genus	unknown species	Cluster_23	1034	1456	935	340	1203	1520	3087	3029	2	1517	3332	1097	256	1276	348	2	29	284	4	46	18	0	1166	0	197	281	253	1530	542	918	297	2243	624	444	1	1195	688	372	0	200	0
Cluster_24	Bacteria	Proteobacteria	Epsilonproteobacteria	Campylobacterales	Campylobacteraceae	Arcobacter	Multi-affiliation	Cluster_24	0	0	0	1	0	0	0	0	1193	441	1	379	10464	5579	8593	4704	7612	7318	2660	2839	5849	0	2	1	843	0	0	139	0	0	1	639	0	0	1072	0	379	733	656	408	1
Cluster_25	Bacteria	Bacteroidetes	Bacteroidia	Bacteroidales	Marinilabiaceae	unknown genus	unknown species	Cluster_25	0	2	0	0	0	1	0	0	2	0	290	942	555	0	133	94	709	195	113	255	1905	0	0	1	0	0	0	0	0	1	0	1	0	262	0	0	544	592	0	1348	627
Cluster_26	Bacteria	Proteobacteria	Gammaproteobacteria	Alteromonadales	Psychromonadaceae	Psychromonas	Psychromonas sp.	Cluster_26	1949	1	771	480	1242	1286	2602	1289	0	0	0	1106	213	135	186	23	30	26	6	1	1	646	236	130	1115	754	1406	993	513	873	0	2	0	0	0	0	0	0	0	2	0
Cluster_27	Bacteria	Fusobacteria	Fusobacteriia	Fusobacteriales	Fusobacteriaceae	Psychrilyobacter	Multi-affiliation	Cluster_27	0	0	1	0	0	2	1	0	0	1	0	1	1254	2924	2216	2417	1872	561	1348	1451	9462	0	1	0	1316	2	0	1	1	1	368	1	0	1638	0	2381	1440	1082	4474	1094	0
Cluster_28	Bacteria	Proteobacteria	Alphaproteobacteria	Rhodobacterales	Rhodobacteraceae	Phaeobacter	Multi-affiliation	Cluster_28	0	1	0	0	0	5	0	2	509	273	0	2	136	349	242	159	373	1199	461	513	472	3	3	1	6	96	2	2	0	0	367	5	0	0	2	2	0	8	0	1	1
Cluster_29	Bacteria	Bacteroidetes	Flavobacteriia	Flavobacteriales	Flavobacteriaceae	Aquibacter	unknown species	Cluster_29	0	0	1	1	0	0	0	1	0	758	0	1	203	1	267	41	127	167	94	71	159	0	0	0	2	0	195	1	0	0	0	3	0	0	0	1	323	1	1	0	0
Cluster_30	Bacteria	Bacteroidetes	Flavobacteriia	Flavobacteriales	Flavobacteriaceae	Pseudofulvibacter	unknown species	Cluster_30	1134	669	0	306	600	235	0	170	0	461	297	1	75	1	177	0	113	0	4	2	19	426	215	0	1160	701	474	488	230	0	426	206	0	1	0	0	68	0	527	0	1
Cluster_31	Bacteria	Bacteroidetes	Flavobacteriia	Flavobacteriales	Cryomorphaceae	unknown genus	unknown species	Cluster_31	1377	1	1834	0	90	442	529	301	165	477	1203	231	485	139	615	5	0	20	0	2	52	2934	1015	226	3212	1190	1276	3274	2829	1701	4573	2467	1103	162	2078	346	970	1	1370	0	200
Cluster_32	Bacteria	Proteobacteria	Gammaproteobacteria	Alteromonadales	Multi-affiliation	Multi-affiliation	Multi-affiliation	Cluster_32	0	0	0	1	0	0	0	0	0	0	0	348	3240	1639	2402	3785	4285	5000	3142	2898	3789	1	0	0	700	0	0	0	0	1	2	0	633	0	0	0	428	1	0	0	276
Cluster_33	Bacteria	Fusobacteria	Fusobacteriia	Fusobacteriales	Fusobacteriaceae	Psychrilyobacter	Multi-affiliation	Cluster_33	0	2	0	1	0	0	1	0	0	0	0	2	0	0	0	0	0	0	1	0	0	0	0	0	2	1	0	0	0	0	1	0	0	0	0	0	0	1	0	0	0
Cluster_34	Bacteria	Proteobacteria	Gammaproteobacteria	Oceanospirillales	Multi-affiliation	Multi-affiliation	Multi-affiliation	Cluster_34	1747	1056	660	0	2259	995	439	2345	1427	1192	796	3888	943	451	92	8	94	94	4	4	9	216	0	941	0	415	887	422	657	532	516	777	377	416	2113	1979	2583	1068	1498	490	219
Cluster_35	Bacteria	Proteobacteria	Gammaproteobacteria	Oceanospirillales	Oceanospirillaceae	Neptuniibacter	Neptuniibacter sp.	Cluster_35	0	0	0	357	0	0	0	1	0	0	235	0	2215	2059	985	240	424	330	104	203	55	1	0	0	0	0	0	226	73	0	0	303	0	886	323	673	643	1012	1467	160	0
Cluster_37	Bacteria	Proteobacteria	Alphaproteobacteria	Sphingomonadales	Kiloniellaceae	Kiloniella	Kiloniella spongiae	Cluster_37	900	4984	0	510	3	682	4339	4001	0	339	474	644	0	96	170	13	0	336	9	0	59	0	1428	2708	624	602	367	1367	0	878	0	3737	1082	595	757	56	904	945	0	351	273
Cluster_38	Bacteria	Bacteroidetes	Bacteroidia	Bacteroidales	Marinilabiaceae	unknown genus	unknown species	Cluster_38	0	0	0	0	0	0	0	0	0	0	359	1	1189	0	999	3169	3825	456	3253	5727	2909	0	1	0	0	0	0	0	0	0	0	0	0	0	65	3	628	2850	772	1244	776
Cluster_39	Bacteria	Chloroflexi	Ardenticatenia	Ardenticatenales	unknown family	unknown genus	unknown species	Cluster_39	708	0	0	0	2141	2412	348	1825	1913	3014	156	1883	1171	298	416	31	100	288	24	36	171	1962	2651	2012	664	411	0	685	0	273	959	1772	0	0	623	0	288	2001	1301	1165	887
Cluster_40	Bacteria	Bacteroidetes	Flavobacteriia	Flavobacteriales	Cryomorphaceae	unknown genus	unknown species	Cluster_40	0	0	0	0	0	0	0	0	1	0	0	0	1	0	0	0	1	0	0	1	2	0	0	0	1	0	0	0	0	1	0	0	0	0	1	0	0	0	0	1	0
Cluster_42	Bacteria	Proteobacteria	Alphaproteobacteria	Multi-affiliation	Multi-affiliation	Multi-affiliation	Multi-affiliation	Cluster_42	0	2	0	0	0	0	0	1	0	0	0	0	1	0	1	3	1	1	5	0	0	0	0	1	0	0	0	0	0	0	0	1	0	0	0	745	0	0	0	0	189
Cluster_43	Bacteria	Proteobacteria	Gammaproteobacteria	Cellvibrionales	Cellvibrionaceae	Simiduia	unknown species	Cluster_43	255	2	0	0	0	0	1	313	0	252	854	0	729	424	209	28	46	15	11	22	8	1609	712	998	0	1275	787	1240	1665	1563	5017	2367	2661	695	1967	1565	1587	1079	2967	131	421
Cluster_44	Bacteria	Proteobacteria	Gammaproteobacteria	Alteromonadales	Shewanellaceae	Psychrobium	Psychrobium conchae	Cluster_44	0	0	0	0	2	0	1	94	0	0	0	0	6264	2127	4659	6583	9124	8557	5681	6315	7676	0	0	1	2080	1	0	0	0	0	0	0	0	399	0	0	86	596	480	334	0
Cluster_45	Bacteria	Bacteroidetes	Multi-affiliation	Multi-affiliation	Multi-affiliation	Multi-affiliation	Multi-affiliation	Cluster_45	1749	2636	609	1685	1009	1	1394	1101	869	888	983	440	113	0	242	28	35	0	0	1	0	2635	1427	3613	1566	986	0	1127	1348	263	115	689	0	1	592	614	1	0	0	0	0
Cluster_46	Bacteria	Proteobacteria	Alphaproteobacteria	Rhodobacterales	Rhodobacteraceae	Sulfitobacter	Multi-affiliation	Cluster_46	0	1	0	0	0	0	0	0	0	0	2	0	0	0	0	0	0	0	0	0	0	0	0	0	0	0	0	0	0	0	0	0	0	0	0	0	0	1	0	0	0
Cluster_48	Bacteria	Proteobacteria	Gammaproteobacteria	Vibrionales	Vibrionaceae	Vibrio	Multi-affiliation	Cluster_48	194	372	0	0	0	268	1	3	176	0	168	0	280	884	187	325	401	327	145	239	132	0	216	1	1	1203	0	151	0	710	1477	2	0	288	238	988	421	483	507	740	295
Cluster_49	Bacteria	Proteobacteria	Alphaproteobacteria	Rhodobacterales	Rhodobacteraceae	unknown genus	unknown species	Cluster_49	0	421	542	0	1097	1368	1	638	2979	1556	476	667	399	896	59	11	68	155	29	18	71	356	0	1262	1	571	475	279	343	436	1116	349	0	932	985	0	302	514	188	554	0
Cluster_50	Bacteria	Proteobacteria	Gammaproteobacteria	Oceanospirillales	SS1-B-06-26	unknown genus	unknown species	Cluster_50	31	656	1	477	195	719	929	553	1015	880	150	174	100	1	82	5	1	1	0	0	1	0	3	4	608	2	0	1	0	1	0	0	0	0	0	0	0	0	0	0	1
Cluster_51	Bacteria	Proteobacteria	Alphaproteobacteria	Rhodobacterales	Rhodobacteraceae	Sulfitobacter	Multi-affiliation	Cluster_51	0	0	0	0	0	649	0	0	0	0	1	0	1	0	0	0	0	0	0	0	0	0	0	0	0	0	0	0	0	0	0	1	0	0	0	0	0	0	0	1	0
Cluster_52	Bacteria	Proteobacteria	Gammaproteobacteria	Oceanospirillales	Oceanospirillaceae	Marinomonas	Marinomonas atlantica	Cluster_52	0	0	0	0	0	0	0	0	0	3	0	0	5604	1980	3041	1618	3006	2960	1069	1732	1510	0	0	0	60	0	0	1	0	1	0	0	0	0	0	0	105	609	275	218	267
Cluster_53	Bacteria	Proteobacteria	Gammaproteobacteria	Oceanospirillales	Oceanospirillaceae	Marinobacterium	unknown species	Cluster_53	0	0	0	1	0	0	0	0	0	0	0	0	4727	1736	3206	2613	4833	4225	2690	2197	2445	0	0	0	259	0	0	1	0	0	0	2	0	0	0	373	151	139	0	255	107
Cluster_55	Bacteria	Proteobacteria	Gammaproteobacteria	Thiotrichales	Thiotrichaceae	Leucothrix	unknown species	Cluster_55	490	2	0	256	549	0	57	588	602	1897	0	336	561	653	358	22	91	241	110	97	84	1076	400	0	425	154	0	333	573	0	0	1573	318	184	371	1215	489	1497	1573	412	0
Cluster_56	Bacteria	Tenericutes	Mollicutes	Mycoplasmatales	Mycoplasmataceae	Mycoplasma	unknown species	Cluster_56	0	2	0	0	0	0	0	0	0	0	0	0	645	0	216	415	434	495	393	582	674	0	1	0	0	0	0	0	0	0	0	0	0	0	0	0	128	0	0	271	0
Cluster_57	Bacteria	Proteobacteria	Gammaproteobacteria	Alteromonadales	Alteromonadaceae	Alteromonas	Multi-affiliation	Cluster_57	0	0	0	0	0	0	0	0	0	0	0	0	58	69	0	23	68	73	102	63	49	0	0	0	0	0	0	0	0	0	0	0	0	0	0	0	0	0	167	0	0
Cluster_58	Bacteria	Chloroflexi	Ardenticatenia	Ardenticatenales	unknown family	unknown genus	unknown species	Cluster_58	0	0	0	0	0	1	0	0	0	0	0	0	0	0	0	1	0	0	0	0	0	0	0	0	0	1	0	0	0	0	0	0	0	0	0	0	0	0	0	0	0
Cluster_59	Bacteria	Proteobacteria	Gammaproteobacteria	Vibrionales	Vibrionaceae	Vibrio	Multi-affiliation	Cluster_59	0	0	0	0	0	0	0	507	0	339	440	741	1091	677	761	922	1399	1299	776	663	613	0	0	0	0	244	0	119	0	344	460	1	0	0	0	0	627	371	272	0	513
Cluster_61	Bacteria	Proteobacteria	Gammaproteobacteria	Alteromonadales	Pseudoalteromonadaceae	Pseudoalteromonas	Multi-affiliation	Cluster_61	0	0	0	0	0	0	0	0	0	0	0	841	131	128	247	18	95	122	0	23	11	0	0	0	385	0	0	0	0	0	0	0	0	0	102	0	163	873	226	0	0
Cluster_62	Bacteria	Proteobacteria	Epsilonproteobacteria	Campylobacterales	Campylobacteraceae	Arcobacter	unknown species	Cluster_62	0	2	0	0	0	0	0	0	3	0	1	0	246	78	146	769	638	261	330	356	371	0	0	0	1	0	0	0	0	0	0	0	1	0	0	1	2	5	1	1	0
Cluster_63	Bacteria	Bacteroidetes	Flavobacteriia	Flavobacteriales	Cryomorphaceae	unknown genus	unknown species	Cluster_63	2	0	0	0	0	1	0	0	0	0	0	0	0	0	0	15	41	6	1	5	60	0	449	1503	143	203	296	158	383	0	205	363	0	1125	779	730	3342	4015	4053	4187	1107
Cluster_64	Bacteria	Proteobacteria	Gammaproteobacteria	Oceanospirillales	Oceanospirillaceae	Marinobacterium	unknown species	Cluster_64	0	0	0	0	0	0	2	0	0	0	0	1	547	689	577	1170	1839	2519	3234	3345	3323	0	0	0	222	0	0	0	1	0	0	0	1	0	0	0	454	280	808	826	110
Cluster_65	Bacteria	Proteobacteria	Gammaproteobacteria	Oceanospirillales	Oceanospirillaceae	Marinomonas	Marinomonas sp.	Cluster_65	0	0	0	0	0	0	0	0	0	0	1	0	2811	674	2083	3242	3120	3167	2058	1194	2456	0	0	0	388	271	0	0	0	0	0	363	0	0	0	0	251	0	0	0	0
Cluster_66	Bacteria	Bacteroidetes	Cytophagia	Cytophagales	Flammeovirgaceae	unknown genus	unknown species	Cluster_66	0	0	0	0	0	0	167	198	487	0	156	0	475	645	285	21	108	33	3	0	0	256	1229	0	695	974	689	1518	659	1006	1141	1184	1634	0	0	480	392	35	96	0	0
Cluster_67	Bacteria	Proteobacteria	Deltaproteobacteria	Bdellovibrionales	Bacteriovoracaceae	Halobacteriovorax	unknown species	Cluster_67	0	0	0	1078	0	0	1	102	0	0	0	0	136	131	0	2	0	0	0	0	0	0	0	0	0	165	202	221	556	1083	945	599	910	1	0	0	0	54	0	149	415
Cluster_68	Bacteria	Proteobacteria	Alphaproteobacteria	Rhizobiales	Hyphomicrobiaceae	Devosia	unknown species	Cluster_68	381	0	0	0	0	143	0	204	0	1095	677	0	0	281	164	6	0	163	0	0	0	0	1423	0	931	222	0	0	323	758	0	700	0	879	0	0	199	0	0	0	377
Cluster_69	Bacteria	Proteobacteria	Alphaproteobacteria	Rhodospirillales	Rhodospirillaceae	Aestuariispira	unknown species	Cluster_69	0	0	0	0	0	1003	0	123	0	1050	789	0	0	0	152	0	0	0	0	0	0	0	0	0	0	1	0	250	773	834	0	667	1216	1532	1432	61	0	1294	718	384	0
Cluster_70	Bacteria	Proteobacteria	Deltaproteobacteria	Bdellovibrionales	Bacteriovoracaceae	Peredibacter	unknown species	Cluster_70	0	0	0	0	1	0	0	1	0	0	1	0	0	0	1	1	0	0	0	0	0	0	0	0	0	0	0	1	1	1	0	1	1	0	0	0	0	1	0	0	0
Cluster_71	Bacteria	Proteobacteria	Deltaproteobacteria	Oligoflexales	Oligoflexaceae	unknown genus	marine metagenome	Cluster_71	0	534	0	0	791	843	0	0	526	436	6	0	133	0	0	0	69	1	0	43	67	0	0	310	0	0	159	1	389	312	0	97	0	0	0	568	0	0	0	0	0
Cluster_72	Bacteria	Proteobacteria	Gammaproteobacteria	Cellvibrionales	Cellvibrionaceae	Umboniibacter	unknown species	Cluster_72	0	601	0	0	0	0	154	306	35	0	594	224	0	0	72	9	0	0	0	12	0	0	1	0	0	0	259	68	0	474	364	0	0	0	0	0	0	369	0	0	0
Cluster_73	Bacteria	Proteobacteria	Proteobacteria Incertae Sedis	unknown order	unknown family	Candidatus Tenderia	unknown species	Cluster_73	837	1	200	715	545	1	888	259	0	1496	431	879	55	0	79	28	17	45	16	0	48	703	564	0	0	156	296	615	47	214	174	432	0	144	0	0	1	321	1080	162	0
Cluster_74	Bacteria	Gracilibacteria	unknown class	unknown order	unknown family	unknown genus	unknown species	Cluster_74	0	0	0	0	0	0	0	0	0	1	0	0	1162	0	531	3997	5776	3589	2656	5390	3474	0	0	0	0	0	0	0	1	0	0	0	0	0	0	0	0	0	0	0	0
Cluster_75	Bacteria	Proteobacteria	Alphaproteobacteria	Rhodobacterales	Rhodobacteraceae	unknown genus	unknown species	Cluster_75	190	0	0	0	1	531	1	108	647	724	2	0	142	830	389	23	143	372	74	74	1	0	846	1	232	148	665	5	343	56	222	1130	1	0	991	182	252	1919	4116	302	0
Cluster_76	Bacteria	Proteobacteria	Alphaproteobacteria	Alphaproteobacteria Incertae Sedis	unknown family	unknown genus	unknown species	Cluster_76	0	0	0	0	0	0	0	0	0	0	0	0	0	0	0	1	0	0	1	0	0	0	0	0	0	0	0	0	0	0	1	0	0	1	0	0	0	1	0	0	0
Cluster_77	Bacteria	Proteobacteria	Epsilonproteobacteria	Campylobacterales	Campylobacteraceae	Arcobacter	Multi-affiliation	Cluster_77	0	0	0	0	0	0	0	0	1	0	0	1	755	827	63	2088	1795	805	1854	1767	2535	0	0	0	0	0	0	0	0	0	0	0	0	0	0	108	322	1303	2569	208	1029
Cluster_78	Bacteria	Chloroflexi	Caldilineae	Caldilineales	Caldilineaceae	unknown genus	unknown species	Cluster_78	0	1	997	689	0	0	0	0	357	0	0	1	0	0	270	31	0	112	11	1	0	0	0	0	0	0	1	528	0	0	0	0	0	0	0	0	0	974	0	0	0
Cluster_79	Bacteria	Proteobacteria	Alphaproteobacteria	Rhodobacterales	Rhodobacteraceae	Ruegeria	Multi-affiliation	Cluster_79	0	457	0	414	0	0	3	93	464	0	0	0	208	433	56	23	92	26	35	42	60	0	146	374	0	0	0	106	231	227	0	574	0	0	253	1	339	264	1	0	0
Cluster_80	Bacteria	Bacteroidetes	Flavobacteriia	Flavobacteriales	Cryomorphaceae	NS10 marine group	unknown species	Cluster_80	0	0	0	0	0	0	0	0	0	0	0	0	187	0	475	535	1642	2998	1337	2241	2470	1	0	0	1	0	0	0	0	0	0	0	0	1	0	1	0	0	0	0	0
Cluster_81	Bacteria	Proteobacteria	Deltaproteobacteria	Bdellovibrionales	Bacteriovoracaceae	Peredibacter	unknown species	Cluster_81	656	89	0	56	221	365	74	852	306	0	0	1087	64	0	180	10	17	20	5	6	59	0	0	0	1	186	0	797	119	415	3541	2243	1628	0	0	341	133	0	317	0	0
Cluster_82	Bacteria	Proteobacteria	Alphaproteobacteria	Rhodobacterales	Rhodobacteraceae	Multi-affiliation	Multi-affiliation	Cluster_82	0	0	0	0	0	0	0	0	0	0	0	0	0	0	66	2	12	28	24	14	45	0	0	0	0	0	0	0	0	0	0	0	0	0	0	0	0	0	2	0	0
Cluster_83	Bacteria	Firmicutes	Clostridia	Clostridiales	JTB215	unknown genus	unknown species	Cluster_83	0	0	0	1	0	0	0	0	0	0	0	245	0	1673	1014	3079	3159	309	2131	3803	2156	0	1	0	0	0	0	1	0	0	0	0	0	0	0	0	515	0	629	202	1012
Cluster_84	Bacteria	Proteobacteria	Alphaproteobacteria	Rhodobacterales	Rhodobacteraceae	Planktotalea	Multi-affiliation	Cluster_84	3	1	0	0	0	514	0	179	0	477	940	0	1	0	3	37	66	90	92	49	0	0	0	0	0	0	0	1	215	9	0	71	0	0	0	539	0	2	277	322	0
Cluster_85	Bacteria	Bacteroidetes	Flavobacteriia	Flavobacteriales	Flavobacteriaceae	unknown genus	Flavobacteria bacterium SG-13	Cluster_85	0	0	0	0	0	0	0	0	0	0	0	0	0	1	1	0	0	0	0	0	0	1	0	0	0	0	0	0	0	0	1	0	0	0	0	0	0	0	0	0	0
Cluster_86	Bacteria	Actinobacteria	Acidimicrobiia	Acidimicrobiales	Sva0996 marine group	unknown genus	unknown species	Cluster_86	196	0	0	0	418	694	0	219	0	0	1	0	335	0	0	0	0	1	0	0	0	826	1	0	0	0	0	101	322	0	0	287	0	0	0	0	0	334	0	0	0
Cluster_87	Bacteria	Proteobacteria	Gammaproteobacteria	Pseudomonadales	Pseudomonadaceae	Pseudomonas	Multi-affiliation	Cluster_87	0	0	0	0	0	0	0	0	0	0	0	0	0	0	0	0	0	0	0	2	0	0	0	0	0	0	0	0	0	0	0	0	0	0	0	0	0	0	0	0	0
Cluster_90	Bacteria	Proteobacteria	Gammaproteobacteria	Alteromonadales	Pseudoalteromonadaceae	Pseudoalteromonas	Multi-affiliation	Cluster_90	0	0	0	0	0	0	1	0	0	0	0	513	71	134	81	42	77	83	31	85	35	0	0	0	0	0	0	1	0	0	196	0	0	0	0	0	265	320	785	0	620
Cluster_91	Bacteria	Acidobacteria	Holophagae	Acanthopleuribacterales	Acanthopleuribacteraceae	Acanthopleuribacter	Acanthopleuribacter pedis	Cluster_91	186	0	0	348	368	555	0	0	0	0	1	0	0	26	120	0	0	0	0	0	0	0	320	0	0	192	0	0	2	75	0	0	0	0	0	0	352	1	193	0	0
Cluster_92	Bacteria	Proteobacteria	Deltaproteobacteria	Bdellovibrionales	Bdellovibrionaceae	OM27 clade	unknown species	Cluster_92	3	1	0	0	0	0	0	0	0	0	0	0	0	0	0	1	0	0	0	0	0	0	1	0	0	0	0	0	0	0	0	0	0	0	0	0	0	0	0	0	0
Cluster_93	Bacteria	Proteobacteria	Gammaproteobacteria	Oceanospirillales	Oceanospirillaceae	Neptuniibacter	Raricirrus beryli associated bacterium	Cluster_93	0	0	0	0	0	0	0	0	0	0	0	0	0	0	4	4	4	0	4	7	0	0	0	0	0	0	0	0	0	0	0	0	0	0	0	0	0	0	0	0	0
Cluster_94	Bacteria	Proteobacteria	Gammaproteobacteria	Vibrionales	Vibrionaceae	Multi-affiliation	Multi-affiliation	Cluster_94	0	0	0	0	0	0	0	0	0	0	0	46	0	0	73	975	667	105	804	1390	311	0	0	0	2	2688	0	0	0	0	319	0	0	0	0	0	98	367	288	0	0
Cluster_95	Bacteria	Proteobacteria	Alphaproteobacteria	Rhodobacterales	Rhodobacteraceae	Multi-affiliation	Multi-affiliation	Cluster_95	0	461	0	0	0	1	0	0	0	0	0	0	202	173	201	13	0	95	79	83	4	0	425	224	333	1	2	0	0	0	315	317	0	0	0	0	0	1	339	246	0
Cluster_96	Bacteria	Planctomycetes	Planctomycetacia	Planctomycetales	Planctomycetaceae	Planctomyces	unknown species	Cluster_96	0	726	0	0	1	1552	895	409	868	501	4	0	0	0	0	43	169	0	95	0	0	0	1	631	0	0	0	0	0	0	0	0	0	0	0	0	1	1	0	0	0
Cluster_98	Bacteria	Proteobacteria	Alphaproteobacteria	Rhodobacterales	Rhodobacteraceae	Labrenzia	Multi-affiliation	Cluster_98	396	0	219	0	645	506	540	375	0	1	267	0	0	164	218	0	65	194	18	23	2	0	462	1	289	0	444	798	0	462	0	656	0	304	247	0	242	599	416	244	358
Cluster_99	Bacteria	Fusobacteria	Fusobacteriia	Fusobacteriales	Fusobacteriaceae	Propionigenium	unknown species	Cluster_99	1	0	0	0	0	0	0	0	0	0	0	0	0	0	222	274	416	0	196	349	226	0	0	0	0	0	0	0	0	1	0	0	0	0	0	0	0	0	0	0	0
Cluster_100	Bacteria	Proteobacteria	Alphaproteobacteria	Rhodospirillales	Rhodospirillaceae	unknown genus	unknown species	Cluster_100	0	0	0	0	0	0	0	0	0	0	0	0	0	0	1	0	0	0	0	0	0	0	0	0	1	0	0	0	0	0	0	0	0	0	0	0	0	2	0	0	0
Cluster_101	Bacteria	Proteobacteria	Gammaproteobacteria	Vibrionales	Vibrionaceae	Vibrio	Multi-affiliation	Cluster_101	0	0	0	0	91	0	210	0	0	195	0	433	737	101	231	691	913	431	517	1632	808	1	0	0	566	1	0	0	0	236	328	0	0	0	0	382	145	0	186	383	0
Cluster_102	Bacteria	Bacteroidetes	Sphingobacteriia	Sphingobacteriales	Sphingobacteriaceae	unknown genus	unknown species	Cluster_102	0	0	0	0	0	0	0	0	0	0	0	148	0	0	121	0	0	0	0	32	0	0	0	0	0	0	0	0	1	0	0	0	0	0	0	0	102	0	0	0	0
Cluster_103	Bacteria	Proteobacteria	Gammaproteobacteria	Alteromonadales	Shewanellaceae	Psychrobium	unknown species	Cluster_103	0	0	0	0	0	0	0	0	0	0	0	0	86	5	43	283	263	258	185	248	122	0	0	1	4	0	0	0	0	0	0	0	0	0	0	0	1	3	4	0	0
Cluster_104	Bacteria	Proteobacteria	Gammaproteobacteria	Cellvibrionales	Cellvibrionaceae	Umboniibacter	unknown species	Cluster_104	1169	315	1003	1034	188	647	890	1998	642	801	1	317	365	138	87	0	13	0	0	0	0	1084	455	253	452	192	778	578	0	497	0	0	0	0	0	0	0	202	1	0	0
Cluster_105	Bacteria	Planctomycetes	Planctomycetacia	Planctomycetales	Planctomycetaceae	Planctomyces	unknown species	Cluster_105	0	0	33	415	0	0	234	292	87	1218	140	0	199	0	138	0	0	100	38	1	1	0	1027	207	104	284	0	0	153	236	199	274	0	0	0	200	67	183	0	0	1
Cluster_106	Bacteria	Proteobacteria	Gammaproteobacteria	Oceanospirillales	Oceanospirillaceae	Amphritea	unknown species	Cluster_106	0	0	0	0	1	0	0	0	0	1	0	0	161	0	211	97	74	206	171	144	143	0	0	0	514	0	0	0	0	233	0	0	0	0	0	402	261	0	0	2	0
Cluster_107	Bacteria	Proteobacteria	Alphaproteobacteria	Rhizobiales	Hyphomicrobiaceae	Filomicrobium	unknown species	Cluster_107	0	346	0	1	284	591	526	0	0	0	336	0	96	313	0	6	0	47	0	8	0	351	733	0	0	22	0	301	313	0	0	263	0	1	0	0	118	594	178	0	0
Cluster_108	Bacteria	Proteobacteria	Alphaproteobacteria	Rhizobiales	Phyllobacteriaceae	Cohaesibacter	unknown species	Cluster_108	0	0	0	0	0	1	0	0	0	0	0	0	0	193	0	1	1	51	8	23	0	0	0	0	0	0	481	1	0	0	358	0	0	215	0	0	0	0	449	426	421
Cluster_109	Bacteria	Proteobacteria	Gammaproteobacteria	Thiotrichales	Piscirickettsiaceae	unknown genus	unknown species	Cluster_109	235	0	0	0	520	0	2	676	0	455	0	0	118	0	0	0	0	157	0	0	0	0	125	1144	0	0	0	1	0	131	0	0	0	1942	0	296	240	0	0	197	287
Cluster_110	Bacteria	Proteobacteria	Alphaproteobacteria	Rhodobacterales	Rhodobacteraceae	Litoreibacter	Multi-affiliation	Cluster_110	0	0	0	1	0	0	0	0	0	0	0	0	0	0	0	0	0	0	2	8	1	0	0	0	0	0	0	6	0	0	1	0	0	0	0	0	1	3	3	0	0
Cluster_111	Bacteria	Proteobacteria	Gammaproteobacteria	Cellvibrionales	Porticoccaceae	Porticoccus	Multi-affiliation	Cluster_111	0	0	0	0	0	0	145	72	0	0	676	1	52	0	162	34	78	20	48	35	2	482	504	0	0	0	0	0	0	125	0	598	607	363	0	0	0	291	459	0	0
Cluster_112	Bacteria	Proteobacteria	Gammaproteobacteria	Oceanospirillales	Oceanospirillaceae	Marinobacterium	unknown species	Cluster_112	0	0	0	0	1	0	0	0	0	0	0	0	1937	661	1642	1226	1901	1625	1277	865	935	0	0	0	2	0	0	0	0	0	0	0	0	0	0	1	36	254	0	171	165
Cluster_113	Bacteria	Chloroflexi	Ardenticatenia	Ardenticatenales	unknown family	unknown genus	unknown species	Cluster_113	976	20	0	80	0	372	0	729	601	0	105	433	200	173	195	2	53	139	0	0	1	868	527	313	509	0	0	60	410	451	527	1665	0	1351	0	288	464	173	567	583	0
Cluster_114	Bacteria	Proteobacteria	Alphaproteobacteria	Rhodobacterales	Rhodobacteraceae	Marivita	unknown species	Cluster_114	1	0	0	0	0	0	278	178	120	0	1132	0	0	109	46	4	31	25	27	36	14	0	1	0	0	0	0	1	0	0	0	493	313	397	560	0	2	176	160	95	0
Cluster_115	Bacteria	Gracilibacteria	unknown class	unknown order	unknown family	unknown genus	bioreactor metagenome	Cluster_115	0	0	0	0	0	0	0	0	0	0	0	0	545	247	1074	957	2656	3029	1104	1014	1253	0	0	0	0	0	0	0	0	1	0	0	0	0	0	0	0	0	0	0	0
Cluster_116	Bacteria	Bacteroidetes	Bacteroidia	Bacteroidales	Porphyromonadaceae	unknown genus	unknown species	Cluster_116	0	0	0	0	0	0	0	0	0	0	0	0	192	316	255	77	463	1	222	405	548	0	0	0	0	0	0	0	0	0	0	1	0	0	0	0	0	0	0	292	0
Cluster_117	Bacteria	Proteobacteria	Gammaproteobacteria	Pseudomonadales	Pseudomonadaceae	Pseudomonas	Multi-affiliation	Cluster_117	0	1	0	0	0	0	0	0	0	0	0	0	0	0	0	0	0	0	0	0	0	0	0	0	0	0	0	0	0	0	0	0	0	1	0	0	0	0	0	0	0
Cluster_118	Bacteria	Bacteroidetes	Flavobacteriia	Flavobacteriales	Flavobacteriaceae	Flavirhabdus	Flavobacteriaceae bacterium LPK5	Cluster_118	1	0	0	0	0	0	0	0	0	0	0	1	0	0	0	0	0	0	0	0	0	0	0	0	0	0	0	0	0	0	0	0	0	0	0	0	0	0	0	0	0
Cluster_119	Bacteria	Proteobacteria	Alphaproteobacteria	Rhodobacterales	Rhodobacteraceae	Roseovarius	Multi-affiliation	Cluster_119	0	0	0	120	0	0	1	39	0	0	347	0	0	0	19	0	28	49	7	0	0	0	279	265	0	0	0	201	0	643	0	2	447	0	0	0	800	0	452	0	0
Cluster_123	Bacteria	Proteobacteria	Gammaproteobacteria	Oceanospirillales	MBAE14	unknown genus	unknown species	Cluster_123	0	0	0	0	115	753	82	136	631	516	4	0	196	121	0	4	6	56	0	0	0	0	0	0	0	0	0	0	0	0	0	0	0	1	0	314	116	0	0	0	0
Cluster_126	Bacteria	Firmicutes	Clostridia	Clostridiales	Family XII	Fusibacter	unknown species	Cluster_126	0	1	0	1	0	0	0	0	1	0	0	0	0	0	214	2359	1460	70	1342	2386	3455	0	0	0	0	0	0	0	0	0	0	1	0	0	0	0	0	0	0	0	0
Cluster_127	Bacteria	Actinobacteria	Acidimicrobiia	Acidimicrobiales	Acidimicrobiaceae	Multi-affiliation	Multi-affiliation	Cluster_127	425	0	0	0	0	0	376	0	0	956	0	0	100	0	0	17	0	1	0	0	0	0	0	0	0	229	684	583	273	252	413	466	0	1	0	131	0	854	1363	0	0
Cluster_128	Bacteria	Proteobacteria	Alphaproteobacteria	Rhodobacterales	Rhodobacteraceae	Loktanella	Multi-affiliation	Cluster_128	0	0	0	513	1	0	377	0	0	0	0	0	0	0	0	0	0	0	0	1	60	0	0	0	0	0	0	0	0	0	0	2	0	0	0	1	0	0	0	0	0
Cluster_129	Bacteria	Proteobacteria	Gammaproteobacteria	Alteromonadales	Shewanellaceae	Psychrobium	Psychrobium conchae	Cluster_129	0	0	0	0	0	0	0	0	0	0	0	0	1297	0	1365	1427	2173	2564	1287	1074	1991	0	0	0	1414	1	0	0	0	0	0	0	0	0	0	0	196	0	0	0	0
Cluster_130	Bacteria	Planctomycetes	Planctomycetacia	Planctomycetales	Planctomycetaceae	Pirellula	unknown species	Cluster_130	0	485	427	633	753	0	0	357	0	629	254	1672	0	175	0	57	0	0	0	23	0	0	0	0	605	0	0	402	505	0	460	1002	0	0	522	0	0	1132	377	276	800
Cluster_131	Bacteria	Proteobacteria	Gammaproteobacteria	Alteromonadales	Pseudoalteromonadaceae	Psychrosphaera	Multi-affiliation	Cluster_131	1	1	0	0	0	0	0	0	0	0	0	0	56	0	0	0	0	55	0	6	17	0	0	0	0	0	0	0	0	0	0	0	0	0	0	0	0	0	0	0	0
Cluster_132	Bacteria	Proteobacteria	Alphaproteobacteria	Rhodobacterales	Rhodobacteraceae	Multi-affiliation	Multi-affiliation	Cluster_132	0	0	0	0	0	0	0	0	0	0	0	0	0	0	0	2	0	0	0	17	0	0	0	0	0	0	0	0	0	0	0	0	0	0	0	0	0	0	0	0	0
Cluster_133	Bacteria	Proteobacteria	Gammaproteobacteria	Pseudomonadales	Moraxellaceae	Acinetobacter	Multi-affiliation	Cluster_133	1	3591	0	0	0	0	3	0	0	0	0	0	0	0	0	0	0	0	0	0	0	0	0	0	0	0	0	0	0	0	0	0	0	0	0	1	0	0	0	0	7349
Cluster_134	Bacteria	Proteobacteria	Gammaproteobacteria	Thiotrichales	Thiotrichaceae	Thiothrix	unknown species	Cluster_134	0	788	807	0	0	336	214	273	0	433	0	869	0	233	423	18	82	255	181	67	214	700	0	295	0	0	0	386	0	0	0	0	0	0	0	0	215	0	1058	284	0
Cluster_135	Bacteria	Actinobacteria	Actinobacteria	Corynebacteriales	Nocardiaceae	Rhodococcus	Multi-affiliation	Cluster_135	0	0	0	0	0	0	1	0	0	0	0	0	0	0	0	0	0	0	0	0	0	0	0	0	0	0	0	0	0	0	0	0	0	0	0	0	0	0	0	0	8823
Cluster_136	Bacteria	Proteobacteria	Alphaproteobacteria	Rhodobacterales	Rhodobacteraceae	Loktanella	Multi-affiliation	Cluster_136	191	0	0	0	0	0	0	0	0	0	0	0	0	0	0	14	0	54	4	0	0	0	0	2	0	0	0	0	0	0	0	0	0	0	0	0	0	0	1	0	0
Cluster_137	Bacteria	Proteobacteria	Alphaproteobacteria	Rhodobacterales	Rhodobacteraceae	unknown genus	unknown species	Cluster_137	224	0	0	0	0	0	0	0	0	0	0	0	86	0	0	1	0	24	0	0	0	0	881	0	0	171	185	0	0	0	0	0	0	332	414	0	0	420	515	117	0
Cluster_138	Bacteria	Proteobacteria	Gammaproteobacteria	Oceanospirillales	Oceanospirillaceae	Litoribacillus	unknown species	Cluster_138	0	0	0	0	0	0	1	1	0	0	0	0	175	0	232	101	75	293	3	17	55	0	0	0	0	0	0	0	0	0	0	0	0	0	0	0	0	0	331	0	0
Cluster_139	Bacteria	Proteobacteria	Gammaproteobacteria	Thiotrichales	Thiotrichaceae	Thiothrix	unknown species	Cluster_139	0	0	0	0	0	0	0	0	0	0	339	395	269	95	0	33	62	26	127	108	52	0	0	276	1	157	0	1	190	0	0	0	482	0	538	0	517	683	628	190	0
Cluster_141	Bacteria	Proteobacteria	Gammaproteobacteria	Vibrionales	Vibrionaceae	Vibrio	Multi-affiliation	Cluster_141	0	0	0	0	0	0	0	0	0	0	0	0	282	128	156	132	135	47	59	101	188	0	0	0	0	0	0	0	0	1	5	0	0	0	0	0	228	0	0	0	0
Cluster_142	Bacteria	Proteobacteria	Skagenf62	unknown order	unknown family	unknown genus	unknown species	Cluster_142	0	2	0	0	0	0	0	0	0	0	0	0	104	452	48	13	0	37	10	11	60	0	0	0	0	0	1	0	0	0	0	0	0	268	389	416	177	192	692	182	0
Cluster_143	Bacteria	Proteobacteria	Alphaproteobacteria	Rhodobacterales	Rhodobacteraceae	Poseidonocella	Tropicibacter sp.	Cluster_143	0	0	0	0	0	534	0	146	0	391	164	0	0	0	285	9	24	64	15	0	0	0	0	0	0	111	0	0	0	100	0	0	0	0	0	0	0	0	0	67	0
Cluster_144	Bacteria	Proteobacteria	Alphaproteobacteria	Rhodobacterales	Rhodobacteraceae	Sulfitobacter	Multi-affiliation	Cluster_144	83	0	1	0	0	5	1	177	0	53	1	0	0	0	39	4	3	66	62	40	29	0	1	1	0	0	220	1	0	1	0	1	0	0	0	524	68	2	0	1	0
Cluster_145	Bacteria	Bacteroidetes	Flavobacteriia	Flavobacteriales	Cryomorphaceae	unknown genus	unknown species	Cluster_145	0	0	0	0	0	0	1	0	0	0	0	1	1	1	297	0	34	0	0	15	1	0	0	0	0	1	0	0	0	0	0	0	0	0	0	0	0	0	0	0	0
Cluster_146	Bacteria	Proteobacteria	Betaproteobacteria	Methylophilales	Methylophilaceae	Methylotenera	unknown species	Cluster_146	1	0	0	0	0	0	0	0	0	0	0	0	0	0	0	0	0	0	9	0	32	294	0	0	0	348	0	219	109	0	0	0	0	0	0	0	0	359	0	0	0
Cluster_147	Bacteria	Planctomycetes	Planctomycetacia	Planctomycetales	Planctomycetaceae	Rhodopirellula	Multi-affiliation	Cluster_147	0	1	0	0	0	0	0	0	1	0	0	0	0	0	0	0	218	0	0	0	0	0	0	0	0	0	0	0	0	0	0	924	0	0	0	0	0	0	0	0	0
Cluster_148	Bacteria	Fibrobacteres	Chitinivibrionia	possible order 07	unknown family	unknown genus	unknown species	Cluster_148	0	0	0	481	0	0	0	28	0	0	0	0	0	0	0	0	3	0	0	0	0	0	0	0	0	0	0	0	0	0	0	183	0	468	0	0	0	0	604	0	0
Cluster_150	Bacteria	Proteobacteria	Alphaproteobacteria	Rhizobiales	Hyphomicrobiaceae	Maritalea	Maritalea sp.	Cluster_150	0	0	0	0	0	0	0	0	0	0	0	0	0	0	0	0	0	0	0	0	0	0	0	0	0	0	0	0	0	0	0	0	0	0	0	0	416	0	0	0	0
Cluster_151	Bacteria	Proteobacteria	Gammaproteobacteria	Vibrionales	Vibrionaceae	Multi-affiliation	Multi-affiliation	Cluster_151	0	0	0	0	0	0	303	0	0	0	1	1	474	957	93	219	773	137	109	329	328	0	0	0	218	1	0	82	0	76	0	0	0	0	0	0	845	234	490	279	222
Cluster_152	Bacteria	Proteobacteria	Alphaproteobacteria	Rhizobiales	Rhizobiaceae	Multi-affiliation	Multi-affiliation	Cluster_152	0	0	0	0	0	0	0	0	0	434	0	0	189	0	0	0	0	0	0	0	0	0	0	0	0	0	0	0	0	0	0	0	0	0	298	239	1108	1083	0	423	395
Cluster_153	Bacteria	Proteobacteria	Alphaproteobacteria	Rhodobacterales	Rhodobacteraceae	unknown genus	Multi-affiliation	Cluster_153	1	0	0	0	0	0	0	0	0	0	0	0	0	1	0	1	0	2	1	1	2	0	1	0	0	0	0	0	0	0	0	0	0	0	0	1	0	0	2	3	0
Cluster_154	Bacteria	Proteobacteria	Gammaproteobacteria	Oceanospirillales	Oceanospirillaceae	Amphritea	unknown species	Cluster_154	0	0	0	0	0	0	0	0	0	0	344	0	320	129	111	82	324	204	285	251	252	0	0	1	426	0	0	2	0	0	198	0	0	0	0	0	100	159	1	120	0
Cluster_156	Bacteria	Proteobacteria	Gammaproteobacteria	Cellvibrionales	Cellvibrionaceae	unknown genus	unknown species	Cluster_156	0	0	0	0	0	0	1	0	0	0	1	0	0	0	0	0	0	0	0	0	0	0	0	0	0	0	0	0	0	0	0	0	0	0	0	0	0	0	0	0	0
Cluster_157	Bacteria	Bacteroidetes	Flavobacteriia	Flavobacteriales	Flavobacteriaceae	Polaribacter 2	Flavobacteriaceae bacterium AM2	Cluster_157	0	0	0	0	0	0	0	0	0	0	0	0	0	0	0	0	0	0	9	0	0	0	167	0	0	0	0	0	0	273	0	0	0	0	0	0	0	0	0	0	0
Cluster_158	Bacteria	Proteobacteria	Alphaproteobacteria	Rhodobacterales	Rhodobacteraceae	unknown genus	unknown species	Cluster_158	0	190	0	0	0	0	0	0	0	0	0	472	0	248	120	0	39	52	22	12	90	0	0	497	0	149	0	517	0	0	386	0	0	0	0	0	0	0	0	0	0
Cluster_160	Bacteria	Proteobacteria	Gammaproteobacteria	Alteromonadales	Pseudoalteromonadaceae	Pseudoalteromonas	Multi-affiliation	Cluster_160	0	0	0	0	0	1	0	212	0	0	0	1	480	244	480	400	593	624	437	541	381	0	0	0	534	0	0	0	0	94	97	0	0	0	0	0	0	0	0	0	0
Cluster_162	Bacteria	Proteobacteria	Betaproteobacteria	Rhodocyclales	Rhodocyclaceae	Thauera	unknown species	Cluster_162	409	0	525	318	150	390	150	265	326	387	342	299	99	276	0	0	0	60	0	22	7	0	0	8	0	66	199	0	180	68	76	0	0	60	0	0	0	0	0	168	247
Cluster_163	Bacteria	Proteobacteria	Alphaproteobacteria	Rhizobiales	Phyllobacteriaceae	unknown genus	unknown species	Cluster_163	0	0	0	0	0	0	0	0	138	365	0	0	0	0	0	1	0	0	0	0	0	0	0	479	0	0	0	0	150	0	0	263	0	0	0	367	0	0	332	0	0
Cluster_165	Bacteria	Acidobacteria	Solibacteres	Solibacterales	Solibacteraceae (Subgroup 3)	PAUC26f	unknown species	Cluster_165	0	0	0	0	0	0	332	235	0	0	0	0	0	213	0	0	0	0	1	30	0	0	505	1	0	0	0	0	0	0	1	0	0	0	0	0	80	0	0	0	0
Cluster_166	Bacteria	Proteobacteria	Alphaproteobacteria	4-Org1-14	unknown family	unknown genus	unknown species	Cluster_166	200	0	401	614	0	873	0	178	764	1284	0	456	0	0	157	2	0	84	10	13	90	0	1	0	1	5	224	334	0	0	292	0	0	396	193	0	57	721	1292	0	310
Cluster_167	Bacteria	Proteobacteria	Gammaproteobacteria	unknown order	unknown family	unknown genus	unknown species	Cluster_167	0	0	0	0	0	0	0	0	0	237	0	0	136	144	53	41	72	21	79	71	21	0	0	0	0	0	0	0	0	0	0	0	0	0	0	0	0	0	0	150	0
Cluster_168	Bacteria	Proteobacteria	Alphaproteobacteria	Rhodobacterales	Rhodobacteraceae	Pseudoruegeria	unknown species	Cluster_168	0	0	0	0	0	0	1	0	0	0	0	0	0	0	40	0	59	0	37	17	36	0	0	0	0	0	0	0	0	0	0	213	0	0	0	1	0	0	0	0	0
Cluster_169	Bacteria	Chloroflexi	Ardenticatenia	Ardenticatenales	unknown family	unknown genus	unknown species	Cluster_169	0	0	0	0	0	0	0	0	0	0	1	1	1	0	0	0	0	0	0	0	0	0	0	0	0	0	0	0	0	0	0	0	0	0	0	0	1	0	0	0	0
Cluster_170	Bacteria	Planctomycetes	Planctomycetacia	Planctomycetales	Planctomycetaceae	Planctomyces	unknown species	Cluster_170	0	0	0	0	0	0	0	0	0	0	0	0	0	0	0	0	0	0	0	0	0	0	0	0	0	0	0	0	0	0	0	0	0	1	0	0	0	1	0	0	0
Cluster_171	Bacteria	Proteobacteria	Alphaproteobacteria	Rhodobacterales	Rhodobacteraceae	unknown genus	unknown species	Cluster_171	447	0	0	0	0	0	0	0	0	0	0	0	0	0	0	0	0	0	0	0	0	0	423	0	0	0	327	0	0	1	0	0	924	1	0	0	132	386	0	167	0
Cluster_172	Bacteria	Verrucomicrobia	Verrucomicrobiae	Verrucomicrobiales	Verrucomicrobiaceae	Roseibacillus	unknown species	Cluster_172	0	0	0	0	0	0	0	0	1	0	159	0	0	0	0	0	70	0	1	0	0	0	1089	375	1	196	0	0	0	0	0	0	888	947	0	0	0	1350	0	309	0
Cluster_173	Bacteria	Planctomycetes	Planctomycetacia	Planctomycetales	Planctomycetaceae	Blastopirellula	unknown species	Cluster_173	1	420	1088	0	0	0	0	0	0	760	0	0	34	0	151	0	0	0	0	77	0	437	0	0	0	0	0	0	92	0	0	703	0	0	0	0	0	0	0	0	0
Cluster_175	Bacteria	Bacteroidetes	Sphingobacteriia	Sphingobacteriales	Saprospiraceae	unknown genus	unknown species	Cluster_175	0	0	237	0	467	1515	2	97	833	1837	5	0	18	360	168	15	21	0	9	30	25	0	1415	0	0	96	0	61	1	0	0	823	0	123	0	0	475	818	0	0	0
Cluster_177	Bacteria	Planctomycetes	Planctomycetacia	Planctomycetales	Planctomycetaceae	Bythopirellula	unknown species	Cluster_177	0	0	0	0	0	723	0	0	0	0	1	0	0	0	0	0	0	0	0	0	0	0	0	0	0	364	0	0	0	515	0	0	0	0	0	0	0	0	731	0	0
Cluster_178	Bacteria	Bacteroidetes	Sphingobacteriia	Sphingobacteriales	Sphingobacteriaceae	Sphingobacterium	Multi-affiliation	Cluster_178	0	0	0	0	0	1	0	0	0	1	0	0	0	0	0	0	2	0	0	0	0	0	0	0	0	0	0	0	0	0	0	0	0	0	0	0	0	1	0	0	22387
Cluster_179	Bacteria	Proteobacteria	Alphaproteobacteria	Rhodobacterales	Rhodobacteraceae	Jannaschia	unknown species	Cluster_179	0	0	463	0	0	417	2	153	0	1	172	0	0	0	28	0	20	61	14	2	38	0	0	0	353	271	0	163	1	0	0	3	0	0	0	0	2	127	4	0	0
Cluster_180	Bacteria	Proteobacteria	Alphaproteobacteria	Rhodobacterales	Rhodobacteraceae	Litoreibacter	unknown species	Cluster_180	0	0	0	0	0	1157	0	0	0	0	289	104	0	276	0	0	32	47	4	7	0	0	702	0	0	264	0	0	0	0	362	0	0	184	0	0	185	571	0	0	0
Cluster_181	Bacteria	Proteobacteria	Gammaproteobacteria	Vibrionales	Vibrionaceae	Vibrio	unknown species	Cluster_181	0	0	0	0	0	0	0	0	0	0	0	0	0	0	268	290	328	71	403	386	453	0	0	0	75	172	0	0	0	0	0	0	0	0	0	0	37	231	0	97	0
Cluster_182	Bacteria	Proteobacteria	Alphaproteobacteria	Rhizobiales	OCS116 clade	unknown genus	unknown species	Cluster_182	0	0	0	0	0	476	0	56	0	370	2	0	60	365	89	13	48	80	43	42	32	0	0	0	0	0	0	0	60	0	0	386	0	0	1	0	0	0	207	62	408
Cluster_184	Bacteria	Bacteroidetes	Flavobacteriia	Flavobacteriales	Cryomorphaceae	unknown genus	unknown species	Cluster_184	304	0	0	0	0	0	0	0	0	0	0	0	0	0	0	0	0	0	0	1	0	0	1	0	0	0	0	275	0	699	928	0	309	0	0	0	0	0	0	0	0
Cluster_185	Bacteria	Bacteroidetes	Flavobacteriia	Flavobacteriales	Flavobacteriaceae	Aquimarina	Aquimarina mytili	Cluster_185	0	0	0	0	0	0	0	0	0	0	1	0	0	0	0	0	2	0	0	0	0	0	1	0	0	0	0	0	0	0	0	0	0	0	0	0	0	0	0	0	0
Cluster_186	Bacteria	Proteobacteria	Gammaproteobacteria	Gammaproteobacteria Incertae Sedis	unknown family	unknown genus	unknown species	Cluster_186	421	0	0	0	529	0	1	115	0	0	0	351	0	0	0	0	0	1	0	5	0	0	436	0	0	409	0	0	0	394	0	0	0	0	0	1011	0	0	477	265	0
Cluster_187	Bacteria	Bacteroidetes	Sphingobacteriia	Sphingobacteriales	Saprospiraceae	unknown genus	unknown species	Cluster_187	383	0	0	0	0	0	0	0	423	0	0	736	0	0	0	0	0	1	0	0	0	0	0	331	0	176	1019	0	417	473	481	0	0	0	408	328	77	0	943	0	159
Cluster_188	Bacteria	Actinobacteria	Acidimicrobiia	Acidimicrobiales	unknown family	unknown genus	unknown species	Cluster_188	0	0	0	0	0	0	0	0	0	0	0	526	0	0	0	0	52	153	33	0	135	303	352	359	0	0	0	557	47	0	0	0	0	361	0	0	0	514	0	246	0
Cluster_189	Bacteria	Proteobacteria	Alphaproteobacteria	Rhodobacterales	Rhodobacteraceae	Litoreibacter	Multi-affiliation	Cluster_189	0	0	0	0	0	1	0	42	0	0	0	0	0	0	0	0	0	0	0	0	0	0	0	0	0	1	0	343	0	0	1	0	0	0	0	1	0	0	0	0	0
Cluster_190	Bacteria	Gracilibacteria	unknown class	unknown order	unknown family	unknown genus	Multi-affiliation	Cluster_190	0	0	0	0	0	0	0	0	0	0	0	0	66	0	165	206	181	646	309	167	132	0	0	0	0	0	0	0	0	0	0	0	0	0	0	0	0	0	0	0	0
Cluster_191	Bacteria	Bacteroidetes	Sphingobacteriia	Sphingobacteriales	Saprospiraceae	unknown genus	unknown species	Cluster_191	0	1	0	0	331	0	0	0	0	569	557	0	0	0	113	17	0	0	0	0	41	0	1	169	0	0	0	0	333	0	0	341	935	675	0	0	0	269	0	106	300
Cluster_192	Bacteria	Proteobacteria	Alphaproteobacteria	Rhodobacterales	Rhodobacteraceae	unknown genus	unknown species	Cluster_192	0	0	0	0	418	0	0	386	0	0	192	0	0	0	158	0	32	0	0	0	0	0	348	0	0	1	0	0	383	0	0	443	0	0	0	0	0	322	156	0	0
Cluster_195	Bacteria	Bacteroidetes	Bacteroidetes Incertae Sedis	Order II	Rhodothermaceae	unknown genus	unknown species	Cluster_195	107	0	0	0	0	340	616	118	348	205	2	659	0	0	81	0	0	24	0	0	0	0	0	0	0	0	309	0	0	0	0	0	0	0	0	0	0	0	0	0	26
Cluster_196	Bacteria	Actinobacteria	Acidimicrobiia	Acidimicrobiales	Sva0996 marine group	unknown genus	unknown species	Cluster_196	107	0	0	23	0	115	0	204	526	181	180	0	0	195	7	2	0	62	24	0	0	0	147	0	0	212	0	105	0	289	39	396	0	325	0	0	0	0	0	173	0
Cluster_197	Bacteria	Proteobacteria	Alphaproteobacteria	Rhizobiales	Phyllobacteriaceae	Cohaesibacter	unknown species	Cluster_197	0	0	641	0	169	0	0	0	0	0	469	586	93	0	0	4	24	50	0	0	0	0	161	0	448	0	0	0	0	235	0	356	0	0	0	0	443	383	0	96	0
Cluster_200	Bacteria	Planctomycetes	Planctomycetacia	Planctomycetales	Planctomycetaceae	Blastopirellula	unknown species	Cluster_200	161	0	0	76	0	0	0	192	0	114	0	0	0	63	0	0	0	28	0	14	0	0	524	0	0	0	0	0	0	0	0	457	0	0	0	0	0	55	0	0	62
Cluster_201	Bacteria	Proteobacteria	Alphaproteobacteria	Rhodobacterales	Rhodobacteraceae	Multi-affiliation	Multi-affiliation	Cluster_201	128	0	0	0	0	0	1	0	557	0	0	0	0	251	97	7	33	36	22	0	44	450	313	621	0	167	0	0	0	0	0	0	1141	0	0	535	0	0	0	435	0
Cluster_202	Bacteria	Bacteroidetes	Sphingobacteriia	Sphingobacteriales	Saprospiraceae	Lewinella	Lewinella cohaerens	Cluster_202	0	0	1299	321	0	0	0	0	0	377	232	0	0	0	100	0	37	53	5	0	22	0	228	0	0	0	1	0	0	0	849	530	208	465	0	111	148	190	496	0	0
Cluster_203	Bacteria	Proteobacteria	Alphaproteobacteria	Rhodobacterales	Rhodobacteraceae	Multi-affiliation	Multi-affiliation	Cluster_203	328	0	0	0	0	0	0	0	0	0	0	144	0	0	94	0	2	1	0	0	0	0	0	0	0	0	0	0	0	0	0	1	0	0	0	1	0	0	510	1	0
Cluster_204	Bacteria	Proteobacteria	Alphaproteobacteria	Sphingomonadales	Erythrobacteraceae	Multi-affiliation	Multi-affiliation	Cluster_204	0	0	0	477	0	0	0	0	0	0	0	512	0	0	0	0	0	0	0	0	0	0	157	395	0	0	377	0	0	0	0	0	0	325	0	0	0	0	0	0	0
Cluster_205	Bacteria	Proteobacteria	Alphaproteobacteria	Rhodobacterales	Rhodobacteraceae	unknown genus	unknown species	Cluster_205	0	1	0	0	0	229	0	412	269	549	0	598	0	1	58	0	4	33	1	12	0	0	0	0	0	0	0	0	0	0	0	56	0	259	0	0	0	2	0	100	0
Cluster_207	Bacteria	Bacteroidetes	Sphingobacteriia	Sphingobacteriales	unknown family	unknown genus	unknown species	Cluster_207	0	481	0	0	0	0	0	0	825	323	0	0	0	174	336	4	79	54	95	124	216	0	0	0	406	0	0	114	0	0	224	399	425	78	0	0	579	484	116	0	0
Cluster_208	Bacteria	Proteobacteria	Gammaproteobacteria	Cellvibrionales	Spongiibacteraceae	BD1-7 clade	unknown species	Cluster_208	0	0	0	0	0	0	0	0	0	0	0	0	0	0	0	0	0	0	0	0	0	0	0	0	0	0	0	0	0	2	0	0	0	0	0	0	0	0	0	0	0
Cluster_209	Bacteria	Bacteroidetes	Flavobacteriia	Flavobacteriales	Flavobacteriaceae	NS3a marine group	unknown species	Cluster_209	0	0	0	0	1	0	256	0	0	0	0	0	0	0	0	0	68	0	1	3	0	0	0	0	0	0	385	0	0	0	0	0	0	0	0	0	0	325	580	0	0
Cluster_210	Bacteria	Proteobacteria	Alphaproteobacteria	Emcibacterales	Emcibacteraceae	Emcibacter	unknown species	Cluster_210	0	0	0	1	0	0	590	0	0	2	0	0	0	0	0	0	0	0	0	0	0	0	0	0	0	0	0	0	0	3	0	0	0	0	0	0	0	0	0	1	0
Cluster_211	Bacteria	Proteobacteria	Alphaproteobacteria	Caulobacterales	Caulobacteraceae	Brevundimonas	Multi-affiliation	Cluster_211	0	0	0	0	0	0	0	0	0	0	0	0	0	0	0	0	0	0	0	0	0	0	0	0	0	0	0	0	0	0	0	0	0	0	0	0	147	0	0	0	4746
Cluster_212	Bacteria	Proteobacteria	AEGEAN-245	unknown order	unknown family	unknown genus	unknown species	Cluster_212	0	1	0	0	667	0	0	0	485	300	0	0	0	0	0	5	0	51	0	0	0	123	594	0	0	220	0	0	0	20	0	204	765	0	0	0	107	431	0	0	187
Cluster_213	Bacteria	Proteobacteria	Alphaproteobacteria	Rhodobacterales	Rhodobacteraceae	Roseobacter	unknown species	Cluster_213	0	0	0	0	0	0	0	0	0	232	0	0	0	0	0	2	0	0	0	0	45	0	1	0	0	0	0	0	0	0	0	0	0	0	0	0	0	0	0	0	0
Cluster_215	Bacteria	Bacteroidetes	Flavobacteriia	Flavobacteriales	Flavobacteriaceae	Aureivirga	Aureivirga sp.	Cluster_215	0	0	0	0	0	0	0	0	0	0	0	0	0	0	0	1	0	0	0	0	0	0	0	0	1	0	1	0	0	0	0	1	0	0	0	0	0	0	0	0	0
Cluster_216	Bacteria	Proteobacteria	Gammaproteobacteria	Xanthomonadales	JTB255 marine benthic group	unknown genus	unknown species	Cluster_216	295	0	0	247	0	614	1	100	568	0	0	0	0	0	0	0	0	26	0	0	0	0	1	0	0	0	0	0	0	0	0	0	204	0	0	0	127	0	140	0	0
Cluster_217	Bacteria	Bacteroidetes	Flavobacteriia	Flavobacteriales	Flavobacteriaceae	Maribacter	Multi-affiliation	Cluster_217	0	0	0	0	0	0	0	0	0	0	0	0	231	0	0	2	31	0	8	0	0	0	0	0	0	0	0	0	0	0	0	0	0	0	0	0	0	0	0	0	0
Cluster_218	Bacteria	Bacteroidetes	Flavobacteriia	Flavobacteriales	NS9 marine group	unknown genus	unknown species	Cluster_218	0	0	0	0	0	0	0	0	0	0	0	0	0	0	0	0	0	0	0	1	0	0	0	1	1	0	1	0	0	0	0	0	0	0	0	0	0	0	0	0	0
Cluster_219	Bacteria	Proteobacteria	Alphaproteobacteria	Rhodobacterales	Rhodobacteraceae	Albirhodobacter	unknown species	Cluster_219	0	747	0	0	0	0	0	189	0	134	89	1340	0	0	66	3	0	0	23	56	1	0	0	189	0	0	0	0	0	79	0	129	0	0	0	0	0	0	374	0	0
Cluster_220	Bacteria	Proteobacteria	Gammaproteobacteria	Pseudomonadales	Moraxellaceae	Acinetobacter	Multi-affiliation	Cluster_220	0	666	0	0	0	0	276	0	0	0	0	0	91	0	0	0	0	0	0	0	0	0	0	0	0	0	404	0	0	0	0	0	0	0	0	1	0	0	1	0	2872
Cluster_221	Bacteria	Proteobacteria	Alphaproteobacteria	Parvularculales	Parvularculaceae	unknown genus	unknown species	Cluster_221	84	741	0	0	0	634	2	0	0	0	288	0	0	0	0	0	0	0	0	0	0	0	1	391	0	0	0	0	0	0	0	0	0	0	0	0	0	0	0	0	0
Cluster_222	Bacteria	Proteobacteria	Alphaproteobacteria	Rhodobacterales	Rhodobacteraceae	unknown genus	unknown species	Cluster_222	282	0	0	118	0	443	0	4	266	223	2	0	0	0	0	0	0	0	8	2	38	0	0	0	0	0	494	0	0	0	0	303	1	147	0	0	56	0	0	191	0
Cluster_223	Bacteria	Gracilibacteria	unknown class	unknown order	unknown family	unknown genus	unknown species	Cluster_223	0	0	0	0	0	0	0	0	0	0	0	0	0	0	0	80	108	497	32	9	0	0	0	0	0	0	0	0	0	0	0	1	0	0	0	0	0	0	0	0	0
Cluster_224	Bacteria	Planctomycetes	Planctomycetacia	Planctomycetales	Planctomycetaceae	Rhodopirellula	unknown species	Cluster_224	615	0	0	0	0	1030	0	600	0	0	0	0	0	302	0	0	0	0	0	0	0	0	0	0	0	592	490	456	0	0	0	0	0	0	0	0	0	0	0	0	0
Cluster_225	Bacteria	Proteobacteria	Alphaproteobacteria	Rhodobacterales	Rhodobacteraceae	Maliponia	Maliponia aquimaris	Cluster_225	0	0	0	0	0	0	0	353	0	0	109	0	56	0	0	13	1	42	1	0	0	0	0	0	0	0	0	0	0	0	0	0	0	0	0	0	0	869	0	0	828
Cluster_226	Bacteria	Proteobacteria	Alphaproteobacteria	Rhodobacterales	Rhodobacteraceae	Jannaschia	Multi-affiliation	Cluster_226	0	0	0	0	0	0	0	0	0	0	0	0	220	0	92	0	104	123	86	19	128	0	0	0	0	0	0	0	0	0	364	0	0	0	501	0	0	0	0	90	0
Cluster_227	Bacteria	Chlamydiae	Chlamydiae	Chlamydiales	Parachlamydiaceae	Neochlamydia	Neochlamydia hartmannellae	Cluster_227	0	0	0	0	0	0	0	0	0	0	0	1	0	1	0	0	1	0	0	0	0	711	650	1904	0	153	0	0	0	300	542	215	675	367	1207	314	1743	1359	1780	534	1762
Cluster_228	Bacteria	Bacteroidetes	Flavobacteriia	Flavobacteriales	Flavobacteriaceae	Tenacibaculum	Multi-affiliation	Cluster_228	0	0	0	0	0	0	0	0	0	0	0	0	291	0	231	45	50	55	18	145	56	0	0	0	0	0	0	0	61	0	0	0	0	265	0	0	118	0	0	0	0
Cluster_229	Bacteria	Proteobacteria	Gammaproteobacteria	Vibrionales	Vibrionaceae	Multi-affiliation	Multi-affiliation	Cluster_229	0	0	0	0	0	0	0	0	576	0	0	0	266	60	168	760	1040	527	511	594	444	0	0	0	0	0	0	0	0	0	52	0	0	0	0	310	176	0	618	51	225
Cluster_230	Bacteria	Proteobacteria	Alphaproteobacteria	Rhodobacterales	Rhodobacteraceae	unknown genus	unknown species	Cluster_230	0	0	0	274	155	0	407	0	0	536	0	206	0	0	48	3	18	0	6	0	0	543	0	450	341	0	0	0	61	0	0	0	0	241	0	0	1	0	0	0	0
Cluster_231	Bacteria	Firmicutes	Clostridia	Clostridiales	Family XII	Fusibacter	unknown species	Cluster_231	0	0	0	0	0	0	0	0	0	0	0	0	0	0	187	404	221	0	249	523	415	0	0	0	0	0	0	0	0	0	0	0	0	0	0	0	0	0	0	0	0
Cluster_232	Bacteria	Bacteroidetes	Cytophagia	Cytophagales	Flammeovirgaceae	Reichenbachiella	Reichenbachiella faecimaris	Cluster_232	115	0	0	516	2	0	0	623	0	0	0	0	0	0	0	0	0	89	0	0	0	0	229	0	0	0	0	283	0	0	0	0	0	0	0	409	66	0	0	0	0
Cluster_234	Bacteria	Proteobacteria	Alphaproteobacteria	Rhodobacterales	Rhodobacteraceae	unknown genus	unknown species	Cluster_234	274	0	0	0	0	956	395	0	0	0	0	0	0	0	0	0	0	0	0	18	0	0	0	0	0	0	0	167	0	0	0	295	0	0	154	0	0	210	440	0	0
Cluster_235	Bacteria	Proteobacteria	Alphaproteobacteria	Rhodobacterales	Rhodobacteraceae	Sulfitobacter	unknown species	Cluster_235	0	0	0	0	0	0	0	0	0	0	0	0	133	0	0	0	0	0	0	15	0	0	0	0	0	0	0	0	0	0	0	0	0	0	0	0	0	0	0	0	0
Cluster_236	Bacteria	Proteobacteria	Gammaproteobacteria	Oceanospirillales	Oceanospirillaceae	Marinomonas	Multi-affiliation	Cluster_236	0	0	0	0	0	0	0	0	0	0	0	0	188	213	383	394	303	519	277	158	359	0	0	0	0	0	0	0	0	0	0	0	0	0	0	0	0	0	0	0	0
Cluster_237	Bacteria	Proteobacteria	Alphaproteobacteria	Rhizobiales	Phyllobacteriaceae	unknown genus	unknown species	Cluster_237	262	668	0	0	0	577	0	0	569	262	3	0	0	167	103	6	0	0	0	6	0	0	419	0	0	0	129	73	0	374	0	338	1	199	0	198	262	0	0	2	0
Cluster_238	Bacteria	Chlorobi	Chlorobia	Chlorobiales	OPB56	unknown genus	unknown species	Cluster_238	0	0	0	0	0	0	670	336	0	0	0	0	0	0	0	0	0	197	0	0	0	0	0	0	0	0	0	0	0	0	0	0	0	0	0	0	243	0	0	0	0
Cluster_239	Bacteria	Bacteroidetes	Cytophagia	Cytophagales	Flammeovirgaceae	unknown genus	unknown species	Cluster_239	1	0	0	0	237	0	225	0	0	413	420	483	0	300	39	5	0	0	0	0	0	0	0	0	0	51	1356	395	699	214	1628	0	0	0	0	366	33	353	0	0	0
Cluster_240	Bacteria	Proteobacteria	Gammaproteobacteria	Alteromonadales	Alteromonadaceae	Marinobacter	Multi-affiliation	Cluster_240	0	0	0	0	0	0	0	0	0	0	0	0	0	131	0	0	0	0	0	5	0	0	0	0	0	0	0	0	0	0	0	0	0	0	0	0	0	0	0	0	0
Cluster_241	Bacteria	Proteobacteria	Alphaproteobacteria	Rhodobacterales	Rhodobacteraceae	Loktanella	unknown species	Cluster_241	0	0	0	1	0	0	529	0	0	0	0	0	0	0	45	7	59	106	60	55	0	0	0	0	0	0	0	109	0	0	0	0	0	0	0	0	150	0	0	147	0
Cluster_242	Bacteria	Acidobacteria	Holophagae	Acanthopleuribacterales	Acanthopleuribacteraceae	Acanthopleuribacter	unknown species	Cluster_242	0	0	0	393	0	0	418	0	431	0	362	0	0	0	94	0	23	78	0	0	37	0	0	0	0	158	0	0	0	30	0	0	0	0	0	0	0	70	248	0	0
Cluster_243	Bacteria	Proteobacteria	Alphaproteobacteria	Rhizobiales	Phyllobacteriaceae	Ahrensia	Multi-affiliation	Cluster_243	0	0	0	0	431	493	0	0	0	278	0	0	0	0	0	0	0	0	0	0	0	1	0	0	0	0	0	0	0	0	295	0	0	0	0	841	0	0	0	0	0
Cluster_244	Bacteria	Chloroflexi	Ardenticatenia	unknown order	unknown family	unknown genus	unknown species	Cluster_244	0	0	0	0	0	1	0	338	0	0	0	0	0	0	0	0	0	0	26	0	0	327	435	0	0	0	0	0	0	0	0	0	0	0	0	0	0	0	0	0	0
Cluster_245	Bacteria	Planctomycetes	Planctomycetacia	Planctomycetales	Planctomycetaceae	Planctomyces	unknown species	Cluster_245	0	0	0	0	645	0	0	0	0	0	0	0	0	636	0	0	0	0	0	0	0	0	0	0	0	0	0	0	0	0	0	0	0	0	0	0	0	0	0	0	0
Cluster_246	Bacteria	Proteobacteria	Epsilonproteobacteria	Campylobacterales	Campylobacteraceae	Arcobacter	unknown species	Cluster_246	0	0	1	0	0	0	0	0	0	0	0	0	874	237	1115	721	1124	772	381	392	607	0	0	0	989	0	0	0	0	0	0	0	0	0	0	0	0	0	0	0	0
Cluster_247	Bacteria	Bacteroidetes	Sphingobacteriia	Sphingobacteriales	Saprospiraceae	unknown genus	unknown species	Cluster_247	0	0	0	0	0	0	0	0	0	0	0	0	0	0	0	0	0	0	0	0	0	0	1	0	0	144	0	0	0	275	0	0	0	0	0	501	238	0	0	0	0
Cluster_248	Bacteria	Planctomycetes	OM190	unknown order	unknown family	unknown genus	unknown species	Cluster_248	0	0	0	0	0	0	0	0	0	1	603	0	0	0	0	0	1	0	0	0	0	0	1	0	0	0	0	0	0	0	0	0	0	0	0	0	129	521	0	0	0
Cluster_249	Bacteria	Proteobacteria	Alphaproteobacteria	Rhizobiales	Phyllobacteriaceae	Hoeflea	Multi-affiliation	Cluster_249	152	0	0	0	0	0	0	0	0	0	0	0	0	0	0	0	0	0	0	4	54	0	0	0	0	0	0	0	0	0	0	0	0	0	0	0	0	0	0	0	0
Cluster_251	Bacteria	Bacteroidetes	Flavobacteriia	Flavobacteriales	Cryomorphaceae	NS10 marine group	unknown species	Cluster_251	0	0	0	0	0	0	0	0	0	0	0	0	292	386	614	295	632	1203	314	680	321	0	0	0	258	0	0	0	0	1	0	0	0	0	0	0	0	0	0	0	0
Cluster_252	Bacteria	Proteobacteria	Alphaproteobacteria	Rickettsiales	Rickettsiaceae	unknown genus	unknown species	Cluster_252	0	0	0	0	0	0	0	0	0	0	0	0	0	0	0	0	0	0	0	0	0	0	0	0	0	0	0	143	0	0	0	0	0	0	0	0	0	0	0	0	0
Cluster_254	Bacteria	Proteobacteria	Alphaproteobacteria	Rhizobiales	unknown family	unknown genus	unknown species	Cluster_254	0	0	0	0	0	0	0	170	0	0	0	0	0	311	0	0	0	0	0	20	0	0	0	0	0	366	0	0	128	0	0	0	0	0	0	0	0	0	601	0	0
Cluster_255	Bacteria	Bacteroidetes	Flavobacteriia	Flavobacteriales	Cryomorphaceae	NS10 marine group	unknown species	Cluster_255	0	0	0	0	0	0	0	0	0	0	0	0	309	521	679	205	926	1212	291	287	406	0	0	0	0	0	0	0	0	0	0	0	0	0	0	0	140	0	0	0	0
Cluster_256	Bacteria	Chloroflexi	Ardenticatenia	Ardenticatenales	unknown family	unknown genus	unknown species	Cluster_256	271	0	0	647	417	744	0	348	0	0	1	687	0	0	0	0	0	154	1	0	0	0	482	0	0	253	0	0	0	0	880	0	0	0	520	0	197	298	0	0	0
Cluster_257	Bacteria	Proteobacteria	Alphaproteobacteria	Rhodobacterales	Rhodobacteraceae	Sagittula	Multi-affiliation	Cluster_257	0	0	0	0	0	0	0	0	0	0	0	0	0	0	0	6	2	55	8	8	1	0	0	0	0	0	0	0	0	0	0	0	0	0	0	0	0	1	0	0	0
Cluster_258	Bacteria	Bacteroidetes	Sphingobacteriia	Sphingobacteriales	Saprospiraceae	unknown genus	unknown species	Cluster_258	0	0	0	0	0	0	0	0	389	0	0	0	0	0	0	7	0	0	0	0	0	0	0	564	0	0	0	0	0	0	0	63	0	0	0	0	0	0	0	0	0
Cluster_259	Bacteria	Proteobacteria	Gammaproteobacteria	Alteromonadales	Pseudoalteromonadaceae	Pseudoalteromonas	Pseudoalteromonas ulvae	Cluster_259	0	0	0	0	0	0	0	0	0	0	0	0	175	0	124	26	56	41	8	12	36	0	0	0	0	0	0	0	0	0	0	0	0	0	0	0	0	0	0	0	0
Cluster_260	Bacteria	Bacteroidetes	Flavobacteriia	Flavobacteriales	NS9 marine group	unknown genus	unknown species	Cluster_260	0	770	0	629	0	0	0	0	0	579	0	0	0	0	87	0	0	0	0	0	0	0	435	0	0	0	0	0	0	0	0	0	0	0	0	0	0	637	0	61	0
Cluster_261	Bacteria	Proteobacteria	SPOTSOCT00m83	unknown order	unknown family	unknown genus	unknown species	Cluster_261	0	0	0	536	128	359	0	0	0	0	0	1	36	0	0	0	0	0	1	0	0	297	678	338	0	105	0	0	273	0	0	117	0	561	0	0	70	0	0	0	0
Cluster_263	Bacteria	Proteobacteria	Alphaproteobacteria	Rhizobiales	Bradyrhizobiaceae	Multi-affiliation	Multi-affiliation	Cluster_263	0	0	1	0	0	0	0	0	0	0	0	0	0	0	0	0	0	0	0	0	0	616	0	0	0	0	660	0	0	0	0	0	650	0	0	0	0	0	0	0	0
Cluster_264	Bacteria	Proteobacteria	Alphaproteobacteria	Rhizobiales	Hyphomicrobiaceae	Devosia	Multi-affiliation	Cluster_264	451	0	0	0	0	0	159	0	0	339	213	0	0	112	39	0	0	111	0	0	0	0	0	0	201	0	1	0	125	421	0	0	0	0	0	0	0	122	0	207	0
Cluster_265	Bacteria	Proteobacteria	Gammaproteobacteria	Thiotrichales	Thiotrichaceae	Thiothrix	Thiothrix sp.	Cluster_265	0	0	0	0	0	0	0	260	789	724	563	213	0	143	0	13	44	69	14	15	9	0	0	0	0	0	0	118	0	0	0	0	0	0	0	0	0	285	0	1	0
Cluster_266	Bacteria	Proteobacteria	Alphaproteobacteria	Rhodospirillales	Rhodospirillaceae	Terasakiella	Multi-affiliation	Cluster_266	0	0	0	0	0	0	0	0	0	0	0	0	0	0	0	2	0	0	0	0	0	0	0	0	0	0	0	0	0	0	0	0	0	0	0	0	0	0	0	0	0
Cluster_267	Bacteria	Bacteroidetes	Flavobacteriia	Flavobacteriales	Flavobacteriaceae	Flavobacterium	Flavobacterium suaedae	Cluster_267	0	0	0	0	0	0	0	0	0	0	0	0	0	0	0	10	24	62	0	0	45	0	0	0	0	0	0	0	0	0	0	0	0	0	0	0	0	0	0	0	0
Cluster_269	Bacteria	Proteobacteria	Gammaproteobacteria	Thiotrichales	Piscirickettsiaceae	Methylophaga	Methylophaga thiooxydans DMS010	Cluster_269	0	0	452	0	0	0	0	0	0	0	0	0	57	0	0	5	0	0	17	0	0	0	0	431	334	120	1	78	413	0	0	0	0	0	0	0	0	0	0	159	0
Cluster_270	Bacteria	Proteobacteria	Alphaproteobacteria	Rhodobacterales	Rhodobacteraceae	Roseicyclus	Roseicyclus mahoneyensis	Cluster_270	0	0	0	109	0	2	0	0	0	0	401	0	0	0	0	17	0	0	0	0	0	0	0	0	0	0	0	0	0	0	0	0	0	0	0	0	0	0	0	0	0
Cluster_271	Bacteria	Planctomycetes	Planctomycetacia	Planctomycetales	Planctomycetaceae	Bythopirellula	unknown species	Cluster_271	0	0	0	0	0	0	0	0	689	0	0	0	0	0	0	0	0	0	0	0	0	0	0	0	744	0	0	0	0	0	0	256	0	0	0	0	0	374	0	0	0
Cluster_272	Bacteria	Proteobacteria	Alphaproteobacteria	Rhizobiales	Phyllobacteriaceae	unknown genus	unknown species	Cluster_272	0	0	0	239	0	0	0	85	0	0	0	0	0	0	0	9	0	0	18	0	0	0	0	0	0	0	0	0	0	230	0	368	0	0	0	0	0	357	0	163	121
Cluster_273	Bacteria	Proteobacteria	Alphaproteobacteria	Rhodobacterales	Rhodobacteraceae	Sulfitobacter	Multi-affiliation	Cluster_273	99	1	312	0	0	683	243	0	0	0	299	0	0	0	54	18	40	0	32	0	27	0	353	828	0	0	0	220	256	122	0	269	0	0	0	0	516	511	0	246	24
Cluster_274	Bacteria	Proteobacteria	Alphaproteobacteria	Sphingomonadales	Multi-affiliation	Multi-affiliation	Multi-affiliation	Cluster_274	0	0	0	0	600	0	0	0	0	0	0	0	0	0	137	1	0	0	0	0	0	0	0	0	0	0	0	0	0	323	0	0	0	0	0	0	0	1	0	0	0
Cluster_275	Bacteria	Proteobacteria	Gammaproteobacteria	Oceanospirillales	Alcanivoracaceae	Kangiella	unknown species	Cluster_275	0	0	0	0	0	0	0	0	0	0	0	1	0	0	70	0	0	0	5	18	0	0	0	0	0	0	0	0	0	0	0	0	0	0	1	0	0	0	246	0	0
Cluster_276	Bacteria	Proteobacteria	Gammaproteobacteria	Thiotrichales	Thiotrichaceae	Thiothrix	unknown species	Cluster_276	0	0	0	0	0	0	0	0	0	0	0	0	0	135	0	0	19	0	0	4	0	0	1	1	0	0	0	0	0	0	0	1	0	0	0	0	0	0	0	0	0
Cluster_277	Bacteria	Bacteroidetes	Sphingobacteriia	Sphingobacteriales	Saprospiraceae	Aureispira	Saprospira sp.	Cluster_277	0	0	0	0	0	0	0	0	0	0	0	0	0	0	0	0	0	0	0	0	0	0	0	0	0	0	0	0	0	0	0	249	0	0	0	0	0	0	0	0	0
Cluster_278	Bacteria	Proteobacteria	Alphaproteobacteria	Rhodobacterales	Rhodobacteraceae	Yangia	Multi-affiliation	Cluster_278	0	0	0	0	0	0	0	0	0	0	0	0	0	0	0	0	0	0	0	0	0	0	0	0	0	0	0	0	0	1	0	0	0	0	0	0	0	0	1	0	0
Cluster_279	Bacteria	Proteobacteria	Alphaproteobacteria	Emcibacterales	Emcibacteraceae	Emcibacter	unknown species	Cluster_279	0	0	0	845	0	0	0	0	0	140	0	0	0	361	0	0	0	58	0	0	0	0	0	0	0	0	0	0	0	405	0	0	0	675	0	0	263	0	0	0	0
Cluster_280	Bacteria	Multi-affiliation	Multi-affiliation	Multi-affiliation	Multi-affiliation	Multi-affiliation	Multi-affiliation	Cluster_280	0	0	0	0	0	0	0	0	0	0	0	206	0	0	0	0	0	0	0	0	0	0	0	0	0	0	0	0	0	0	0	0	0	0	0	0	0	0	0	0	0
Cluster_281	Bacteria	Planctomycetes	Phycisphaerae	Phycisphaerales	Phycisphaeraceae	SM1A02	unknown species	Cluster_281	0	1	0	0	0	0	0	0	0	0	307	1	0	0	1	0	0	88	0	0	0	0	0	0	0	0	0	0	0	0	0	0	1	0	0	0	0	0	0	313	0
Cluster_284	Bacteria	Proteobacteria	Alphaproteobacteria	Rhodobacterales	Rhodobacteraceae	Multi-affiliation	Multi-affiliation	Cluster_284	0	0	0	0	0	0	0	0	0	127	0	0	0	0	0	0	0	0	14	0	0	0	0	0	0	0	0	0	0	0	0	271	0	0	0	0	0	0	0	0	0
Cluster_285	Bacteria	Proteobacteria	Alphaproteobacteria	Rhodobacterales	Rhodobacteraceae	Roseovarius	Multi-affiliation	Cluster_285	0	0	0	452	0	0	0	202	0	0	0	0	0	0	104	0	0	21	11	9	0	0	0	0	107	200	0	200	0	0	0	270	0	0	0	0	0	0	0	1	0
Cluster_286	Bacteria	Planctomycetes	Planctomycetacia	Planctomycetales	Planctomycetaceae	Planctomyces	unknown species	Cluster_286	0	0	0	0	0	0	0	0	0	0	0	0	0	0	0	0	0	0	0	0	0	0	0	0	0	0	0	0	0	0	0	0	0	239	0	0	0	0	0	0	0
Cluster_288	Bacteria	Verrucomicrobia	Verrucomicrobiae	Verrucomicrobiales	DEV007	unknown genus	unknown species	Cluster_288	0	0	0	0	0	545	0	165	0	0	1	0	0	0	0	0	0	0	0	0	0	0	1	0	0	0	0	0	0	0	0	0	0	0	301	0	0	0	0	0	0
Cluster_289	Bacteria	Proteobacteria	Alphaproteobacteria	Kordiimonadales	Kordiimonadaceae	Kordiimonas	unknown species	Cluster_289	0	0	0	0	0	0	2	650	0	0	422	0	0	0	0	0	0	0	0	0	0	0	518	276	0	0	247	104	0	0	0	363	0	0	0	0	0	0	0	0	675
Cluster_291	Bacteria	Planctomycetes	Planctomycetacia	Planctomycetales	Planctomycetaceae	Blastopirellula	unknown species	Cluster_291	0	0	0	0	0	0	0	0	0	0	0	268	0	0	0	4	0	172	0	0	0	0	0	0	0	0	0	0	0	0	0	0	0	0	0	210	0	0	623	0	0
Cluster_292	Bacteria	Proteobacteria	Alphaproteobacteria	Rhizobiales	OCS116 clade	unknown genus	unknown species	Cluster_292	0	0	0	0	236	494	0	120	272	0	1	0	0	0	0	0	0	22	0	0	1	0	158	0	0	0	0	0	0	0	0	207	0	0	87	0	0	262	362	0	0
Cluster_293	Bacteria	Bacteroidetes	Flavobacteriia	Flavobacteriales	Flavobacteriaceae	unknown genus	Flavobacteriaceae bacterium Dm15	Cluster_293	0	0	0	0	0	0	0	0	0	0	0	0	0	0	0	0	23	0	0	0	0	0	1	0	0	0	0	0	0	0	0	0	0	0	0	0	0	0	0	0	0
Cluster_295	Bacteria	Bacteroidetes	Sphingobacteriia	Sphingobacteriales	Saprospiraceae	Lewinella	unknown species	Cluster_295	0	0	0	0	263	0	0	0	142	229	0	0	0	0	0	0	30	0	6	0	0	215	0	0	0	0	0	0	0	0	269	0	0	0	0	0	0	0	0	0	0
Cluster_298	Bacteria	Acidobacteria	Holophagae	Subgroup 10	CA002	unknown genus	unknown species	Cluster_298	0	0	546	0	0	0	340	442	0	0	320	0	125	40	0	1	0	52	0	0	0	0	0	0	0	0	0	0	192	0	0	166	1	0	0	0	0	0	0	0	0
Cluster_299	Bacteria	Planctomycetes	OM190	unknown order	unknown family	unknown genus	unknown species	Cluster_299	0	0	0	0	0	0	468	0	0	0	0	0	0	0	0	0	0	0	0	0	0	0	0	0	0	0	0	0	0	0	0	0	0	0	0	0	158	0	0	0	0
Cluster_301	Bacteria	Proteobacteria	Alphaproteobacteria	Rhodobacterales	Rhodobacteraceae	unknown genus	unknown species	Cluster_301	0	0	557	0	0	0	256	165	0	259	0	0	0	0	0	0	0	0	0	0	0	0	352	0	0	0	0	0	0	0	0	0	0	0	0	0	256	0	1	0	0
Cluster_303	Bacteria	Proteobacteria	Gammaproteobacteria	Vibrionales	Vibrionaceae	Photobacterium	Photobacterium swingsii	Cluster_303	0	0	0	0	0	0	0	0	0	0	1	0	39	0	0	2	0	0	7	17	47	0	0	0	1	0	0	0	0	0	0	0	0	0	0	0	39	391	0	84	0
Cluster_304	Bacteria	Bacteroidetes	Flavobacteriia	Flavobacteriales	Flavobacteriaceae	Aureivirga	Aureivirga sp.	Cluster_304	0	0	0	0	0	0	0	0	0	0	0	0	147	0	112	301	1620	334	808	3414	1939	0	0	0	0	0	0	0	0	0	0	0	0	0	1	0	0	0	0	110	0
Cluster_305	Bacteria	Bacteroidetes	Sphingobacteriia	Sphingobacteriales	Saprospiraceae	Lewinella	unknown species	Cluster_305	358	568	0	628	0	0	217	0	0	0	1	1	0	0	0	3	10	0	0	10	25	0	0	0	0	0	0	0	0	0	0	355	0	401	0	0	0	0	0	0	0
Cluster_306	Bacteria	Proteobacteria	Gammaproteobacteria	Alteromonadales	Pseudoalteromonadaceae	Algicola	unknown species	Cluster_306	0	0	0	0	0	0	0	0	0	0	0	0	434	0	316	334	490	524	447	253	274	0	0	0	234	0	0	0	0	0	0	1	0	0	0	0	0	0	0	0	0
Cluster_307	Bacteria	Bacteroidetes	Sphingobacteriia	Sphingobacteriales	Saprospiraceae	unknown genus	unknown species	Cluster_307	0	2	0	0	0	0	0	0	0	0	0	0	1	0	0	0	0	0	0	0	0	0	310	579	0	238	0	108	318	89	0	828	0	273	0	0	1	2062	2416	0	137
Cluster_308	Bacteria	Proteobacteria	Alphaproteobacteria	Rhodobacterales	Rhodobacteraceae	unknown genus	unknown species	Cluster_308	114	0	0	400	0	0	1	0	0	372	0	1	214	0	0	0	0	0	0	0	0	286	0	0	152	0	0	0	0	34	0	351	0	416	0	0	0	219	0	0	0
Cluster_310	Bacteria	Proteobacteria	Alphaproteobacteria	Rhodobacterales	Rhodobacteraceae	Sulfitobacter	unknown species	Cluster_310	0	0	0	0	300	0	1	0	0	0	214	0	0	0	0	0	0	0	0	0	0	1242	813	0	0	265	1156	0	0	163	0	415	0	395	458	583	283	0	1	193	0
Cluster_311	Bacteria	Proteobacteria	Alphaproteobacteria	Rhizobiales	Phyllobacteriaceae	Pseudahrensia	unknown species	Cluster_311	0	0	0	0	0	0	0	0	0	0	0	0	0	0	0	0	0	59	0	0	0	0	0	0	0	0	0	0	0	0	0	0	0	0	0	0	0	0	0	0	0
Cluster_312	Bacteria	Proteobacteria	Alphaproteobacteria	Rhodobacterales	Rhodobacteraceae	unknown genus	unknown species	Cluster_312	0	0	0	0	0	0	333	0	0	0	0	0	0	0	0	0	9	40	0	0	0	0	503	0	0	0	0	0	0	0	0	0	0	0	0	0	0	346	440	0	132
Cluster_313	Bacteria	Bacteroidetes	Flavobacteriia	Flavobacteriales	Flavobacteriaceae	Winogradskyella	Multi-affiliation	Cluster_313	0	0	0	0	0	0	0	0	0	0	0	0	0	0	0	0	0	17	0	0	0	0	0	0	0	280	0	0	0	0	0	0	0	0	0	0	0	0	0	0	0
Cluster_314	Bacteria	Proteobacteria	Gammaproteobacteria	Oceanospirillales	Oceanospirillaceae	Neptuniibacter	Neptuniibacter sp.	Cluster_314	1	0	0	0	0	0	210	0	0	0	0	0	551	0	227	261	409	512	485	399	768	0	0	0	0	0	0	0	0	0	0	0	0	0	0	0	0	204	0	0	208
Cluster_315	Bacteria	Bacteroidetes	Flavobacteriia	Flavobacteriales	Flavobacteriaceae	Dokdonia	Dokdonia sp.	Cluster_315	0	0	0	0	0	0	0	0	0	0	0	0	0	0	191	0	66	0	1	0	0	0	0	0	0	0	0	0	0	0	0	0	0	0	0	0	0	0	0	0	0
Cluster_316	Bacteria	Proteobacteria	Alphaproteobacteria	Rhizobiales	OCS116 clade	unknown genus	unknown species	Cluster_316	0	0	0	140	0	467	0	42	0	241	1	0	90	1	0	6	19	0	0	12	0	0	73	0	74	214	0	0	0	0	0	0	0	0	0	0	0	208	230	0	0
Cluster_317	Bacteria	Planctomycetes	Planctomycetacia	Planctomycetales	Planctomycetaceae	Rhodopirellula	unknown species	Cluster_317	0	0	0	0	0	0	0	0	0	0	0	0	0	0	0	0	0	0	0	0	0	540	0	0	0	0	0	249	0	0	0	0	0	0	0	0	0	0	0	0	0
Cluster_318	Bacteria	Actinobacteria	Thermoleophilia	Gaiellales	unknown family	unknown genus	unknown species	Cluster_318	0	0	0	0	0	0	0	0	0	0	0	0	0	0	0	0	0	0	0	0	1	0	0	140	0	0	0	0	0	0	0	133	0	0	0	0	0	0	63	0	0
Cluster_319	Bacteria	Proteobacteria	Alphaproteobacteria	Rhizobiales	Phyllobacteriaceae	unknown genus	unknown species	Cluster_319	0	0	0	0	289	0	0	0	204	872	0	0	89	0	101	0	22	39	0	0	0	0	0	0	0	0	518	0	217	0	0	0	0	0	0	0	0	0	0	0	0
Cluster_320	Bacteria	Proteobacteria	Proteobacteria Incertae Sedis	unknown order	unknown family	Candidatus Tenderia	unknown species	Cluster_320	1	0	0	0	547	0	0	160	0	0	0	0	0	166	0	0	0	2	2	0	0	0	0	384	0	0	256	0	0	0	0	226	0	0	1	272	0	155	0	0	0
Cluster_322	Bacteria	Bacteroidetes	Flavobacteriia	Flavobacteriales	Cryomorphaceae	unknown genus	unknown species	Cluster_322	0	0	0	0	440	0	331	0	0	0	180	0	0	0	0	0	0	154	0	0	0	0	0	271	0	0	0	0	154	0	0	0	0	0	0	0	0	276	0	0	0
Cluster_324	Bacteria	Proteobacteria	Gammaproteobacteria	Oceanospirillales	Oceanospirillaceae	Oceanospirillum	unknown species	Cluster_324	0	0	0	0	0	0	0	0	0	0	0	0	133	0	0	21	102	53	128	119	157	0	0	0	0	0	0	0	0	0	0	0	0	0	0	0	0	0	0	0	0
Cluster_325	Bacteria	Proteobacteria	Alphaproteobacteria	Rhodobacterales	Rhodobacteraceae	unknown genus	unknown species	Cluster_325	0	0	0	0	0	0	349	0	0	0	0	0	0	0	0	0	0	23	0	0	0	0	0	0	0	0	0	0	0	0	276	0	0	581	0	0	0	198	0	0	0
Cluster_327	Bacteria	Bacteroidetes	Sphingobacteriia	Sphingobacteriales	Saprospiraceae	unknown genus	unknown species	Cluster_327	76	0	0	0	0	0	0	0	0	0	0	0	0	0	0	0	0	56	0	0	0	0	3	0	0	0	0	0	0	0	0	0	0	0	0	0	0	0	0	0	0
Cluster_328	Bacteria	Proteobacteria	Gammaproteobacteria	Oceanospirillales	Oceanospirillaceae	Amphritea	Multi-affiliation	Cluster_328	0	0	0	0	0	0	0	0	114	0	0	173	277	56	197	116	194	150	92	125	167	0	0	0	4122	0	1	105	0	0	441	0	0	0	0	0	108	1	271	0	0
Cluster_329	Bacteria	Proteobacteria	Deltaproteobacteria	Myxococcales	Nannocystaceae	Plesiocystis	Multi-affiliation	Cluster_329	0	0	433	0	476	449	0	0	0	758	2	0	0	0	0	0	0	22	0	0	0	0	0	0	0	0	0	208	0	176	0	0	0	0	0	0	0	60	0	0	0
Cluster_330	Bacteria	Proteobacteria	Alphaproteobacteria	Sphingomonadales	Erythrobacteraceae	Multi-affiliation	Multi-affiliation	Cluster_330	0	0	0	0	0	0	0	0	0	0	0	0	0	0	68	0	0	0	0	0	0	0	0	0	0	0	0	0	0	0	0	2	0	0	0	0	0	0	0	0	0
Cluster_331	Bacteria	Proteobacteria	Alphaproteobacteria	Sphingomonadales	Sphingomonadaceae	Sphingorhabdus	unknown species	Cluster_331	0	0	0	0	0	0	0	0	0	0	0	0	0	0	0	0	23	0	0	0	0	0	0	0	0	0	0	0	0	1	0	0	0	0	0	0	0	0	0	0	0
Cluster_332	Bacteria	Bacteroidetes	Sphingobacteriia	Sphingobacteriales	Saprospiraceae	Lewinella	Lewinella cohaerens	Cluster_332	0	0	548	0	568	0	0	179	327	0	0	327	0	0	0	0	0	0	0	20	1	0	666	724	0	0	0	0	309	472	373	77	0	0	0	0	0	297	307	0	0
Cluster_333	Bacteria	Proteobacteria	Alphaproteobacteria	Rhodobacterales	Rhodobacteraceae	unknown genus	unknown species	Cluster_333	0	0	0	0	0	0	0	151	1	0	0	815	2	1	28	37	82	24	196	202	159	0	0	0	0	0	0	0	182	0	0	91	0	0	0	0	153	319	163	0	0
Cluster_334	Bacteria	Planctomycetes	OM190	unknown order	unknown family	unknown genus	unknown species	Cluster_334	335	520	0	0	0	0	0	273	0	0	0	0	194	505	0	0	0	0	0	0	0	476	0	0	0	0	0	0	193	0	0	0	0	0	0	0	0	0	0	0	0
Cluster_335	Bacteria	Bacteroidetes	Sphingobacteriia	Sphingobacteriales	Saprospiraceae	unknown genus	unknown species	Cluster_335	0	0	0	0	0	0	0	0	0	0	0	0	0	0	0	0	0	0	0	0	0	0	0	0	0	0	0	0	0	0	0	0	0	0	0	232	0	0	0	0	0
Cluster_336	Bacteria	Firmicutes	Clostridia	Clostridiales	Peptostreptococcaceae	Peptoclostridium	unknown species	Cluster_336	0	0	0	0	0	0	0	0	0	0	0	0	0	0	0	2	16	0	107	116	0	0	0	0	0	0	0	0	0	0	0	0	0	0	0	0	0	0	0	0	0
Cluster_337	Bacteria	Proteobacteria	Epsilonproteobacteria	Campylobacterales	Campylobacteraceae	Arcobacter	unknown species	Cluster_337	0	0	0	0	0	0	0	0	0	0	0	0	4	0	0	40	10	3	41	61	65	0	0	0	0	0	0	0	0	0	0	0	0	0	0	0	0	0	0	0	0
Cluster_338	Bacteria	Proteobacteria	Gammaproteobacteria	Alteromonadales	Alteromonadaceae	Marinobacter	Multi-affiliation	Cluster_338	0	0	0	0	0	0	0	0	0	0	0	0	0	0	35	0	0	0	0	0	0	0	0	0	0	0	0	0	0	0	0	0	0	0	0	0	0	0	0	0	0
Cluster_339	Bacteria	Proteobacteria	Gammaproteobacteria	Alteromonadales	Colwelliaceae	Thalassotalea	Thalassotalea sp.	Cluster_339	0	0	0	0	0	0	0	0	0	0	0	0	0	0	0	18	31	49	10	10	19	0	0	0	0	0	0	0	0	0	0	0	0	0	0	0	0	0	0	0	0
Cluster_340	Bacteria	Bacteroidetes	Flavobacteriia	Flavobacteriales	Flavobacteriaceae	unknown genus	unknown species	Cluster_340	0	0	0	0	0	0	0	0	0	115	0	0	74	250	0	0	0	0	8	0	0	0	0	0	0	0	0	0	0	0	254	0	0	0	0	290	0	0	0	0	0
Cluster_341	Bacteria	Tenericutes	Mollicutes	Mycoplasmatales	Mycoplasmataceae	unknown genus	unknown species	Cluster_341	4	13	4	9	9	7	5	106	21	0	3	2	2	0	7	0	1	0	0	0	0	17	567	12	10	325	14	448	338	11	7	4	307	6	3	2	1	6	0	0	0
Cluster_342	Bacteria	Proteobacteria	Gammaproteobacteria	Alteromonadales	Pseudoalteromonadaceae	Pseudoalteromonas	Pseudoalteromonas sp.	Cluster_342	0	0	0	0	0	0	0	0	0	0	0	0	271	0	121	225	247	196	124	149	248	0	0	0	356	0	0	0	0	0	0	0	0	0	0	0	0	0	0	0	0
Cluster_343	Bacteria	Proteobacteria	Gammaproteobacteria	KI89A clade	unknown family	unknown genus	unknown species	Cluster_343	0	0	0	0	0	506	0	153	0	0	0	0	69	179	0	0	0	0	0	0	0	0	0	0	0	0	0	0	0	0	178	210	0	0	431	211	0	0	260	0	0
Cluster_344	Bacteria	Proteobacteria	Alphaproteobacteria	Rhizobiales	Hyphomicrobiaceae	Maritalea	Multi-affiliation	Cluster_344	0	0	0	0	0	0	0	0	0	0	0	0	0	0	0	0	0	0	0	0	0	0	0	0	0	0	0	0	206	0	0	0	0	0	0	0	0	0	0	0	0
Cluster_345	Bacteria	Proteobacteria	Alphaproteobacteria	Rickettsiales	SHWN-night2	unknown genus	unknown species	Cluster_345	0	0	0	0	0	0	504	0	0	0	349	0	0	0	6	0	0	0	0	0	0	0	278	0	0	0	74	0	1	116	377	286	0	0	0	0	125	0	102	0	0
Cluster_346	Bacteria	Proteobacteria	Gammaproteobacteria	Chromatiales	Granulosicoccaceae	Granulosicoccus	unknown species	Cluster_346	299	0	0	0	0	0	2	0	1	0	0	0	0	0	0	0	0	0	0	0	0	0	0	0	0	0	0	0	0	0	0	0	0	0	0	0	0	0	0	0	0
Cluster_347	Bacteria	Gemmatimonadetes	BD2-11 terrestrial group	unknown order	unknown family	unknown genus	unknown species	Cluster_347	0	365	0	0	0	0	0	0	0	391	0	0	0	0	0	0	0	109	0	0	1	0	0	0	0	186	192	0	0	0	0	159	0	0	0	0	0	158	0	0	0
Cluster_348	Bacteria	Proteobacteria	Gammaproteobacteria	Oceanospirillales	Oceanospirillaceae	Oceanospirillum	Oceanospirillum beijerinckii	Cluster_348	0	0	0	0	0	0	0	0	0	0	0	0	103	120	85	70	241	180	253	315	245	0	0	0	0	0	0	0	0	0	0	0	0	277	63	0	69	0	0	0	0
Cluster_349	Bacteria	Actinobacteria	Acidimicrobiia	Acidimicrobiales	Acidimicrobiaceae	Ilumatobacter	Ilumatobacter coccineus YM16-304	Cluster_349	0	0	0	0	0	0	0	1	0	0	0	0	0	0	0	0	0	0	0	0	0	0	0	0	0	0	0	0	274	0	0	0	0	0	0	0	0	0	0	0	0
Cluster_350	Bacteria	Proteobacteria	Gammaproteobacteria	Oceanospirillales	Oceanospirillaceae	Neptuniibacter	bacterium IS6	Cluster_350	0	0	0	0	0	0	0	0	0	0	0	0	160	0	50	30	45	23	29	25	0	0	0	0	0	0	0	0	0	0	0	0	0	0	0	0	0	0	167	0	0
Cluster_351	Bacteria	Proteobacteria	Alphaproteobacteria	Rhizobiales	OCS116 clade	unknown genus	unknown species	Cluster_351	0	0	0	0	0	435	0	0	0	0	2	0	2	0	0	0	0	0	0	0	35	0	0	0	0	0	0	0	0	0	0	0	0	0	0	0	0	366	220	0	0
Cluster_353	Bacteria	Proteobacteria	Alphaproteobacteria	Rhodobacterales	Rhodobacteraceae	Loktanella	unknown species	Cluster_353	0	0	0	0	380	0	0	0	0	0	0	0	142	0	0	39	52	53	13	35	43	0	0	192	0	210	0	0	0	0	0	256	0	0	0	0	0	0	0	312	0
Cluster_354	Bacteria	Proteobacteria	Deltaproteobacteria	Desulfobacterales	Desulfobulbaceae	Desulfotalea	unknown species	Cluster_354	0	1	0	0	0	0	0	0	0	0	0	0	0	0	0	0	0	0	0	15	0	0	0	0	0	0	0	0	0	0	0	0	0	0	0	0	0	0	0	0	0
Cluster_357	Bacteria	Verrucomicrobia	Opitutae	Puniceicoccales	Puniceicoccaceae	Pelagicoccus	unknown species	Cluster_357	0	0	0	807	757	0	359	181	756	380	0	1	0	0	111	0	0	0	0	0	0	0	1	0	0	0	421	582	0	0	0	0	0	598	0	351	0	0	0	0	0
Cluster_359	Bacteria	Planctomycetes	Planctomycetacia	Planctomycetales	Planctomycetaceae	Multi-affiliation	Multi-affiliation	Cluster_359	0	527	0	0	0	0	0	0	0	0	0	0	0	0	0	0	0	0	0	0	0	0	0	0	562	417	0	0	0	0	0	325	516	0	0	0	0	0	0	0	0
Cluster_361	Bacteria	Proteobacteria	Gammaproteobacteria	Cellvibrionales	Spongiibacteraceae	BD1-7 clade	unknown species	Cluster_361	0	0	0	0	0	0	0	1	0	0	0	0	0	0	0	0	0	0	0	0	0	0	0	0	0	0	0	0	0	0	0	0	1	0	0	0	0	0	0	0	1
Cluster_362	Bacteria	Proteobacteria	Gammaproteobacteria	Vibrionales	Vibrionaceae	Vibrio	Multi-affiliation	Cluster_362	0	0	0	0	0	0	0	0	0	0	0	0	2	1	0	33	21	2	10	12	37	0	0	0	0	0	180	0	0	0	0	0	0	1	0	0	1	0	3	0	0
Cluster_365	Bacteria	Proteobacteria	Gammaproteobacteria	Cellvibrionales	Spongiibacteraceae	Dasania	unknown species	Cluster_365	0	0	0	0	357	0	0	49	532	250	545	0	71	0	0	0	14	0	0	0	8	345	327	139	0	0	0	184	108	0	231	0	0	0	0	0	88	107	171	0	0
Cluster_366	Bacteria	Proteobacteria	Alphaproteobacteria	Rhodobacterales	Rhodobacteraceae	Pseudoruegeria	unknown species	Cluster_366	0	0	0	0	0	0	0	0	0	0	0	0	0	0	0	1	0	0	0	0	0	0	0	0	0	0	0	0	0	0	357	0	0	0	0	0	0	0	0	0	0
Cluster_367	Bacteria	Proteobacteria	Gammaproteobacteria	Vibrionales	Vibrionaceae	Vibrio	Multi-affiliation	Cluster_367	0	0	0	0	0	0	0	0	0	0	0	0	0	0	0	0	0	0	0	0	3	0	1	0	0	0	0	0	0	0	0	0	0	0	0	0	0	0	0	0	0
Cluster_369	Bacteria	Proteobacteria	Gammaproteobacteria	Alteromonadales	Colwelliaceae	Thalassotalea	Colwelliaceae bacterium D8	Cluster_369	0	0	0	0	0	0	0	0	0	0	0	0	154	0	313	153	474	978	418	532	407	0	0	0	217	0	0	0	0	0	0	0	0	0	0	0	0	0	1	0	0
Cluster_370	Bacteria	Firmicutes	Clostridia	Clostridiales	Family XII	Fusibacter	unknown species	Cluster_370	0	0	0	0	0	0	0	0	0	0	0	0	0	0	0	51	117	142	227	502	469	0	0	0	0	0	0	0	0	0	0	0	0	0	0	0	0	0	0	0	0
Cluster_373	Bacteria	Proteobacteria	Betaproteobacteria	Nitrosomonadales	Nitrosomonadaceae	Nitrosomonas	Nitrosomonas cryotolerans ATCC 49181	Cluster_373	0	0	0	0	267	0	0	0	0	0	310	0	0	0	0	0	0	25	0	0	0	0	0	0	0	0	0	72	0	0	0	0	0	0	0	0	0	0	0	0	0
Cluster_374	Bacteria	Planctomycetes	Planctomycetacia	Planctomycetales	Planctomycetaceae	Blastopirellula	unknown species	Cluster_374	0	0	0	0	0	0	0	0	0	0	0	0	0	0	1	0	0	191	0	0	0	0	0	0	0	0	0	0	0	0	0	0	0	0	0	0	0	0	0	0	0
Cluster_375	Bacteria	Firmicutes	Bacilli	Bacillales	Staphylococcaceae	Staphylococcus	Multi-affiliation	Cluster_375	0	0	0	0	0	0	0	0	0	0	0	0	140	0	0	0	0	0	0	0	0	0	0	0	0	0	0	0	0	0	0	0	0	0	0	0	0	0	0	0	0
Cluster_376	Bacteria	Proteobacteria	Alphaproteobacteria	Rhodobacterales	Rhodobacteraceae	Loktanella	Multi-affiliation	Cluster_376	0	0	0	2	0	0	0	0	0	0	0	0	0	0	0	0	0	0	0	0	0	0	0	0	0	0	0	0	0	0	0	0	0	0	0	0	0	182	2	0	0
Cluster_377	Bacteria	Proteobacteria	Alphaproteobacteria	Rhodobacterales	Rhodobacteraceae	unknown genus	unknown species	Cluster_377	0	0	0	230	0	0	0	0	0	0	0	0	86	0	92	3	0	0	34	0	93	0	0	0	0	0	0	0	0	0	0	0	0	0	0	0	279	0	0	255	0
Cluster_378	Bacteria	Proteobacteria	Gammaproteobacteria	KI89A clade	unknown family	unknown genus	unknown species	Cluster_378	0	0	0	0	0	0	431	87	286	0	218	0	47	0	85	0	0	0	0	0	0	0	183	0	1	146	0	0	0	0	0	315	637	0	0	0	218	0	0	0	0
Cluster_379	Bacteria	Bacteroidetes	Bacteroidia	Bacteroidales	Marinilabiaceae	Marinifilum	unknown species	Cluster_379	0	0	0	0	0	0	0	0	0	0	0	0	0	0	0	15	264	0	44	195	103	0	971	0	0	0	0	0	0	0	0	0	0	0	0	0	0	0	479	173	252
Cluster_381	Bacteria	Bacteroidetes	Sphingobacteriia	Sphingobacteriales	Saprospiraceae	Lewinella	unknown species	Cluster_381	0	0	0	0	0	0	0	0	0	0	0	0	0	0	0	0	0	0	0	0	0	0	0	0	0	0	0	0	0	0	0	298	0	0	0	0	0	0	0	0	0
Cluster_383	Bacteria	Proteobacteria	Alphaproteobacteria	Rhodobacterales	Rhodobacteraceae	Multi-affiliation	Multi-affiliation	Cluster_383	0	0	0	0	0	0	0	0	0	0	0	0	0	163	0	1	0	55	8	0	0	317	1	0	0	0	0	0	0	0	0	0	0	426	0	0	0	0	0	0	0
Cluster_385	Bacteria	Proteobacteria	Alphaproteobacteria	Caulobacterales	Hyphomonadaceae	Oceanicaulis	Oceanicaulis alexandrii	Cluster_385	0	0	0	0	0	0	0	0	0	0	0	0	0	0	296	12	9	0	0	7	0	0	0	0	0	0	0	0	0	0	488	225	0	0	0	0	0	0	0	0	0
Cluster_386	Bacteria	Bacteroidetes	Flavobacteriia	Flavobacteriales	Flavobacteriaceae	Olleya	Multi-affiliation	Cluster_386	0	0	0	0	0	0	0	0	0	0	0	0	0	0	21	0	0	0	0	0	0	0	0	0	0	0	0	0	0	274	0	0	0	0	0	0	0	0	0	0	480
Cluster_387	Bacteria	Bacteroidetes	Sphingobacteriia	Sphingobacteriales	Saprospiraceae	unknown genus	unknown species	Cluster_387	0	0	0	0	0	0	352	0	606	0	0	0	257	0	0	0	0	25	0	0	0	0	0	0	0	0	0	0	1	0	0	0	0	0	0	0	0	0	0	0	0
Cluster_388	Bacteria	Proteobacteria	Epsilonproteobacteria	Campylobacterales	Campylobacteraceae	Arcobacter	unknown species	Cluster_388	0	0	0	0	0	0	0	0	0	0	0	0	349	41	94	789	607	319	290	459	273	0	0	0	0	0	0	0	0	0	0	0	0	0	0	0	1	4	0	0	0
Cluster_390	Bacteria	Planctomycetes	Planctomycetacia	Planctomycetales	Planctomycetaceae	Blastopirellula	unknown species	Cluster_390	0	1	0	0	0	0	0	0	0	0	0	0	0	0	0	0	0	0	28	0	0	0	0	0	0	0	0	0	0	0	0	0	0	0	0	0	0	0	0	0	0
Cluster_391	Bacteria	Proteobacteria	Alphaproteobacteria	Rhodobacterales	Rhodobacteraceae	Roseobacter	unknown species	Cluster_391	1	0	0	0	0	217	288	0	0	0	0	0	0	0	0	9	0	0	9	0	0	0	0	0	0	0	0	0	0	0	0	0	0	0	0	0	0	0	0	0	0
Cluster_392	Bacteria	Bacteroidetes	Flavobacteriia	Flavobacteriales	Flavobacteriaceae	Ulvibacter	Ulvibacter antarcticus	Cluster_392	0	0	0	0	0	0	0	0	0	0	0	0	0	112	0	0	0	0	0	0	0	0	0	0	0	0	0	0	0	0	0	0	0	0	0	0	0	0	0	53	0
Cluster_393	Bacteria	Proteobacteria	Alphaproteobacteria	Rhodobacterales	Rhodobacteraceae	unknown genus	unknown species	Cluster_393	0	0	0	0	0	536	432	0	0	0	1	0	0	0	0	0	0	0	0	0	0	0	0	0	1	0	0	0	0	0	0	0	0	0	0	0	0	0	0	0	0
Cluster_394	Bacteria	Chloroflexi	Ardenticatenia	Ardenticatenales	unknown family	unknown genus	unknown species	Cluster_394	451	0	0	0	0	0	506	0	0	0	0	0	154	0	0	0	0	0	0	0	0	0	0	0	0	0	0	0	0	0	0	0	0	0	0	0	141	423	0	0	0
Cluster_395	Bacteria	Proteobacteria	Gammaproteobacteria	Oceanospirillales	Oceanospirillaceae	Marinobacterium	unknown species	Cluster_395	0	0	0	0	0	0	0	0	0	0	0	0	23	2	16	54	53	22	34	33	30	0	0	0	2	0	0	0	0	0	0	0	0	0	0	0	0	1	0	2	0
Cluster_398	Bacteria	Bacteroidetes	Sphingobacteriia	Sphingobacteriales	Saprospiraceae	Rubidimonas	unknown species	Cluster_398	0	0	0	0	0	0	534	206	0	0	378	0	0	0	68	0	0	0	0	0	0	0	0	0	0	0	0	0	0	0	366	0	1146	0	0	0	0	0	0	0	0
Cluster_400	Bacteria	Gracilibacteria	unknown class	unknown order	unknown family	unknown genus	marine metagenome	Cluster_400	0	0	0	0	0	0	0	0	0	1	0	0	0	0	0	577	643	605	144	152	531	0	0	0	0	0	0	0	0	0	0	0	0	0	0	1	0	0	0	0	0
Cluster_401	Bacteria	Bacteroidetes	Sphingobacteriia	Sphingobacteriales	Saprospiraceae	Lewinella	unknown species	Cluster_401	0	0	0	0	0	0	0	9	0	0	0	0	0	1	0	0	0	34	0	0	0	0	0	0	0	138	0	0	0	0	0	0	158	0	0	0	0	0	0	231	0
Cluster_403	Bacteria	Planctomycetes	OM190	unknown order	unknown family	unknown genus	unknown species	Cluster_403	0	0	0	0	0	0	330	0	533	0	0	0	0	0	0	0	0	108	0	0	0	0	0	0	0	0	0	0	0	0	0	0	0	185	0	0	0	0	227	0	0
Cluster_404	Bacteria	Fusobacteria	Fusobacteriia	Fusobacteriales	Leptotrichiaceae	unknown genus	unknown species	Cluster_404	0	0	0	0	0	0	0	0	0	0	0	0	0	0	0	694	58	0	45	383	433	0	0	0	0	0	0	0	0	0	0	0	0	0	0	0	0	0	0	0	0
Cluster_406	Bacteria	Proteobacteria	Gammaproteobacteria	Vibrionales	Vibrionaceae	Vibrio	Multi-affiliation	Cluster_406	0	0	0	0	0	0	0	0	0	0	0	0	0	0	0	3	22	0	6	0	12	0	216	0	0	6405	0	0	161	154	540	0	0	0	0	0	0	0	0	0	0
Cluster_409	Bacteria	Proteobacteria	Gammaproteobacteria	Oceanospirillales	Oceanospirillaceae	Neptuniibacter	Multi-affiliation	Cluster_409	0	0	0	0	0	0	0	0	0	0	0	0	163	98	58	14	32	35	16	31	90	0	0	0	0	0	0	0	0	0	0	0	0	0	0	372	0	0	302	171	0
Cluster_410	Bacteria	Planctomycetes	Planctomycetacia	Planctomycetales	Planctomycetaceae	Blastopirellula	unknown species	Cluster_410	466	0	0	0	0	0	2	177	0	0	0	0	0	0	0	0	0	0	0	0	0	0	0	0	0	0	0	0	0	0	563	0	0	482	191	0	0	0	0	0	0
Cluster_411	Bacteria	Proteobacteria	Alphaproteobacteria	Caulobacterales	Hyphomonadaceae	Litorimonas	Multi-affiliation	Cluster_411	0	0	0	0	0	0	0	0	460	0	0	0	190	0	67	0	0	0	0	0	20	0	0	513	0	0	0	0	0	0	1	0	0	0	0	311	0	0	0	0	0
Cluster_412	Bacteria	Proteobacteria	Gammaproteobacteria	Oceanospirillales	Oceanospirillaceae	Oleispira	unknown species	Cluster_412	0	0	0	0	0	0	0	0	0	0	0	0	204	99	25	114	187	359	120	122	374	0	0	0	0	0	0	0	0	0	0	0	0	0	0	0	0	0	458	0	0
Cluster_413	Bacteria	Gemmatimonadetes	BD2-11 terrestrial group	unknown order	unknown family	unknown genus	unknown species	Cluster_413	0	0	0	0	0	0	0	0	0	225	0	0	0	0	0	0	0	0	0	0	0	0	365	0	0	1	0	0	0	0	0	0	0	0	0	0	0	0	0	0	0
Cluster_415	Bacteria	Proteobacteria	Alphaproteobacteria	Rhodobacterales	Rhodobacteraceae	Amylibacter	unknown species	Cluster_415	0	1	0	0	0	428	0	0	0	267	0	0	0	0	0	0	0	0	0	0	0	0	0	1	0	0	0	0	235	0	0	0	0	1	0	0	0	0	535	0	0
Cluster_416	Bacteria	Proteobacteria	Gammaproteobacteria	Vibrionales	Vibrionaceae	Vibrio	Vibrio sp.	Cluster_416	0	1	0	0	0	0	0	39	0	0	0	0	356	118	22	195	386	116	157	239	1725	0	0	0	0	0	0	0	0	0	0	0	0	0	0	97	185	0	265	0	0
Cluster_418	Bacteria	Saccharibacteria	unknown class	unknown order	unknown family	unknown genus	unknown species	Cluster_418	0	0	0	0	0	0	0	0	0	0	371	0	0	0	247	0	0	0	23	0	0	0	0	795	0	262	0	0	0	0	0	0	0	0	0	0	0	0	0	0	0
Cluster_419	Bacteria	Proteobacteria	Gammaproteobacteria	Alteromonadales	Moritellaceae	Moritella	Moritella sp.	Cluster_419	0	0	0	0	0	0	0	0	0	0	0	0	58	0	125	673	506	217	408	862	231	0	0	0	0	0	0	0	0	0	0	0	0	0	796	0	0	234	370	220	0
Cluster_420	Bacteria	Actinobacteria	Acidimicrobiia	Acidimicrobiales	unknown family	unknown genus	unknown species	Cluster_420	0	0	0	0	0	0	0	0	780	0	823	0	0	0	0	9	0	0	0	0	0	0	0	0	0	0	0	0	0	178	0	0	0	0	0	0	0	491	0	0	0
Cluster_421	Bacteria	Actinobacteria	Acidimicrobiia	Acidimicrobiales	Acidimicrobiaceae	Ilumatobacter	Ilumatobacter nonamiensis YM16-303	Cluster_421	0	0	0	0	0	0	234	0	0	303	0	0	59	0	0	0	0	0	0	26	0	0	0	0	0	0	0	0	0	0	0	0	0	0	0	0	0	0	0	0	0
Cluster_422	Bacteria	Actinobacteria	Actinobacteria	Micrococcales	Intrasporangiaceae	Ornithinimicrobium	unknown species	Cluster_422	429	0	0	0	0	0	0	74	0	0	0	0	0	0	0	0	51	0	0	0	0	0	0	104	0	0	0	0	0	0	0	0	0	0	0	0	0	0	0	386	0
Cluster_423	Bacteria	Proteobacteria	Alphaproteobacteria	Rhodobacterales	Rhodobacteraceae	Multi-affiliation	Multi-affiliation	Cluster_423	0	0	559	0	0	0	0	0	0	0	0	386	113	0	23	79	94	225	158	240	95	272	0	0	0	0	0	1	0	0	0	0	0	0	0	0	0	249	192	0	0
Cluster_424	Bacteria	Proteobacteria	Alphaproteobacteria	Rhodobacterales	Rhodobacteraceae	unknown genus	unknown species	Cluster_424	0	0	0	0	28	0	0	127	0	295	0	0	0	0	0	0	23	0	0	0	0	0	0	0	0	0	0	0	0	0	0	0	481	0	510	0	0	0	0	0	365
Cluster_425	Bacteria	Bacteroidetes	Flavobacteriia	Flavobacteriales	Flavobacteriaceae	Aquibacter	unknown species	Cluster_425	0	0	0	0	0	0	0	0	0	0	0	546	0	0	0	0	0	0	0	0	0	0	0	0	0	0	0	0	0	0	0	0	0	0	0	0	0	0	0	346	0
Cluster_426	Bacteria	Planctomycetes	Phycisphaerae	Phycisphaerales	Phycisphaeraceae	SM1A02	unknown species	Cluster_426	0	0	0	0	0	0	0	161	384	0	0	0	0	383	0	0	0	0	0	0	0	0	346	0	0	0	256	372	0	0	0	327	0	513	183	696	0	0	0	135	0
Cluster_427	Bacteria	Actinobacteria	Acidimicrobiia	Acidimicrobiales	Acidimicrobiaceae	unknown genus	unknown species	Cluster_427	0	0	0	0	0	0	0	0	0	0	356	593	0	0	0	0	0	0	27	0	0	0	307	0	0	0	0	0	0	0	0	0	0	0	0	0	0	0	0	0	0
Cluster_428	Bacteria	Bacteroidetes	Flavobacteriia	Flavobacteriales	Flavobacteriaceae	Flavirhabdus	Flavobacteriaceae bacterium E8	Cluster_428	0	0	0	0	0	0	0	0	0	0	0	0	0	0	0	0	0	29	0	0	0	0	0	0	0	0	0	0	261	0	0	0	0	0	0	0	0	0	0	0	0
Cluster_429	Bacteria	Proteobacteria	Deltaproteobacteria	Bradymonadales	unknown family	unknown genus	unknown species	Cluster_429	0	0	0	0	0	0	0	0	0	0	0	0	1	0	0	0	0	27	16	0	0	0	0	0	0	0	0	0	0	292	0	0	0	195	0	0	305	0	0	0	0
Cluster_430	Bacteria	Bacteroidetes	Sphingobacteriia	Sphingobacteriales	Saprospiraceae	unknown genus	unknown species	Cluster_430	0	0	0	0	0	0	0	0	0	0	0	0	0	0	0	0	0	0	0	0	0	0	0	0	0	168	0	206	0	0	0	0	0	0	0	0	0	384	509	0	0
Cluster_434	Bacteria	Proteobacteria	Gammaproteobacteria	Cellvibrionales	Cellvibrionaceae	Umboniibacter	unknown species	Cluster_434	0	0	0	0	0	0	0	0	0	0	0	0	0	0	0	0	0	0	7	0	0	0	0	0	0	0	0	0	0	0	0	0	0	0	0	0	0	0	0	0	0
Cluster_436	Bacteria	Planctomycetes	Planctomycetacia	Planctomycetales	Planctomycetaceae	Planctomyces	unknown species	Cluster_436	0	0	0	0	0	0	0	0	0	0	0	0	0	0	0	0	0	0	0	0	0	0	0	0	0	490	0	0	0	0	0	0	0	0	0	0	0	0	0	0	0
Cluster_437	Bacteria	Proteobacteria	Gammaproteobacteria	Vibrionales	Vibrionaceae	Vibrio	unknown species	Cluster_437	0	0	0	0	0	0	0	0	0	0	0	553	0	0	42	0	36	0	0	0	0	0	0	0	0	0	0	80	48	0	37	0	0	0	0	0	0	0	0	0	0
Cluster_438	Bacteria	Proteobacteria	Alphaproteobacteria	Rhizobiales	Hyphomicrobiaceae	Filomicrobium	unknown species	Cluster_438	0	1	0	0	0	0	0	0	0	0	0	0	0	0	0	0	0	45	0	0	0	0	447	0	0	0	0	0	0	0	0	0	0	0	0	0	0	0	0	0	0
Cluster_439	Bacteria	Bacteroidetes	Sphingobacteriia	Sphingobacteriales	Saprospiraceae	unknown genus	unknown species	Cluster_439	0	0	0	0	0	0	0	0	0	0	0	0	0	0	0	0	0	0	0	0	0	0	0	0	0	0	0	1	0	0	0	0	1	0	0	0	0	0	0	0	0
Cluster_440	Bacteria	Verrucomicrobia	Verrucomicrobiae	Verrucomicrobiales	DEV007	unknown genus	unknown species	Cluster_440	0	0	0	0	0	0	0	0	0	0	0	0	0	0	0	0	0	0	0	0	0	0	0	0	0	0	0	0	0	0	0	0	0	0	0	0	0	0	0	0	0
Cluster_441	Bacteria	Proteobacteria	Deltaproteobacteria	Myxococcales	Nannocystaceae	unknown genus	unknown species	Cluster_441	0	0	0	0	0	0	0	0	0	0	0	0	0	0	0	0	0	0	0	0	0	108	0	249	0	256	0	0	0	0	429	1	0	248	0	0	157	0	0	0	0
Cluster_442	Bacteria	Peregrinibacteria	unknown class	unknown order	unknown family	unknown genus	unknown species	Cluster_442	0	0	0	0	0	0	0	0	0	0	0	0	0	0	0	0	0	0	0	0	94	0	0	0	0	0	0	0	0	0	0	0	0	0	0	0	0	0	0	0	0
Cluster_443	Bacteria	Proteobacteria	Alphaproteobacteria	Rhodobacterales	Rhodobacteraceae	unknown genus	unknown species	Cluster_443	0	0	0	216	322	542	0	130	0	0	40	0	0	0	1	0	0	0	0	0	0	1	0	0	159	0	219	0	0	0	292	0	0	324	0	0	0	0	0	0	0
Cluster_444	Bacteria	Proteobacteria	Alphaproteobacteria	Rhodobacterales	Rhodobacteraceae	Litorimicrobium	unknown species	Cluster_444	0	0	0	486	3	0	0	0	0	0	0	0	0	0	0	0	0	0	0	0	0	0	0	0	0	0	0	0	0	0	0	0	0	0	0	0	0	0	209	0	0
Cluster_445	Bacteria	Proteobacteria	Alphaproteobacteria	Rhodobacterales	Rhodobacteraceae	unknown genus	unknown species	Cluster_445	0	0	0	0	0	1	103	0	0	0	0	0	0	0	0	0	33	0	0	0	0	0	0	0	0	0	0	0	0	0	0	0	0	0	0	0	228	0	0	0	0
Cluster_447	Bacteria	Proteobacteria	Gammaproteobacteria	Oceanospirillales	Oceanospirillaceae	Marinomonas	Marinomonas sp.	Cluster_447	0	0	0	0	0	0	0	0	0	0	0	0	542	126	321	220	469	389	221	309	556	0	0	0	754	0	0	0	0	0	0	0	0	0	0	0	0	0	0	0	0
Cluster_448	Bacteria	Proteobacteria	Alphaproteobacteria	Rhodobacterales	Rhodobacteraceae	Tropicibacter	Multi-affiliation	Cluster_448	0	0	0	0	0	0	1	0	0	0	0	0	56	0	0	38	63	167	259	97	251	0	0	0	0	0	0	0	0	0	0	0	0	0	0	0	0	0	0	207	0
Cluster_449	Bacteria	Planctomycetes	Pla4 lineage	unknown order	unknown family	unknown genus	unknown species	Cluster_449	458	427	320	0	0	0	350	0	0	0	0	0	0	276	0	0	0	111	0	0	0	0	0	0	365	0	0	0	0	0	0	242	0	0	0	0	0	0	0	116	0
Cluster_450	Bacteria	Planctomycetes	Phycisphaerae	Phycisphaerales	Phycisphaeraceae	Phycisphaera	unknown species	Cluster_450	0	0	455	0	0	792	1	599	0	0	1	0	0	0	0	0	96	0	0	0	0	0	0	0	0	0	0	0	0	0	0	0	0	0	0	0	0	0	0	0	294
Cluster_451	Bacteria	Proteobacteria	Gammaproteobacteria	unknown order	unknown family	unknown genus	unknown species	Cluster_451	0	0	0	0	0	0	0	0	0	0	0	0	285	0	71	32	133	18	64	104	57	0	0	0	0	0	0	0	0	0	0	0	0	0	0	0	0	0	0	0	0
Cluster_454	Bacteria	Planctomycetes	OM190	unknown order	unknown family	unknown genus	unknown species	Cluster_454	0	0	0	0	0	0	0	0	0	0	0	0	0	0	0	0	0	0	0	25	0	312	0	0	0	0	0	0	0	0	0	0	0	0	0	0	0	0	0	0	0
Cluster_456	Bacteria	Planctomycetes	Planctomycetacia	Planctomycetales	Planctomycetaceae	Rhodopirellula	planctomycete DDSe3004	Cluster_456	509	0	0	0	0	0	0	0	0	0	0	0	0	0	0	0	0	0	0	0	0	0	0	0	0	0	0	0	0	0	332	0	0	0	0	0	0	0	0	0	0
Cluster_457	Bacteria	Proteobacteria	Epsilonproteobacteria	Campylobacterales	Campylobacteraceae	Arcobacter	unknown species	Cluster_457	0	0	0	0	0	0	0	0	0	0	0	0	0	0	0	9	43	0	37	58	0	0	0	0	1	0	0	0	0	0	0	0	0	0	0	0	0	0	0	0	0
Cluster_459	Bacteria	Bacteroidetes	Flavobacteriia	Flavobacteriales	Flavobacteriaceae	Ulvibacter	unknown species	Cluster_459	0	0	0	0	0	0	0	0	0	0	343	0	138	0	0	0	0	0	0	0	0	0	214	0	0	0	0	0	149	0	425	0	0	0	0	0	0	0	0	0	0
Cluster_460	Bacteria	Bacteroidetes	Sphingobacteriia	Sphingobacteriales	NS11-12 marine group	unknown genus	unknown species	Cluster_460	0	0	0	0	0	0	0	0	0	791	0	0	0	0	0	0	1	0	0	0	0	0	282	0	0	0	252	0	0	0	0	0	0	0	0	0	0	0	363	0	0
Cluster_461	Bacteria	Actinobacteria	Acidimicrobiia	Acidimicrobiales	Sva0996 marine group	unknown genus	unknown species	Cluster_461	0	0	0	0	0	0	718	0	0	0	0	0	0	0	0	0	0	0	0	0	0	0	0	0	0	0	0	0	0	0	0	0	0	0	257	0	0	0	609	0	0
Cluster_464	Bacteria	Proteobacteria	Alphaproteobacteria	Rhodobacterales	Rhodobacteraceae	Ponticoccus	Rhodobacteraceae bacterium CSQ-8	Cluster_464	0	0	0	0	0	0	0	0	0	0	0	0	88	0	41	1	17	3	80	30	1	0	0	0	174	0	0	0	0	0	0	0	0	0	0	0	0	0	0	0	0
Cluster_466	Bacteria	Proteobacteria	Gammaproteobacteria	Alteromonadales	Pseudoalteromonadaceae	Pseudoalteromonas	Pseudoalteromonas sp.	Cluster_466	0	0	0	0	0	0	0	0	0	0	0	0	0	0	0	0	0	0	9	0	0	0	0	0	309	0	0	0	0	0	0	0	0	0	0	0	0	0	0	0	0
Cluster_468	Bacteria	Proteobacteria	Alphaproteobacteria	Rhodospirillales	Rhodospirillaceae	unknown genus	Multi-affiliation	Cluster_468	0	0	0	0	0	0	0	0	0	0	0	0	141	340	207	1003	710	796	279	681	211	0	0	0	0	0	0	0	0	0	0	0	1	0	0	0	212	0	0	0	1
Cluster_469	Bacteria	Planctomycetes	Planctomycetacia	Planctomycetales	Planctomycetaceae	Bythopirellula	unknown species	Cluster_469	0	0	0	0	0	0	0	0	0	0	0	0	0	0	0	0	0	0	0	0	0	0	0	0	0	0	0	0	502	0	0	0	0	0	0	0	0	0	0	0	0
Cluster_470	Bacteria	Bacteroidetes	Sphingobacteriia	Sphingobacteriales	unknown family	unknown genus	unknown species	Cluster_470	0	0	0	158	0	0	74	72	0	41	0	0	0	196	17	2	0	0	3	0	7	86	0	0	0	0	0	0	83	0	82	37	129	0	0	52	37	0	181	45	0
Cluster_471	Bacteria	Proteobacteria	Alphaproteobacteria	4-Org1-14	unknown family	unknown genus	Multi-affiliation	Cluster_471	538	0	0	1	0	2	0	144	0	0	0	0	0	0	20	3	24	53	0	0	30	0	204	0	411	325	323	190	0	0	194	0	1	280	433	222	58	249	238	86	0
Cluster_473	Bacteria	Bacteroidetes	Flavobacteriia	Flavobacteriales	Cryomorphaceae	unknown genus	Multi-affiliation	Cluster_473	0	0	0	0	0	0	0	272	0	0	0	0	0	191	0	0	0	0	0	0	0	0	0	0	0	0	0	0	0	0	0	0	0	661	0	0	0	0	421	0	0
Cluster_474	Bacteria	Proteobacteria	Alphaproteobacteria	Rhodobacterales	Rhodobacteraceae	unknown genus	unknown species	Cluster_474	0	0	0	0	0	0	0	0	0	0	0	0	0	0	0	0	0	0	0	0	0	1	0	0	0	0	0	0	0	0	0	0	0	0	0	0	116	0	0	0	0
Cluster_476	Bacteria	Proteobacteria	Gammaproteobacteria	Oceanospirillales	Alcanivoracaceae	Alcanivorax	unknown species	Cluster_476	280	0	0	0	0	0	1	0	0	0	0	0	117	0	0	0	0	0	0	0	0	0	0	0	0	158	0	0	0	0	0	0	0	0	0	0	0	0	0	0	0
Cluster_478	Bacteria	Proteobacteria	Alphaproteobacteria	Caulobacterales	Hyphomonadaceae	Maricaulis	Multi-affiliation	Cluster_478	0	0	0	534	0	0	0	0	0	0	538	0	0	0	0	0	0	0	0	0	0	0	0	0	0	0	0	0	0	0	0	0	0	0	0	0	0	1	0	0	0
Cluster_479	Bacteria	Chloroflexi	Ardenticatenia	Ardenticatenales	unknown family	unknown genus	unknown species	Cluster_479	0	0	0	0	0	0	0	0	0	0	1	0	0	0	0	0	0	0	0	0	0	0	0	410	0	0	0	0	0	0	0	392	0	0	0	0	187	0	0	0	0
Cluster_480	Bacteria	Proteobacteria	Alphaproteobacteria	Rhizobiales	Phyllobacteriaceae	Mesorhizobium	Multi-affiliation	Cluster_480	0	0	0	502	0	0	0	0	0	0	0	0	0	0	0	0	0	0	0	0	0	0	0	0	0	0	0	0	0	0	0	142	0	0	0	0	0	0	0	0	0
Cluster_483	Bacteria	Proteobacteria	Alphaproteobacteria	Rhodobacterales	Rhodobacteraceae	Roseobacter	unknown species	Cluster_483	0	0	0	0	0	613	0	0	0	0	0	0	0	0	0	0	1	0	0	0	0	0	0	0	0	0	0	0	0	0	0	0	0	1	0	0	0	0	0	0	0
Cluster_484	Bacteria	Bacteroidetes	Bacteroidia	Bacteroidales	Marinilabiaceae	Marinifilum	Bacteroidetes bacterium FA102	Cluster_484	0	0	0	0	0	0	0	0	0	0	0	0	0	0	0	0	78	0	0	0	0	0	0	0	0	0	0	0	0	0	0	0	0	0	0	0	0	0	0	0	0
Cluster_485	Bacteria	Proteobacteria	Gammaproteobacteria	Chromatiales	Ectothiorhodospiraceae	Thiorhodospira	unknown species	Cluster_485	0	0	0	0	0	0	0	0	1	0	0	0	0	0	100	0	0	0	0	0	0	0	0	0	0	99	0	0	0	0	0	0	0	0	0	0	0	0	0	0	1
Cluster_486	Bacteria	Bacteroidetes	Flavobacteriia	Flavobacteriales	Flavobacteriaceae	Psychroserpens	unknown species	Cluster_486	0	0	0	0	0	1	0	0	0	0	0	0	0	0	0	0	0	0	3	0	0	0	1	0	0	0	0	0	0	0	0	0	0	0	0	0	163	0	0	0	0
Cluster_489	Bacteria	Proteobacteria	Alphaproteobacteria	Rhodobacterales	Rhodobacteraceae	Marivita	unknown species	Cluster_489	0	0	0	0	0	0	0	0	0	0	0	0	0	0	36	3	13	0	61	0	36	0	0	0	0	0	0	124	0	0	0	1	0	0	0	0	214	0	0	0	0
Cluster_490	Bacteria	Proteobacteria	Gammaproteobacteria	Gammaproteobacteria Incertae Sedis	unknown family	Thiohalophilus	unknown species	Cluster_490	0	0	0	0	0	0	350	200	0	391	0	0	50	0	0	4	32	15	0	0	0	0	0	0	0	0	1	0	0	0	0	0	0	0	0	0	0	126	0	0	0
Cluster_493	Bacteria	Firmicutes	Clostridia	Clostridiales	Family XII	Fusibacter	unknown species	Cluster_493	0	0	0	0	0	0	0	0	0	0	0	0	0	0	0	50	0	1	0	1	125	1	0	0	0	0	0	0	0	0	0	0	0	1	0	0	0	0	0	0	0
Cluster_497	Bacteria	Bacteroidetes	Sphingobacteriia	Sphingobacteriales	Saprospiraceae	unknown genus	unknown species	Cluster_497	0	0	0	0	0	296	0	102	0	576	0	0	0	0	0	0	1	0	0	0	83	0	0	0	0	0	0	0	0	0	0	0	0	0	0	0	0	0	0	0	0
Cluster_498	Bacteria	Proteobacteria	Alphaproteobacteria	Rhizobiales	Rhizobiales Incertae Sedis	Candidatus Phaeomarinobacter	Candidatus Phaeomarinobacter ectocarpi	Cluster_498	0	0	0	0	0	0	0	0	0	0	0	0	0	0	0	0	0	0	0	0	0	0	3	0	0	0	0	0	0	0	293	0	0	0	0	0	0	0	0	0	0
Cluster_500	Bacteria	Gracilibacteria	unknown class	unknown order	unknown family	unknown genus	bacterium RFB D08	Cluster_500	0	0	0	0	0	0	0	0	0	0	0	0	129	352	439	60	139	234	45	61	177	0	0	0	1672	0	0	0	0	0	0	0	0	0	0	0	0	0	0	0	0
Cluster_504	Bacteria	Bacteroidetes	Flavobacteriia	Flavobacteriales	NS9 marine group	unknown genus	unknown species	Cluster_504	0	0	0	0	0	0	0	0	0	0	0	727	0	0	0	0	52	24	0	0	0	0	433	0	0	0	0	0	0	0	0	0	0	0	0	0	0	0	0	0	0
Cluster_505	Bacteria	Proteobacteria	Gammaproteobacteria	Oceanospirillales	Oceanospirillaceae	Multi-affiliation	Multi-affiliation	Cluster_505	0	0	0	0	0	0	0	0	0	0	0	0	23	0	121	131	111	357	45	159	211	0	0	0	0	0	0	0	0	0	0	0	0	0	0	0	112	68	0	0	0
Cluster_506	Bacteria	Proteobacteria	Alphaproteobacteria	Rhodobacterales	Rhodobacteraceae	Ruegeria	Multi-affiliation	Cluster_506	0	0	0	0	0	0	0	0	0	0	0	0	0	0	0	0	0	0	0	0	0	0	0	0	0	0	0	0	0	0	0	0	373	0	0	0	0	0	0	0	0
Cluster_508	Bacteria	Planctomycetes	Planctomycetacia	Planctomycetales	Planctomycetaceae	Planctomyces	unknown species	Cluster_508	0	0	0	456	0	0	0	0	0	0	0	0	0	0	0	0	0	0	0	11	0	0	0	0	0	0	0	0	1	0	1	0	0	0	0	0	0	0	0	0	0
Cluster_510	Bacteria	Proteobacteria	Alphaproteobacteria	Rhizobiales	Phyllobacteriaceae	Pseudahrensia	Pseudahrensia todarodis	Cluster_510	0	0	0	0	0	0	0	0	0	0	0	0	0	0	0	0	0	0	0	0	0	142	0	0	0	0	0	0	0	0	0	0	0	0	0	0	0	0	0	0	175
Cluster_512	Bacteria	Bacteroidetes	Bacteroidetes Incertae Sedis	Order II	Rhodothermaceae	unknown genus	unknown species	Cluster_512	0	0	0	0	0	0	0	0	0	0	0	0	0	0	0	5	0	0	0	0	0	0	1041	0	0	0	0	0	216	0	0	0	0	0	0	0	0	0	0	0	0
Cluster_513	Bacteria	Gracilibacteria	unknown class	unknown order	unknown family	unknown genus	bacterium RFB D08	Cluster_513	0	0	0	0	0	0	0	0	0	0	0	0	0	0	0	8	21	470	0	6	28	0	0	0	0	0	0	0	0	0	0	0	0	0	0	0	0	0	0	0	0
Cluster_514	Bacteria	Proteobacteria	Gammaproteobacteria	KI89A clade	unknown family	unknown genus	unknown species	Cluster_514	0	0	0	0	0	0	0	0	0	0	0	0	33	0	0	0	0	0	0	0	0	0	0	0	0	0	0	0	0	0	0	0	0	0	0	0	0	0	0	0	0
Cluster_515	Bacteria	Proteobacteria	Gammaproteobacteria	Cellvibrionales	Cellvibrionaceae	Multi-affiliation	Multi-affiliation	Cluster_515	0	0	0	390	0	0	0	0	0	0	0	0	1	0	0	0	0	0	0	0	0	0	0	0	0	0	0	0	0	90	0	0	0	0	0	0	0	126	0	0	0
Cluster_516	Bacteria	Bacteroidetes	Cytophagia	Cytophagales	Flammeovirgaceae	Flammeovirga	Flammeovirga arenaria	Cluster_516	0	0	0	0	0	0	0	0	0	0	0	0	0	0	0	3	23	0	24	44	0	0	0	0	0	0	0	0	0	41	0	0	0	0	0	0	85	182	130	0	0
Cluster_517	Bacteria	Proteobacteria	Alphaproteobacteria	Caulobacterales	Hyphomonadaceae	unknown genus	unknown species	Cluster_517	0	0	0	0	0	0	0	0	0	0	0	0	0	0	0	0	0	0	0	0	0	0	524	0	0	0	0	0	0	0	0	0	0	0	0	0	0	0	0	0	0
Cluster_519	Bacteria	Bacteroidetes	Flavobacteriia	Flavobacteriales	Flavobacteriaceae	Ulvibacter	unknown species	Cluster_519	0	0	0	0	0	0	1	0	0	0	0	0	0	0	0	0	0	0	0	0	0	0	0	0	0	0	0	0	0	0	0	0	0	0	0	0	0	0	0	0	0
Cluster_521	Bacteria	Proteobacteria	Alphaproteobacteria	Rhodobacterales	Rhodobacteraceae	Multi-affiliation	Multi-affiliation	Cluster_521	0	0	0	0	0	0	0	0	0	325	0	0	0	0	0	40	98	70	57	75	27	0	0	0	0	0	0	200	0	0	0	0	0	0	0	0	0	0	0	0	0
Cluster_522	Bacteria	Bacteroidetes	Flavobacteriia	Flavobacteriales	Flavobacteriaceae	Polaribacter 4	Polaribacter sp.	Cluster_522	0	0	0	0	0	0	0	0	0	0	0	398	73	0	52	9	98	0	64	9	0	0	0	0	0	0	0	0	0	0	0	0	0	0	0	0	110	441	0	0	0
Cluster_523	Bacteria	Bacteroidetes	Sphingobacteriia	Sphingobacteriales	unknown family	unknown genus	unknown species	Cluster_523	0	0	0	0	0	620	1	663	0	0	1	0	16	0	12	3	0	24	4	0	0	0	364	0	0	0	0	0	0	0	0	1	0	0	0	0	0	0	0	0	0
Cluster_524	Bacteria	Planctomycetes	OM190	unknown order	unknown family	unknown genus	unknown species	Cluster_524	0	3	0	0	0	472	0	0	0	624	352	0	253	0	105	0	0	0	0	0	0	0	0	0	0	0	0	0	0	0	1	0	579	0	0	0	0	0	531	0	0
Cluster_525	Bacteria	Bacteroidetes	Flavobacteriia	Flavobacteriales	Cryomorphaceae	unknown genus	unknown species	Cluster_525	0	0	0	0	0	0	0	0	0	0	0	0	0	0	0	11	0	0	0	0	0	0	0	0	0	0	0	0	0	0	0	0	0	0	0	0	0	0	0	0	0
Cluster_526	Bacteria	Proteobacteria	Alphaproteobacteria	Alphaproteobacteria Incertae Sedis	unknown family	unknown genus	unknown species	Cluster_526	0	657	0	0	0	0	1	0	0	0	0	0	0	0	0	0	0	0	0	0	0	0	0	0	0	0	0	0	0	0	0	0	0	0	0	0	0	0	0	0	0
Cluster_527	Bacteria	Proteobacteria	Gammaproteobacteria	Cellvibrionales	Cellvibrionaceae	unknown genus	unknown species	Cluster_527	0	0	0	0	0	0	0	0	0	0	0	0	152	168	22	0	8	0	0	0	0	0	0	0	0	0	0	0	0	0	0	0	0	0	0	0	62	0	321	0	0
Cluster_529	Bacteria	Proteobacteria	Gammaproteobacteria	Oceanospirillales	Alcanivoracaceae	Kangiella	Kangiella sp.	Cluster_529	0	0	0	0	0	0	0	0	0	0	1	0	0	0	0	0	0	0	0	0	0	0	0	0	0	0	0	0	0	38	0	0	0	0	0	0	0	0	0	0	0
Cluster_530	Bacteria	Bacteroidetes	Sphingobacteriia	Sphingobacteriales	Saprospiraceae	Portibacter	unknown species	Cluster_530	0	0	0	0	0	0	0	0	0	0	0	0	2	0	0	0	0	0	0	0	0	0	1	0	0	0	0	0	0	0	0	0	0	0	0	0	0	0	0	0	0
Cluster_533	Bacteria	Bacteroidetes	Bacteroidia	Bacteroidales	Marinilabiaceae	unknown genus	unknown species	Cluster_533	0	0	0	0	0	0	0	0	1	0	0	0	0	0	0	44	349	0	54	147	314	0	0	0	0	0	0	0	0	0	0	0	0	0	0	241	0	0	0	0	0
Cluster_537	Bacteria	Proteobacteria	Alphaproteobacteria	Rhodobacterales	Rhodobacteraceae	Ketogulonicigenium	unknown species	Cluster_537	0	0	0	0	0	0	0	0	0	0	0	0	0	0	0	0	0	0	0	0	0	0	387	0	0	0	0	0	0	0	0	0	0	0	0	0	0	0	0	0	0
Cluster_538	Bacteria	Proteobacteria	Gammaproteobacteria	Vibrionales	Vibrionaceae	Vibrio	Multi-affiliation	Cluster_538	0	0	0	0	0	0	0	0	0	0	0	0	0	0	0	0	0	13	0	0	0	0	0	0	0	686	0	0	0	0	265	0	0	0	0	54	0	0	0	0	187
Cluster_539	Bacteria	Proteobacteria	Alphaproteobacteria	Rhizobiales	OCS116 clade	unknown genus	unknown species	Cluster_539	0	0	0	0	0	224	209	0	0	680	0	0	0	0	0	5	43	16	0	5	0	0	414	0	0	0	0	0	0	0	0	0	0	0	0	0	157	0	206	0	0
Cluster_540	Bacteria	Proteobacteria	Epsilonproteobacteria	Campylobacterales	Campylobacteraceae	Arcobacter	Arcobacter sp.	Cluster_540	0	0	0	0	0	0	0	0	0	0	0	0	234	584	199	217	434	278	233	177	270	0	0	0	384	0	0	0	0	0	0	0	0	0	0	0	0	0	447	0	0
Cluster_543	Bacteria	Proteobacteria	Alphaproteobacteria	Caulobacterales	Hyphomonadaceae	Robiginitomaculum	unknown species	Cluster_543	0	0	0	0	0	0	0	0	0	0	0	0	0	0	0	0	0	0	0	0	0	0	0	0	0	0	0	0	0	0	1	0	0	0	0	0	251	0	0	0	0
Cluster_544	Bacteria	Bacteroidetes	Sphingobacteriia	Sphingobacteriales	Saprospiraceae	Lewinella	unknown species	Cluster_544	0	0	0	648	1	0	0	0	0	0	0	0	0	354	0	0	43	0	11	0	0	0	0	0	0	0	0	350	0	0	0	0	612	213	0	0	135	0	0	0	268
Cluster_545	Bacteria	Proteobacteria	Alphaproteobacteria	Kordiimonadales	Kordiimonadaceae	Kordiimonas	Multi-affiliation	Cluster_545	0	0	0	0	0	0	0	161	0	0	0	187	113	373	0	0	0	48	0	0	0	0	0	0	0	0	0	0	0	129	0	0	0	0	0	679	0	0	0	0	0
Cluster_548	Bacteria	Proteobacteria	Alphaproteobacteria	Rhodobacterales	Rhodobacteraceae	unknown genus	unknown species	Cluster_548	0	0	0	0	402	0	0	0	0	0	0	0	134	0	124	0	0	0	0	1	0	0	0	0	0	0	0	0	317	223	0	0	0	0	0	0	0	0	0	0	0
Cluster_549	Bacteria	Proteobacteria	Alphaproteobacteria	Rhodobacterales	Rhodobacteraceae	Loktanella	unknown species	Cluster_549	0	754	420	0	0	0	0	0	0	0	0	0	0	0	0	0	0	0	10	0	22	0	0	0	0	0	0	0	0	0	0	0	1	0	0	0	0	0	280	268	0
Cluster_551	Bacteria	Proteobacteria	Alphaproteobacteria	Rhodospirillales	Rhodospirillaceae	unknown genus	marine metagenome	Cluster_551	0	0	0	0	0	0	0	0	0	0	0	0	293	0	0	506	577	0	293	977	294	0	0	0	0	0	0	0	0	0	0	0	0	1	0	0	0	0	0	0	0
Cluster_552	Bacteria	Proteobacteria	Gammaproteobacteria	Oceanospirillales	Halomonadaceae	Cobetia	Multi-affiliation	Cluster_552	0	0	0	0	0	0	0	0	0	0	0	0	0	0	0	0	0	0	2	0	0	0	0	0	0	0	0	1	0	0	0	0	0	0	0	0	0	0	364	0	0
Cluster_553	Bacteria	Planctomycetes	Planctomycetacia	Planctomycetales	Planctomycetaceae	Planctomyces	unknown species	Cluster_553	495	0	0	0	0	0	0	0	0	235	0	0	0	0	0	0	0	0	0	0	0	0	0	0	0	0	0	0	0	0	0	0	0	0	0	0	0	0	0	393	0
Cluster_554	Bacteria	Proteobacteria	Alphaproteobacteria	Rhodobacterales	Rhodobacteraceae	Roseovarius	Multi-affiliation	Cluster_554	0	0	0	0	0	0	0	0	0	0	0	0	0	0	48	0	0	0	0	12	0	0	0	0	0	0	0	0	0	0	0	0	0	0	0	0	0	0	0	0	0
Cluster_555	Bacteria	Verrucomicrobia	Verrucomicrobiae	Verrucomicrobiales	Rubritaleaceae	Rubritalea	unknown species	Cluster_555	488	0	0	0	0	0	0	389	0	0	0	0	126	0	0	0	0	0	33	69	0	0	0	0	0	0	0	0	0	0	413	0	0	0	0	0	0	0	270	0	0
Cluster_556	Bacteria	Planctomycetes	Planctomycetacia	Planctomycetales	Planctomycetaceae	Planctomyces	unknown species	Cluster_556	0	0	0	0	0	0	729	0	0	0	0	0	0	0	0	0	0	0	0	0	0	0	0	0	0	0	0	0	0	0	0	0	0	217	0	0	0	384	0	0	0
Cluster_557	Bacteria	Proteobacteria	Deltaproteobacteria	Bradymonadales	unknown family	unknown genus	unknown species	Cluster_557	340	0	0	0	0	0	0	0	0	0	0	0	0	0	0	0	0	88	0	0	0	0	0	0	0	0	0	0	0	0	0	0	0	0	0	397	0	0	0	0	0
Cluster_558	Bacteria	Bacteroidetes	Sphingobacteriia	Sphingobacteriales	Chitinophagaceae	unknown genus	unknown species	Cluster_558	0	0	0	0	0	0	0	0	0	0	336	0	0	0	0	0	0	0	0	0	0	0	0	0	0	0	0	0	0	0	0	0	0	0	0	0	0	0	0	0	0
Cluster_559	Bacteria	Verrucomicrobia	Verrucomicrobiae	Verrucomicrobiales	DEV007	unknown genus	unknown species	Cluster_559	302	0	0	0	212	0	0	0	0	0	0	1	327	0	0	0	0	112	0	1	0	0	139	0	0	0	0	0	0	0	0	0	0	376	0	0	268	0	0	0	0
Cluster_560	Bacteria	Proteobacteria	Betaproteobacteria	Methylophilales	Methylophilaceae	Methylotenera	bacterium WH2-1	Cluster_560	0	0	0	0	0	0	0	0	0	135	0	0	0	0	0	0	0	0	3	0	0	0	0	0	0	227	0	0	0	0	0	0	0	0	0	0	0	0	0	0	0
Cluster_561	Bacteria	Bacteroidetes	Sphingobacteriia	Sphingobacteriales	Saprospiraceae	Lewinella	unknown species	Cluster_561	0	0	0	0	0	0	0	0	0	0	0	0	0	0	0	0	0	0	0	0	0	493	0	0	0	0	0	0	0	0	0	0	0	0	0	0	0	0	0	0	0
Cluster_563	Bacteria	Proteobacteria	Gammaproteobacteria	unknown order	unknown family	unknown genus	unknown species	Cluster_563	0	0	0	0	0	0	0	0	0	0	0	0	0	0	0	11	0	0	20	1	7	0	0	0	0	0	0	0	0	0	0	0	0	0	0	0	0	0	0	0	0
Cluster_564	Bacteria	Proteobacteria	Gammaproteobacteria	Gammaproteobacteria Incertae Sedis	unknown family	Marinicella	unknown species	Cluster_564	0	0	0	0	0	0	359	0	0	0	0	0	0	0	0	2	0	45	0	0	0	0	0	0	0	241	0	0	0	0	0	328	264	0	0	0	0	165	0	0	0
Cluster_565	Bacteria	Bacteroidetes	Flavobacteriia	Flavobacteriales	Flavobacteriaceae	Pseudofulvibacter	unknown species	Cluster_565	0	0	0	0	0	0	0	0	1	0	0	489	0	410	0	1	0	44	0	0	0	0	0	0	0	55	0	64	0	0	0	0	0	0	0	0	0	0	0	0	0
Cluster_566	Bacteria	Planctomycetes	Planctomycetacia	Planctomycetales	Planctomycetaceae	Blastopirellula	unknown species	Cluster_566	0	0	0	0	0	0	0	0	0	0	0	0	0	0	0	0	0	0	0	0	0	0	0	0	0	0	0	0	0	0	0	380	0	0	0	0	0	0	902	0	0
Cluster_569	Bacteria	Bacteroidetes	Cytophagia	Cytophagales	Flammeovirgaceae	Fabibacter	Flexibacteraceae bacterium DG1392	Cluster_569	0	0	0	0	0	0	0	0	0	0	0	266	0	175	0	0	0	0	12	1	0	0	0	0	0	0	0	0	0	0	0	0	0	0	0	0	0	0	0	0	0
Cluster_570	Bacteria	Parcubacteria	Candidatus Falkowbacteria	unknown order	unknown family	unknown genus	unknown species	Cluster_570	0	0	0	0	0	0	0	0	0	0	0	0	0	0	0	0	0	1	0	0	0	0	0	1125	0	0	0	0	0	0	0	0	0	0	0	0	0	0	0	0	0
Cluster_571	Bacteria	Bacteroidetes	Flavobacteriia	Flavobacteriales	Cryomorphaceae	NS10 marine group	unknown species	Cluster_571	0	0	0	423	0	0	0	0	0	0	0	0	0	0	0	0	0	0	0	0	0	0	0	0	0	0	0	0	0	0	0	0	0	0	0	0	72	0	0	0	0
Cluster_572	Bacteria	Planctomycetes	Planctomycetacia	Planctomycetales	Planctomycetaceae	Bythopirellula	unknown species	Cluster_572	0	0	0	0	0	0	0	0	0	685	0	0	0	0	0	0	0	0	0	0	0	0	1	0	0	0	0	0	0	0	0	0	0	0	0	0	0	0	0	0	0
Cluster_573	Bacteria	Proteobacteria	Alphaproteobacteria	Rhodospirillales	Rhodospirillaceae	unknown genus	marine metagenome	Cluster_573	0	0	0	0	0	0	0	0	0	0	0	0	0	0	0	5	0	0	7	0	0	0	0	0	0	0	0	0	0	0	0	0	0	0	0	0	0	0	0	0	0
Cluster_575	Bacteria	Planctomycetes	Phycisphaerae	Phycisphaerales	Phycisphaeraceae	Phycisphaera	unknown species	Cluster_575	0	0	0	0	0	0	0	157	0	0	0	0	0	0	0	0	0	0	0	0	0	0	0	0	0	0	0	0	0	0	0	0	0	0	0	0	0	0	0	0	0
Cluster_577	Bacteria	Planctomycetes	Planctomycetacia	Planctomycetales	Planctomycetaceae	Blastopirellula	planctomycete str. 116	Cluster_577	0	0	0	0	0	0	0	0	0	0	0	0	0	499	0	0	0	0	0	0	0	0	0	0	0	0	0	0	0	0	0	0	0	0	0	0	0	0	586	0	0
Cluster_578	Bacteria	Bacteroidetes	Cytophagia	Cytophagales	Flammeovirgaceae	unknown genus	unknown species	Cluster_578	0	0	0	0	0	0	0	0	0	0	0	0	0	0	0	0	0	0	0	0	0	0	418	0	0	614	0	56	42	475	182	78	663	0	278	0	0	0	0	0	0
Cluster_579	Bacteria	Bacteroidetes	Flavobacteriia	Flavobacteriales	Cryomorphaceae	unknown genus	Multi-affiliation	Cluster_579	0	0	0	0	0	0	0	0	0	0	0	0	0	0	0	9	0	0	0	0	0	0	0	0	0	0	0	0	0	0	0	0	0	0	0	0	0	251	321	0	0
Cluster_581	Bacteria	Proteobacteria	Gammaproteobacteria	Alteromonadales	Colwelliaceae	Colwellia	Thalassomonas sp.	Cluster_581	0	0	0	0	0	0	0	0	0	0	0	0	92	0	46	2	33	20	19	23	0	0	0	0	0	0	0	0	0	0	0	0	0	0	0	0	0	0	0	0	0
Cluster_582	Bacteria	Bacteroidetes	Flavobacteriia	Flavobacteriales	Flavobacteriaceae	Aureisphaera	Multi-affiliation	Cluster_582	0	0	0	0	311	0	0	0	236	0	0	0	0	0	0	6	0	0	6	1	0	0	61	87	0	0	0	0	0	0	0	293	0	0	0	0	0	0	0	59	0
Cluster_586	Bacteria	Bacteroidetes	Flavobacteriia	Flavobacteriales	Flavobacteriaceae	Flavobacterium	Multi-affiliation	Cluster_586	0	0	0	0	0	0	0	0	0	0	0	0	0	0	0	0	0	0	0	0	0	0	0	0	0	1255	0	0	0	0	0	0	0	0	0	0	0	0	0	0	0
Cluster_588	Bacteria	Gracilibacteria	unknown class	unknown order	unknown family	unknown genus	bacterium RFB D08	Cluster_588	0	0	0	0	0	0	0	0	0	0	0	0	32	0	144	79	295	597	22	21	216	0	0	0	0	0	0	0	0	0	0	0	0	0	0	0	0	180	0	0	0
Cluster_589	Bacteria	Proteobacteria	Alphaproteobacteria	Rhizobiales	OCS116 clade	unknown genus	unknown species	Cluster_589	0	0	0	0	0	0	0	0	0	0	0	0	0	205	0	0	0	15	0	0	0	679	119	0	0	0	439	0	0	0	0	0	0	0	0	0	0	0	0	0	0
Cluster_591	Bacteria	Planctomycetes	Planctomycetacia	Planctomycetales	Planctomycetaceae	Planctomyces	unknown species	Cluster_591	0	0	0	0	0	0	0	0	0	0	0	0	0	0	0	0	0	0	0	0	0	763	0	0	0	0	0	175	0	0	0	0	0	0	0	0	0	0	1	0	0
Cluster_592	Bacteria	Proteobacteria	Gammaproteobacteria	Vibrionales	Vibrionaceae	Vibrio	Vibrio sp.	Cluster_592	0	0	0	0	0	0	0	0	0	0	0	0	329	0	221	335	224	207	177	219	269	0	0	0	470	0	0	0	0	0	503	0	0	0	0	0	110	0	0	0	0
Cluster_597	Bacteria	Proteobacteria	Alphaproteobacteria	Rhodobacterales	Rhodobacteraceae	unknown genus	unknown species	Cluster_597	0	0	0	1	0	0	0	0	0	0	0	0	156	0	0	0	32	17	0	30	0	0	0	0	0	0	0	0	0	0	0	0	0	0	0	0	0	0	0	0	0
Cluster_599	Bacteria	Proteobacteria	Gammaproteobacteria	unknown order	unknown family	unknown genus	unknown species	Cluster_599	0	0	0	0	0	0	0	0	0	374	0	0	0	0	0	0	0	33	1	0	0	0	0	0	279	0	0	0	0	0	0	0	0	0	0	0	0	0	200	0	0
Cluster_600	Bacteria	Verrucomicrobia	Verrucomicrobiae	Verrucomicrobiales	DEV007	unknown genus	unknown species	Cluster_600	0	0	476	0	0	0	0	0	0	243	0	0	0	0	0	0	0	0	0	0	0	0	0	0	484	0	451	0	0	0	0	0	0	0	0	0	0	249	0	0	0
Cluster_601	Bacteria	Chloroflexi	Caldilineae	Caldilineales	Caldilineaceae	unknown genus	unknown species	Cluster_601	0	0	0	0	262	0	0	0	0	0	0	0	0	0	0	0	0	0	0	0	0	0	0	0	0	0	0	0	0	0	0	0	0	0	0	0	0	0	0	0	0
Cluster_603	Bacteria	Proteobacteria	Epsilonproteobacteria	Campylobacterales	Campylobacteraceae	Arcobacter	unknown species	Cluster_603	0	0	0	0	0	0	0	0	0	0	0	0	0	361	0	125	0	36	131	76	375	0	0	0	0	0	0	0	0	1	0	0	0	0	0	0	63	393	0	0	493
Cluster_608	Bacteria	Peregrinibacteria	unknown class	unknown order	unknown family	unknown genus	unknown species	Cluster_608	0	0	0	0	0	0	0	0	0	0	0	0	0	287	0	0	0	108	0	0	0	0	0	0	0	0	0	0	0	0	0	0	0	0	0	0	0	0	0	0	0
Cluster_609	Bacteria	Proteobacteria	Deltaproteobacteria	Desulfobacterales	Desulfobacteraceae	unknown genus	unknown species	Cluster_609	0	0	0	0	0	0	0	0	0	201	0	0	0	0	0	0	0	0	0	0	0	0	0	0	0	0	0	0	0	0	0	0	0	0	0	0	0	0	0	0	0
Cluster_610	Bacteria	Bacteroidetes	Flavobacteriia	Flavobacteriales	Flavobacteriaceae	Winogradskyella	unknown species	Cluster_610	0	0	0	0	0	0	0	1	0	0	0	0	136	0	0	34	72	82	36	4	0	0	0	0	0	0	0	0	0	1	1	0	53	0	0	0	733	0	709	0	0
Cluster_611	Bacteria	Planctomycetes	Planctomycetacia	Planctomycetales	Planctomycetaceae	Planctomyces	unknown species	Cluster_611	0	0	0	0	371	0	0	0	0	0	0	0	0	0	0	0	0	0	0	0	1	0	0	1	0	0	0	315	0	0	0	0	0	0	0	0	0	0	0	0	0
Cluster_614	Bacteria	Proteobacteria	Alphaproteobacteria	Rhodobacterales	Rhodobacteraceae	Roseobacter	unknown species	Cluster_614	0	0	0	0	0	1	0	0	0	0	0	0	0	0	0	9	0	51	0	0	0	0	0	0	0	0	0	0	0	0	0	0	0	0	0	0	0	0	0	0	0
Cluster_615	Bacteria	Proteobacteria	Gammaproteobacteria	Alteromonadales	Colwelliaceae	Colwellia	Multi-affiliation	Cluster_615	17	0	1	10	10	4	18	44	2	3	11	7	3	0	5	0	0	0	0	0	0	8	8	4	17	74	20	45	45	35	54	33	2	0	1	0	29	6	0	0	0
Cluster_616	Bacteria	Proteobacteria	Alphaproteobacteria	Alphaproteobacteria Incertae Sedis	unknown family	unknown genus	unknown species	Cluster_616	0	0	0	0	0	0	0	0	0	0	0	0	0	0	0	0	0	0	0	0	0	0	0	0	0	0	0	0	0	406	0	0	0	0	0	0	0	0	0	1	0
Cluster_617	Bacteria	Proteobacteria	Gammaproteobacteria	unknown order	unknown family	unknown genus	unknown species	Cluster_617	0	0	0	0	0	0	0	0	0	0	0	0	75	0	0	10	39	10	4	12	42	0	0	0	0	0	0	0	0	0	0	0	0	0	0	0	0	0	0	0	0
Cluster_621	Bacteria	Planctomycetes	OM190	unknown order	unknown family	unknown genus	unknown species	Cluster_621	0	0	0	0	0	0	0	0	0	0	0	0	0	0	0	13	53	48	0	0	0	0	0	0	0	0	0	0	0	469	0	0	0	0	0	1	0	0	0	0	0
Cluster_622	Bacteria	Actinobacteria	Actinobacteria	Corynebacteriales	Corynebacteriaceae	Corynebacterium 1	unknown species	Cluster_622	0	0	0	0	256	0	0	0	0	0	0	0	0	0	0	0	0	0	0	0	0	0	0	0	0	0	0	0	0	0	0	0	0	0	0	189	0	0	0	0	0
Cluster_623	Bacteria	Planctomycetes	Phycisphaerae	Phycisphaerales	Phycisphaeraceae	unknown genus	unknown species	Cluster_623	0	0	0	0	0	0	0	0	0	0	0	607	0	0	0	0	134	645	0	0	0	0	0	0	0	0	0	0	0	0	0	0	0	468	0	717	0	0	0	0	0
Cluster_627	Bacteria	Proteobacteria	Alphaproteobacteria	Rickettsiales	unknown family	unknown genus	unknown species	Cluster_627	0	0	0	0	0	0	0	0	0	0	0	0	0	0	96	18	0	50	0	0	0	0	0	0	0	0	0	0	0	0	0	0	0	0	0	0	0	406	0	0	553
Cluster_629	Bacteria	Planctomycetes	Planctomycetacia	Planctomycetales	Planctomycetaceae	Planctomyces	unknown species	Cluster_629	0	0	0	0	0	0	938	0	0	0	0	0	0	0	0	0	0	0	0	0	0	0	723	0	0	0	0	0	0	0	0	0	0	1	0	0	0	0	0	0	0
Cluster_631	Bacteria	Bacteroidetes	Flavobacteriia	Flavobacteriales	Flavobacteriaceae	Ulvibacter	unknown species	Cluster_631	0	0	0	0	0	0	0	0	0	312	233	0	0	0	0	0	0	0	0	0	0	0	0	0	0	0	0	0	0	0	0	0	0	0	0	0	0	0	0	0	0
Cluster_632	Bacteria	Planctomycetes	Phycisphaerae	Phycisphaerales	Phycisphaeraceae	SM1A02	unknown species	Cluster_632	0	0	0	0	0	0	0	0	0	0	0	0	0	0	0	0	0	0	0	0	0	0	0	0	0	208	0	0	0	0	0	0	0	0	0	0	0	455	0	0	0
Cluster_633	Bacteria	Proteobacteria	Deltaproteobacteria	Desulfobacterales	Desulfobulbaceae	Desulfotalea	unknown species	Cluster_633	0	0	0	0	0	0	0	0	0	0	0	0	107	188	0	13	129	44	38	33	528	0	0	0	0	0	0	0	0	0	0	0	0	0	0	0	0	0	0	26	0
Cluster_634	Bacteria	Proteobacteria	Deltaproteobacteria	Bradymonadales	unknown family	unknown genus	unknown species	Cluster_634	0	0	0	0	0	0	0	0	0	0	0	0	0	0	0	0	0	0	0	1	0	0	0	0	0	0	0	56	0	0	0	0	0	0	0	0	0	0	0	0	0
Cluster_635	Bacteria	Proteobacteria	Gammaproteobacteria	Alteromonadales	Multi-affiliation	Multi-affiliation	Multi-affiliation	Cluster_635	0	0	0	0	0	0	0	0	0	0	0	0	60	10	41	533	336	290	264	191	234	0	0	0	3	0	0	0	0	0	0	0	0	0	0	0	0	1	0	1	0
Cluster_636	Bacteria	Actinobacteria	Actinobacteria	PeM15	unknown family	unknown genus	unknown species	Cluster_636	0	0	0	0	184	0	0	0	0	0	0	0	0	0	0	0	0	0	0	0	0	218	229	0	0	0	0	0	0	0	0	0	0	0	0	0	0	0	0	0	0
Cluster_637	Bacteria	Planctomycetes	Phycisphaerae	Phycisphaerales	Phycisphaeraceae	SM1A02	unknown species	Cluster_637	0	0	0	0	0	0	0	0	0	0	0	0	0	0	0	0	0	0	0	0	0	0	0	0	0	0	0	0	0	0	0	720	0	490	0	0	0	0	0	0	0
Cluster_638	Bacteria	Planctomycetes	Planctomycetacia	Planctomycetales	Planctomycetaceae	Planctomyces	unknown species	Cluster_638	0	0	0	0	0	0	0	0	0	0	0	0	0	0	0	1	0	196	0	0	0	0	0	0	0	0	0	0	0	0	0	0	0	0	0	0	0	1	0	0	0
Cluster_641	Bacteria	Bacteroidetes	Flavobacteriia	Flavobacteriales	Cryomorphaceae	Crocinitomix	Crocinitomix sp.	Cluster_641	0	0	0	0	0	0	0	0	0	0	0	0	0	0	0	0	0	0	0	0	0	0	0	0	0	0	0	0	0	0	0	0	0	0	0	0	0	316	444	0	0
Cluster_643	Bacteria	Chloroflexi	Thermomicrobia	JG30-KF-CM45	unknown family	unknown genus	unknown species	Cluster_643	0	0	0	0	0	0	517	0	382	0	0	0	0	0	0	0	0	0	0	17	0	0	0	0	145	0	0	0	0	0	0	362	0	0	0	0	0	0	1	0	0
Cluster_644	Bacteria	Proteobacteria	Alphaproteobacteria	Caulobacterales	Hyphomonadaceae	unknown genus	carbazole-degrading bacterium OC12S	Cluster_644	0	0	0	0	0	0	0	0	0	0	0	0	0	0	143	0	0	58	0	4	0	0	0	0	0	244	0	0	0	0	0	0	0	0	0	0	0	0	340	0	0
Cluster_646	Bacteria	Proteobacteria	Gammaproteobacteria	Oceanospirillales	Oceanospirillaceae	Multi-affiliation	Multi-affiliation	Cluster_646	0	0	0	0	0	0	0	0	0	0	0	0	0	0	0	0	0	1	5	0	0	0	0	0	0	0	0	0	0	0	0	0	0	0	0	0	0	0	0	0	0
Cluster_647	Bacteria	Proteobacteria	Alphaproteobacteria	Rhodobacterales	Rhodobacteraceae	Ruegeria	Multi-affiliation	Cluster_647	0	0	0	0	0	0	0	0	0	0	0	0	0	0	0	0	66	27	14	57	0	0	0	0	0	0	0	0	0	0	0	0	0	0	0	0	0	0	0	0	0
Cluster_648	Bacteria	Proteobacteria	Deltaproteobacteria	Myxococcales	Nannocystaceae	unknown genus	unknown species	Cluster_648	0	0	0	0	93	0	0	0	0	0	0	383	0	0	0	0	14	0	0	0	0	0	0	0	0	0	0	0	0	0	0	148	0	102	0	0	0	0	0	0	0
Cluster_649	Bacteria	Bacteroidetes	Bacteroidia	Bacteroidales	Bacteroidaceae	Bacteroides	Multi-affiliation	Cluster_649	0	0	0	0	0	0	0	0	0	0	0	0	0	0	0	0	0	0	0	4	0	0	0	0	389	0	0	0	0	0	0	0	0	0	0	0	0	0	0	0	0
Cluster_650	Bacteria	Proteobacteria	Gammaproteobacteria	Alteromonadales	Colwelliaceae	Colwellia	Multi-affiliation	Cluster_650	0	0	0	0	0	0	0	0	0	0	0	0	0	0	0	0	7	0	0	0	0	0	0	0	0	0	0	0	0	0	0	0	0	0	0	0	0	0	0	0	0
Cluster_653	Bacteria	Bacteroidetes	Bacteroidia	Bacteroidales	Marinilabiaceae	Marinifilum	unknown species	Cluster_653	0	0	0	0	0	0	0	0	0	0	0	0	0	0	0	0	47	0	0	0	0	0	0	0	0	0	0	0	0	0	0	0	0	0	0	0	0	0	0	0	0
Cluster_656	Bacteria	Verrucomicrobia	Verrucomicrobiae	Verrucomicrobiales	DEV007	unknown genus	unknown species	Cluster_656	0	0	476	0	0	730	0	0	0	0	1	0	0	0	0	20	0	0	0	0	0	0	0	0	0	0	0	0	0	0	0	0	0	0	0	0	0	0	0	0	0
Cluster_658	Bacteria	Proteobacteria	Gammaproteobacteria	Vibrionales	Vibrionaceae	Photobacterium	Photobacterium sp.	Cluster_658	0	0	0	0	0	0	0	0	0	0	0	0	0	0	0	0	0	0	0	11	0	0	0	0	0	0	0	0	0	0	0	0	0	0	0	0	0	0	0	0	0
Cluster_659	Bacteria	Proteobacteria	Alphaproteobacteria	Rickettsiales	SM2D12	unknown genus	unknown species	Cluster_659	0	0	0	0	0	0	0	0	0	0	0	0	0	0	0	0	0	0	0	0	0	487	0	437	0	0	0	0	0	97	0	0	0	84	0	0	0	0	0	0	0
Cluster_660	Bacteria	Acidobacteria	Blastocatellia	Blastocatellales	Blastocatellaceae (Subgroup 4)	Blastocatella	unknown species	Cluster_660	0	0	0	0	0	0	0	323	0	0	0	0	0	0	0	0	0	0	0	0	0	0	0	0	0	0	0	0	0	0	0	0	0	0	0	0	0	0	0	0	0
Cluster_661	Bacteria	Bacteroidetes	Flavobacteriia	Flavobacteriales	Flavobacteriaceae	Aquibacter	unknown species	Cluster_661	0	0	0	0	0	0	0	0	0	0	0	0	8	0	0	0	0	0	0	0	0	0	0	0	0	0	0	0	0	0	242	0	0	0	0	0	0	0	0	0	0
Cluster_663	Bacteria	Proteobacteria	Gammaproteobacteria	Xanthomonadales	JTB255 marine benthic group	unknown genus	unknown species	Cluster_663	0	311	0	0	0	0	0	0	0	0	0	0	0	0	0	0	0	0	0	0	0	0	0	0	262	0	235	160	0	0	0	0	0	0	0	0	0	0	0	0	0
Cluster_665	Bacteria	Proteobacteria	Gammaproteobacteria	Oceanospirillales	Oceanospirillaceae	Marinobacterium	Marinobacterium jannaschii	Cluster_665	0	0	0	0	0	0	0	0	0	0	0	0	317	0	234	180	511	358	393	446	514	0	0	0	0	0	0	0	0	0	0	0	0	0	0	0	0	0	0	0	0
Cluster_666	Bacteria	Planctomycetes	Planctomycetacia	Planctomycetales	Planctomycetaceae	Rhodopirellula	Tigriopus californicus	Cluster_666	0	0	0	0	0	0	0	0	0	0	0	0	0	0	0	0	0	0	0	0	0	0	0	0	0	0	0	228	0	0	0	0	0	0	0	0	0	0	0	0	0
Cluster_667	Bacteria	Chlorobi	Chlorobia	Chlorobiales	OPB56	unknown genus	unknown species	Cluster_667	0	0	0	0	0	0	0	0	0	0	0	0	0	0	0	0	0	0	0	0	0	0	0	0	0	0	0	0	0	0	0	0	0	0	327	0	0	268	0	0	262
Cluster_670	Bacteria	Tenericutes	Mollicutes	Mycoplasmatales	Mycoplasmataceae	unknown genus	unknown species	Cluster_670	2	0	0	4	0	0	1	7	4	1	1	0	6	1	4	0	0	0	0	0	0	1	0	0	4	15	3	18	7	9	5	1	0	1	0	0	0	3	0	0	0
Cluster_671	Bacteria	Proteobacteria	Gammaproteobacteria	Vibrionales	Vibrionaceae	Photobacterium	unknown species	Cluster_671	0	0	0	0	0	0	0	0	0	0	0	0	46	0	0	87	63	18	57	120	78	0	0	0	0	0	0	0	0	0	0	0	0	0	0	0	0	0	0	0	0
Cluster_672	Bacteria	Planctomycetes	OM190	unknown order	unknown family	unknown genus	unknown species	Cluster_672	0	0	0	0	0	0	0	0	0	0	0	0	0	0	0	0	0	0	0	1	0	0	0	0	0	197	0	0	0	0	0	0	0	0	0	0	0	444	0	0	0
Cluster_673	Bacteria	Proteobacteria	Alphaproteobacteria	Caulobacterales	Hyphomonadaceae	unknown genus	unknown species	Cluster_673	0	0	0	0	0	0	0	0	434	421	0	0	0	0	0	0	0	0	0	0	0	0	0	0	0	0	0	0	0	0	0	0	0	0	0	0	0	0	0	0	0
Cluster_675	Bacteria	Proteobacteria	Gammaproteobacteria	Cellvibrionales	Halieaceae	Marimicrobium	unknown species	Cluster_675	0	0	0	0	0	0	0	0	0	0	0	0	0	0	0	0	0	10	0	0	0	0	0	0	0	0	0	0	0	0	0	0	0	0	0	0	0	0	0	0	0
Cluster_676	Bacteria	Proteobacteria	Gammaproteobacteria	Oceanospirillales	Oceanospirillaceae	Neptuniibacter	Neptuniibacter sp.	Cluster_676	0	0	0	0	0	0	0	0	0	0	0	0	55	0	0	0	14	11	10	0	0	0	0	0	0	0	0	0	0	0	0	0	0	0	0	0	0	212	306	0	0
Cluster_677	Bacteria	Tenericutes	Mollicutes	Mycoplasmatales	Mycoplasmataceae	unknown genus	unknown species	Cluster_677	3	0	0	6	1	1	0	3	7	0	0	5	2	0	1	0	0	0	0	0	0	3	0	0	5	4	4	14	10	11	1	0	0	0	1	0	0	1	0	0	0
Cluster_678	Bacteria	Bacteroidetes	Sphingobacteriia	Sphingobacteriales	unknown family	unknown genus	unknown species	Cluster_678	0	0	0	0	0	0	0	0	0	0	0	0	0	0	0	0	0	0	0	0	0	0	472	0	0	0	145	0	0	0	0	0	0	0	0	0	333	81	0	0	0
Cluster_679	Bacteria	Proteobacteria	Alphaproteobacteria	Rhodobacterales	Rhodobacteraceae	unknown genus	unknown species	Cluster_679	0	0	782	0	0	0	305	0	0	0	0	0	0	0	85	5	13	0	0	8	55	0	0	0	1	311	0	0	0	0	0	0	0	0	0	0	0	0	0	0	0
Cluster_680	Bacteria	Proteobacteria	Gammaproteobacteria	Alteromonadales	Colwelliaceae	Colwellia	unknown species	Cluster_680	16	0	4	9	0	4	9	15	1	3	14	10	28	9	27	1	8	6	1	3	1	10	6	1	25	32	10	23	29	26	42	22	2	4	7	1	30	9	1	1	2
Cluster_681	Bacteria	Bacteroidetes	Flavobacteriia	Flavobacteriales	NS9 marine group	unknown genus	unknown species	Cluster_681	0	0	0	0	0	0	0	0	0	0	0	0	0	0	0	0	0	0	0	0	0	0	0	0	0	0	0	0	0	345	0	0	0	0	0	0	0	0	0	0	0
Cluster_682	Bacteria	Bacteroidetes	Sphingobacteriia	Sphingobacteriales	unknown family	unknown genus	bacterium episymbiont of Kiwa sp.	Cluster_682	0	0	0	0	0	0	0	0	0	0	0	0	0	0	0	4	0	0	0	0	0	0	0	0	0	0	0	66	0	0	0	0	0	0	586	0	0	0	0	0	0
Cluster_684	Bacteria	Planctomycetes	Phycisphaerae	Phycisphaerales	Phycisphaeraceae	SM1A02	unknown species	Cluster_684	0	0	0	0	0	469	0	0	0	0	0	0	0	0	0	0	0	0	0	0	95	0	0	0	0	0	0	0	0	0	0	0	0	0	0	418	410	0	36	0	0
Cluster_686	Bacteria	Proteobacteria	Alphaproteobacteria	Rhizobiales	OCS116 clade	unknown genus	unknown species	Cluster_686	0	0	0	0	0	0	0	0	0	144	0	0	0	0	0	0	0	0	0	0	0	0	0	0	0	0	0	0	0	0	0	0	0	350	0	0	0	0	0	0	0
Cluster_687	Bacteria	Proteobacteria	Alphaproteobacteria	Rickettsiales	SHWN-night2	unknown genus	unknown species	Cluster_687	165	3	0	0	0	0	0	0	0	0	0	1	0	0	0	0	0	0	0	0	0	0	0	0	0	0	0	0	0	0	0	0	0	0	0	0	0	0	0	0	0
Cluster_688	Bacteria	Peregrinibacteria	unknown class	unknown order	unknown family	unknown genus	marine metagenome	Cluster_688	0	0	130	0	0	0	282	0	966	696	0	0	0	0	0	0	0	0	0	0	0	0	0	0	0	0	0	69	0	0	0	0	0	0	0	0	0	0	0	0	0
Cluster_689	Bacteria	Bacteroidetes	Cytophagia	Cytophagales	Flammeovirgaceae	Flammeovirga	Flammeovirga kamogawensis	Cluster_689	0	0	0	0	0	0	0	242	0	0	0	0	0	0	49	17	0	24	2	25	0	0	0	0	0	777	0	0	0	0	0	0	0	0	0	0	886	0	0	211	0
Cluster_690	Bacteria	Fibrobacteres	Fibrobacteria	Fibrobacterales	Fibrobacteraceae	unknown genus	unknown species	Cluster_690	0	0	0	0	0	0	0	0	0	0	0	0	941	0	204	85	81	786	191	373	423	0	0	0	0	0	0	0	0	0	0	0	0	0	0	0	0	0	0	0	0
Cluster_691	Bacteria	Proteobacteria	Alphaproteobacteria	Rhodobacterales	Rhodobacteraceae	Antarctobacter	unknown species	Cluster_691	0	0	0	0	0	0	0	0	0	0	0	0	0	0	0	0	0	0	2	0	0	0	0	0	0	0	0	0	0	0	0	0	0	0	0	0	0	0	390	0	349
Cluster_692	Bacteria	Planctomycetes	Phycisphaerae	S-70	unknown family	unknown genus	unknown species	Cluster_692	0	0	0	0	0	781	0	0	0	625	1	0	0	0	0	0	0	0	0	0	0	0	537	0	0	0	0	0	0	0	0	0	0	0	0	0	0	0	0	0	0
Cluster_695	Bacteria	Proteobacteria	Gammaproteobacteria	Thiotrichales	Piscirickettsiaceae	unknown genus	unknown species	Cluster_695	0	0	209	0	1	0	0	235	0	1	0	1	0	0	0	0	0	68	0	0	0	237	0	1	0	0	0	0	0	0	0	0	0	0	0	0	114	0	0	0	0
Cluster_699	Bacteria	Proteobacteria	Gammaproteobacteria	Cellvibrionales	Halieaceae	Haliea	unknown species	Cluster_699	0	0	0	0	0	0	0	185	0	0	0	0	0	0	0	0	0	0	0	0	0	0	0	0	0	0	0	0	0	0	0	0	0	0	0	0	142	0	0	70	0
Cluster_700	Bacteria	Proteobacteria	Gammaproteobacteria	Vibrionales	Vibrionaceae	Vibrio	Multi-affiliation	Cluster_700	0	0	0	0	0	0	0	0	1	0	0	0	52	112	75	214	799	54	146	366	371	0	0	0	0	51	0	0	0	0	323	0	0	0	0	0	0	0	0	0	0
Cluster_701	Bacteria	Planctomycetes	Phycisphaerae	Phycisphaerales	Phycisphaeraceae	SM1A02	unknown species	Cluster_701	0	0	0	0	0	0	0	0	0	0	0	1	0	0	0	0	0	0	0	0	0	0	0	0	0	0	0	2	0	0	0	0	0	0	454	0	0	0	0	0	0
Cluster_702	Bacteria	Chloroflexi	Ardenticatenia	Ardenticatenales	unknown family	unknown genus	unknown species	Cluster_702	184	0	0	0	0	390	0	1	0	0	1	0	0	0	76	0	0	0	0	0	0	609	383	0	0	0	0	0	0	0	0	0	0	0	0	0	0	0	367	0	0
Cluster_703	Bacteria	Planctomycetes	Phycisphaerae	Phycisphaerales	Phycisphaeraceae	Phycisphaera	unknown species	Cluster_703	0	0	0	0	0	0	0	201	0	0	0	0	0	0	0	0	0	0	0	0	0	0	0	0	0	0	0	0	0	0	374	0	0	0	0	0	0	0	0	0	0
Cluster_708	Bacteria	Bacteroidetes	Sphingobacteriia	Sphingobacteriales	unknown family	unknown genus	unknown species	Cluster_708	0	0	0	0	0	0	0	266	0	374	0	0	0	0	0	0	15	96	0	0	0	0	0	0	0	0	0	0	0	0	0	0	0	0	0	0	0	0	0	0	0
Cluster_710	Bacteria	Planctomycetes	Phycisphaerae	Phycisphaerales	Phycisphaeraceae	Phycisphaera	unknown species	Cluster_710	0	0	0	0	0	0	0	411	364	0	0	0	0	0	0	0	0	0	70	0	1	0	0	0	0	0	0	0	0	0	0	0	0	0	0	0	0	425	0	0	0
Cluster_711	Bacteria	Proteobacteria	Gammaproteobacteria	Xanthomonadales	JTB255 marine benthic group	unknown genus	unknown species	Cluster_711	0	0	0	0	0	0	0	0	0	0	0	0	0	283	0	0	0	0	0	0	0	0	0	0	0	0	0	0	0	0	0	0	0	0	0	0	182	0	0	0	0
Cluster_713	Bacteria	Firmicutes	Bacilli	Bacillales	Family XII	Exiguobacterium	Multi-affiliation	Cluster_713	0	0	0	0	0	0	0	0	0	0	0	0	0	0	0	0	0	0	0	0	0	0	0	0	0	0	0	0	0	0	0	0	0	0	0	0	0	0	0	0	1084
Cluster_716	Bacteria	Bacteroidetes	Sphingobacteriia	Sphingobacteriales	Saprospiraceae	unknown genus	unknown species	Cluster_716	0	0	0	0	0	0	0	0	0	0	0	0	0	0	0	0	0	0	0	0	0	0	0	0	0	0	0	0	0	0	0	0	0	236	0	0	0	0	0	0	0
Cluster_717	Bacteria	Proteobacteria	Alphaproteobacteria	Rhodobacterales	Rhodobacteraceae	unknown genus	Roseobacter sp.	Cluster_717	0	0	0	0	0	498	0	0	0	0	0	0	0	0	0	0	0	0	0	0	0	0	0	0	0	0	0	0	0	0	0	0	0	486	0	0	0	0	0	0	0
Cluster_718	Bacteria	Proteobacteria	Deltaproteobacteria	Desulfobacterales	Desulfobacteraceae	unknown genus	unknown species	Cluster_718	174	245	0	0	478	1024	1	154	54	0	1	0	0	226	0	0	0	0	0	5	0	0	0	0	0	0	0	0	0	0	0	0	0	0	0	0	0	0	0	0	0
Cluster_719	Bacteria	Proteobacteria	Gammaproteobacteria	Oceanospirillales	Oceanospirillaceae	Oleispira	unknown species	Cluster_719	0	0	0	0	0	0	0	0	0	0	0	0	47	0	0	84	184	241	133	174	165	0	0	0	0	0	0	0	0	0	0	0	0	0	0	0	0	348	0	0	0
Cluster_725	Bacteria	Bacteroidetes	Sphingobacteriia	Sphingobacteriales	Saprospiraceae	unknown genus	Saccharina japonica	Cluster_725	0	0	0	540	0	0	0	0	0	0	0	0	0	0	0	0	0	0	0	0	0	0	0	0	0	0	0	0	348	0	0	0	0	0	0	0	0	0	0	0	0
Cluster_726	Bacteria	Bacteroidetes	Sphingobacteriia	Sphingobacteriales	Saprospiraceae	unknown genus	unknown species	Cluster_726	0	1	0	0	0	0	0	0	0	0	0	0	0	0	0	0	0	0	0	0	0	0	0	0	0	71	0	0	0	143	214	0	0	0	0	0	0	0	0	0	0
Cluster_728	Bacteria	Tenericutes	Mollicutes	Mycoplasmatales	Mycoplasmataceae	unknown genus	unknown species	Cluster_728	1	0	0	6	1	1	1	5	9	0	0	5	2	0	3	0	0	0	0	0	0	1	0	0	4	8	10	14	8	20	3	2	2	0	0	0	0	0	0	0	0
Cluster_729	Bacteria	Proteobacteria	Deltaproteobacteria	Myxococcales	Blfdi19	unknown genus	unknown species	Cluster_729	0	0	0	0	0	260	374	0	0	0	0	0	28	0	0	0	0	0	0	0	0	0	349	0	0	0	282	0	0	0	0	0	0	0	0	0	0	0	0	0	0
Cluster_731	Bacteria	Bacteroidetes	Bacteroidetes Incertae Sedis	Order II	Rhodothermaceae	unknown genus	unknown species	Cluster_731	0	0	476	0	0	0	0	0	483	0	0	0	0	0	0	0	0	0	0	0	0	0	0	0	0	0	0	120	0	0	0	0	0	0	0	0	0	0	0	0	0
Cluster_733	Bacteria	Proteobacteria	Alphaproteobacteria	Rhizobiales	Bradyrhizobiaceae	Bradyrhizobium	Multi-affiliation	Cluster_733	0	0	0	0	0	0	0	0	0	0	0	0	0	0	0	0	0	0	0	0	0	0	0	0	0	0	0	0	0	0	30	0	0	0	0	0	0	0	0	0	0
Cluster_735	Bacteria	Proteobacteria	Alphaproteobacteria	Caulobacterales	Hyphomonadaceae	unknown genus	unknown species	Cluster_735	0	0	0	0	0	0	0	0	0	0	0	0	0	0	0	0	0	0	6	0	0	0	0	0	0	0	0	0	0	0	0	0	0	0	0	0	0	0	0	0	0
Cluster_736	Bacteria	Bacteroidetes	Sphingobacteriia	Sphingobacteriales	Saprospiraceae	unknown genus	unknown species	Cluster_736	0	0	0	0	207	0	0	32	0	0	0	0	0	0	0	0	19	0	0	0	0	0	0	0	0	0	0	0	0	0	0	0	0	0	0	0	0	0	0	0	0
Cluster_737	Bacteria	Proteobacteria	Gammaproteobacteria	Xanthomonadales	JTB255 marine benthic group	unknown genus	unknown species	Cluster_737	0	0	0	0	0	362	0	0	0	0	357	0	0	0	0	0	0	0	0	0	0	0	0	0	0	0	0	0	0	0	0	0	0	0	0	0	0	0	0	0	0
Cluster_738	Bacteria	Bacteroidetes	Sphingobacteriia	Sphingobacteriales	Saprospiraceae	unknown genus	unknown species	Cluster_738	0	0	0	0	0	0	0	36	0	0	86	818	86	0	0	0	0	0	0	0	0	0	0	0	0	0	0	0	0	0	0	0	0	0	0	0	0	0	0	0	0
Cluster_739	Bacteria	Proteobacteria	Epsilonproteobacteria	Campylobacterales	Campylobacteraceae	Arcobacter	unknown species	Cluster_739	0	0	0	0	0	0	0	0	0	0	0	0	170	0	0	122	87	23	196	296	786	0	0	0	0	0	0	0	0	0	0	0	0	0	0	0	0	0	0	264	0
Cluster_740	Bacteria	Proteobacteria	Gammaproteobacteria	Oceanospirillales	Oceanospirillaceae	Oceanospirillum	unknown species	Cluster_740	0	0	1	0	0	0	0	0	0	0	0	0	0	0	0	1	0	7	0	3	22	0	0	0	0	0	0	0	0	0	0	0	0	0	0	0	0	0	0	0	0
Cluster_741	Bacteria	Proteobacteria	Epsilonproteobacteria	Campylobacterales	Campylobacteraceae	Arcobacter	unknown species	Cluster_741	0	0	0	0	0	0	0	0	0	0	0	0	1	0	0	64	125	0	19	36	87	0	0	0	0	0	0	0	0	0	0	0	0	0	0	0	0	0	0	0	0
Cluster_743	Bacteria	Proteobacteria	Gammaproteobacteria	Alteromonadales	Pseudoalteromonadaceae	Pseudoalteromonas	Pseudoalteromonas sp.	Cluster_743	0	0	0	0	0	0	0	0	0	0	0	0	108	29	81	753	464	410	386	322	259	0	0	0	15	0	0	0	0	0	0	0	0	0	0	0	0	3	1	0	0
Cluster_744	Bacteria	Bacteroidetes	Sphingobacteriia	Sphingobacteriales	Saprospiraceae	Multi-affiliation	Multi-affiliation	Cluster_744	0	0	0	0	285	0	0	0	0	189	0	0	0	0	0	0	0	0	0	0	0	0	0	0	0	189	0	0	0	0	0	409	0	0	0	0	0	0	0	84	0
Cluster_745	Bacteria	Chloroflexi	Anaerolineae	Anaerolineales	Anaerolineaceae	unknown genus	unknown species	Cluster_745	0	0	0	377	0	0	0	0	0	0	0	0	50	0	20	0	0	0	0	0	0	0	45	0	0	0	101	0	0	111	0	342	0	141	0	0	0	0	0	0	0
Cluster_746	Bacteria	Planctomycetes	Planctomycetacia	Planctomycetales	Planctomycetaceae	Planctomyces	unknown species	Cluster_746	0	0	0	0	0	0	0	0	0	0	0	0	0	0	0	0	0	131	0	0	0	0	0	0	0	0	0	0	0	0	0	272	0	0	0	0	0	0	0	0	0
Cluster_747	Bacteria	Verrucomicrobia	Verrucomicrobiae	Verrucomicrobiales	Verrucomicrobiaceae	Roseibacillus	unknown species	Cluster_747	0	0	838	0	0	0	0	0	0	0	0	0	0	0	0	0	0	0	19	0	0	0	0	0	0	0	0	0	0	0	0	0	0	0	0	0	0	0	0	0	0
Cluster_748	Bacteria	Planctomycetes	Planctomycetacia	Planctomycetales	Planctomycetaceae	Pir4 lineage	unknown species	Cluster_748	0	0	0	0	0	1	0	0	0	644	0	0	0	0	0	0	0	0	0	0	0	0	0	0	0	0	0	0	0	0	0	0	0	0	0	0	0	0	0	0	0
Cluster_750	Bacteria	Tenericutes	Mollicutes	Mycoplasmatales	Mycoplasmataceae	unknown genus	unknown species	Cluster_750	0	0	0	10	2	0	0	5	10	0	0	0	8	0	9	0	0	0	0	0	0	0	1	0	8	14	6	22	5	20	2	1	0	2	0	0	1	5	0	0	0
Cluster_755	Bacteria	Planctomycetes	Phycisphaerae	Phycisphaerales	Phycisphaeraceae	SM1A02	unknown species	Cluster_755	0	0	0	0	0	0	0	0	474	0	572	1	0	0	0	0	0	0	0	0	0	0	0	0	0	0	0	0	0	0	0	0	0	0	0	0	0	0	0	0	0
Cluster_756	Bacteria	Planctomycetes	OM190	unknown order	unknown family	unknown genus	unknown species	Cluster_756	0	0	0	0	0	0	0	0	0	0	0	0	0	0	0	0	0	0	0	0	0	0	0	0	0	61	0	231	0	0	0	0	460	0	0	0	0	0	0	0	0
Cluster_758	Bacteria	Bacteroidetes	Sphingobacteriia	Sphingobacteriales	Saprospiraceae	Lewinella	unknown species	Cluster_758	0	0	0	0	0	260	976	0	0	105	1	0	0	0	0	0	0	26	1	0	58	0	0	0	0	24	0	0	0	0	0	0	0	0	0	0	0	0	0	0	0
Cluster_759	Bacteria	Proteobacteria	Gammaproteobacteria	Gammaproteobacteria Incertae Sedis	unknown family	unknown genus	unknown species	Cluster_759	234	0	0	0	0	0	0	228	0	0	0	0	0	0	0	0	0	0	0	0	0	0	0	0	0	0	0	0	0	0	0	0	0	0	0	0	0	0	0	0	0
Cluster_764	Bacteria	Parcubacteria	Candidatus Magasanikbacteria	unknown order	unknown family	unknown genus	unknown species	Cluster_764	0	0	0	0	0	0	0	0	0	0	0	0	152	0	0	0	0	176	0	0	0	0	0	0	0	0	0	0	0	0	714	0	0	0	0	0	0	0	0	0	0
Cluster_767	Bacteria	Bacteroidetes	Sphingobacteriia	Sphingobacteriales	Saprospiraceae	Lewinella	unknown species	Cluster_767	0	0	0	0	0	0	0	0	0	0	0	0	0	206	0	0	0	0	0	0	0	0	0	0	0	0	0	0	0	0	0	0	0	0	0	0	0	0	0	0	0
Cluster_769	Bacteria	Actinobacteria	Actinobacteria	Micrococcales	Intrasporangiaceae	Ornithinicoccus	unknown species	Cluster_769	0	0	0	0	0	0	0	0	441	0	0	0	230	0	0	0	0	0	0	12	0	0	0	0	0	0	0	0	0	0	0	0	0	0	9	0	0	0	0	0	0
Cluster_771	Bacteria	Proteobacteria	Gammaproteobacteria	Alteromonadales	Colwelliaceae	Multi-affiliation	Multi-affiliation	Cluster_771	0	0	0	0	0	0	0	0	0	656	0	0	0	0	29	0	0	28	0	0	0	0	352	0	0	0	0	0	0	0	0	0	0	0	0	0	0	0	0	0	0
Cluster_772	Bacteria	Proteobacteria	Alphaproteobacteria	Kordiimonadales	Kordiimonadaceae	Kordiimonas	unknown species	Cluster_772	0	0	0	0	0	0	0	0	0	0	313	0	2	0	0	0	0	0	0	0	0	0	249	0	0	0	0	0	0	0	0	0	0	0	0	0	179	0	0	0	0
Cluster_774	Bacteria	Proteobacteria	Alphaproteobacteria	Caulobacterales	Hyphomonadaceae	Algimonas	Multi-affiliation	Cluster_774	0	0	0	0	0	0	166	0	0	0	0	0	0	0	0	0	0	0	0	0	0	0	0	0	0	0	345	0	0	0	0	0	0	0	0	0	0	0	0	0	0
Cluster_776	Bacteria	Planctomycetes	OM190	unknown order	unknown family	unknown genus	unknown species	Cluster_776	0	0	0	0	0	0	0	0	0	0	339	0	0	0	0	0	0	0	0	0	0	0	0	0	0	0	0	0	0	0	0	0	0	0	0	1	0	0	0	0	0
Cluster_777	Bacteria	Bacteroidetes	Sphingobacteriia	Sphingobacteriales	Saprospiraceae	unknown genus	unknown species	Cluster_777	0	0	0	0	0	0	0	0	0	213	0	0	0	0	0	0	0	0	0	18	0	0	0	0	0	0	0	0	0	0	0	0	0	0	0	0	0	0	312	0	0
Cluster_778	Bacteria	Proteobacteria	Gammaproteobacteria	Alteromonadales	Colwelliaceae	Colwellia	unknown species	Cluster_778	13	0	1	3	3	0	12	34	4	0	5	9	2	2	0	0	0	0	0	0	0	2	2	0	15	23	12	10	31	22	33	19	0	2	0	0	8	3	0	1	0
Cluster_779	Bacteria	Proteobacteria	Alphaproteobacteria	Rhizobiales	Rhodobiaceae	Anderseniella	unknown species	Cluster_779	0	0	0	0	0	0	0	0	0	355	0	0	0	0	0	0	0	0	0	0	0	0	0	0	0	0	0	0	0	0	0	0	0	0	0	0	0	0	0	0	0
Cluster_780	Bacteria	Bacteroidetes	Flavobacteriia	Flavobacteriales	Cryomorphaceae	Fluviicola	Multi-affiliation	Cluster_780	0	0	0	0	0	0	0	0	0	0	0	0	0	0	279	3	3	0	0	23	0	0	0	0	0	0	0	0	0	1	0	0	0	0	0	0	0	0	0	0	0
Cluster_781	Bacteria	Proteobacteria	Alphaproteobacteria	Rhodobacterales	Rhodobacteraceae	Planktomarina	unknown species	Cluster_781	0	0	0	0	0	0	0	0	0	0	0	0	0	0	0	0	0	23	23	8	40	0	0	0	0	0	0	323	1	0	0	0	0	0	149	0	159	135	0	0	0
Cluster_782	Bacteria	Gracilibacteria	unknown class	unknown order	unknown family	unknown genus	unknown species	Cluster_782	0	0	0	0	0	0	0	0	0	0	0	0	0	0	0	0	0	144	178	184	282	0	0	0	0	0	0	0	0	0	0	0	0	0	0	0	0	0	0	0	0
Cluster_783	Bacteria	Planctomycetes	Planctomycetacia	Planctomycetales	Planctomycetaceae	Pir4 lineage	Symbiodinium sp.	Cluster_783	0	0	0	0	0	0	0	0	0	558	0	0	0	0	132	0	0	0	0	0	0	0	0	0	0	0	1	0	0	0	0	0	0	0	0	0	0	0	0	0	0
Cluster_784	Bacteria	Proteobacteria	Deltaproteobacteria	Bdellovibrionales	Bdellovibrionaceae	Bdellovibrio	unknown species	Cluster_784	0	0	0	0	0	0	0	0	0	0	825	0	0	0	0	0	0	0	0	0	0	0	0	280	0	0	0	0	0	0	0	141	0	0	0	0	0	0	0	0	0
Cluster_785	Bacteria	Bacteroidetes	Flavobacteriia	Flavobacteriales	Flavobacteriaceae	Winogradskyella	unknown species	Cluster_785	0	0	0	0	0	0	0	0	0	0	0	0	0	0	0	0	0	0	0	0	0	0	0	685	0	0	0	0	0	0	0	0	0	0	0	0	0	0	0	0	0
Cluster_786	Bacteria	Proteobacteria	Alphaproteobacteria	Rhizobiales	Hyphomicrobiaceae	Filomicrobium	unknown species	Cluster_786	0	0	0	0	178	0	0	0	0	0	252	0	0	0	0	0	0	0	0	0	37	0	0	0	0	0	0	119	0	0	0	0	0	0	0	1	0	0	0	0	0
Cluster_787	Bacteria	Proteobacteria	Gammaproteobacteria	Oceanospirillales	Oceanospirillaceae	Neptuniibacter	unknown species	Cluster_787	0	0	0	0	0	0	0	0	0	0	0	0	1	1	0	3	16	0	0	0	16	0	0	0	0	0	0	0	0	0	0	0	0	0	0	0	0	0	0	0	0
Cluster_789	Bacteria	Proteobacteria	Alphaproteobacteria	Rhodobacterales	Rhodobacteraceae	unknown genus	unknown species	Cluster_789	0	0	0	0	375	0	0	0	0	0	0	0	0	0	0	0	0	0	0	0	0	0	0	0	0	0	0	0	0	0	0	0	0	0	0	0	128	0	0	0	0
Cluster_793	Bacteria	Proteobacteria	Gammaproteobacteria	Oceanospirillales	Oceanospirillaceae	Marinomonas	unknown species	Cluster_793	0	0	0	0	0	0	0	0	0	0	0	0	0	0	0	0	0	10	0	0	0	0	0	0	0	0	0	0	0	0	0	0	0	0	0	0	0	0	0	0	0
Cluster_794	Bacteria	Proteobacteria	Alphaproteobacteria	Caulobacterales	Hyphomonadaceae	Algimonas	unknown species	Cluster_794	0	0	0	0	0	0	247	0	0	0	0	471	171	0	0	0	0	0	0	0	0	130	0	0	196	0	0	0	0	0	0	0	0	0	0	0	0	0	0	0	0
Cluster_795	Bacteria	Bacteroidetes	Sphingobacteriia	Sphingobacteriales	Saprospiraceae	unknown genus	unknown species	Cluster_795	193	0	0	0	0	0	0	0	0	0	0	0	0	0	0	0	0	0	0	10	0	0	0	0	0	0	0	0	0	0	0	0	0	0	1	0	0	0	0	0	0
Cluster_796	Bacteria	Proteobacteria	Gammaproteobacteria	KI89A clade	unknown family	unknown genus	unknown species	Cluster_796	0	704	564	0	0	0	0	195	0	0	0	571	0	0	73	0	23	0	6	0	19	501	0	0	0	0	0	0	0	0	0	138	0	388	0	373	0	0	0	0	0
Cluster_798	Bacteria	Deferribacteres	Deferribacteres Incertae Sedis	unknown order	unknown family	Caldithrix	Multi-affiliation	Cluster_798	0	0	0	0	0	0	0	1	0	251	0	0	0	0	155	0	0	0	0	0	0	0	293	0	398	0	0	0	0	0	0	0	0	0	0	0	0	0	0	0	0
Cluster_799	Bacteria	Planctomycetes	028H05-P-BN-P5	unknown order	unknown family	unknown genus	unknown species	Cluster_799	0	0	0	0	0	0	0	0	0	0	0	0	0	0	0	0	0	0	0	0	0	0	0	0	108	0	0	0	0	0	0	0	0	0	0	0	0	0	0	0	0
Cluster_800	Bacteria	Planctomycetes	Pla3 lineage	unknown order	unknown family	unknown genus	unknown species	Cluster_800	0	0	0	0	0	0	518	24	0	0	0	0	0	0	0	0	0	0	0	0	0	0	0	0	0	0	0	0	0	0	0	0	0	0	0	0	0	0	0	0	0
Cluster_801	Bacteria	Proteobacteria	Gammaproteobacteria	Alteromonadales	Alteromonadaceae	unknown genus	Alteromonas sp.	Cluster_801	0	0	0	0	0	0	0	0	0	0	1	0	0	0	0	4	35	12	2	39	0	0	0	0	0	0	0	0	0	0	0	0	0	0	0	0	0	0	0	0	0
Cluster_802	Bacteria	Actinobacteria	Acidimicrobiia	Acidimicrobiales	OM1 clade	unknown genus	unknown species	Cluster_802	0	0	0	0	146	0	0	0	463	0	0	0	0	0	0	0	0	0	0	0	0	0	0	0	0	0	0	0	0	0	0	0	0	0	0	0	0	0	0	0	0
Cluster_803	Bacteria	Proteobacteria	Epsilonproteobacteria	Campylobacterales	Campylobacteraceae	Arcobacter	unknown species	Cluster_803	0	0	0	0	0	0	0	0	0	0	0	0	137	0	87	38	65	0	77	93	62	0	0	0	0	0	0	0	0	0	0	0	0	0	0	0	0	0	0	0	0
Cluster_804	Bacteria	Bacteroidetes	Sphingobacteriia	Sphingobacteriales	Saprospiraceae	Lewinella	unknown species	Cluster_804	0	0	0	0	0	0	0	0	0	0	0	0	0	0	0	0	0	0	0	0	0	0	0	0	325	0	0	0	0	0	0	0	1527	0	0	0	0	0	0	111	0
Cluster_807	Bacteria	Planctomycetes	Planctomycetacia	Planctomycetales	Planctomycetaceae	Planctomyces	unknown species	Cluster_807	0	0	0	0	0	0	0	0	0	0	0	0	0	0	0	0	0	0	0	0	0	0	0	0	1	0	0	0	0	0	0	0	0	0	0	0	0	0	1	0	0
Cluster_809	Bacteria	Bacteroidetes	Flavobacteriia	Flavobacteriales	Flavobacteriaceae	Tenacibaculum	Tenacibaculum sp.	Cluster_809	0	0	0	0	0	0	0	0	0	0	0	0	0	0	51	31	9	46	18	61	38	0	0	0	0	0	0	0	0	0	0	0	0	0	0	0	0	0	0	0	0
Cluster_810	Bacteria	Bacteroidetes	Sphingobacteriia	Sphingobacteriales	Saprospiraceae	unknown genus	unknown species	Cluster_810	0	0	0	0	0	0	0	0	0	0	0	0	0	0	0	0	0	0	0	0	0	0	0	0	0	0	0	0	0	0	0	0	0	0	0	0	0	0	0	0	0
Cluster_811	Bacteria	Proteobacteria	Alphaproteobacteria	Alphaproteobacteria Incertae Sedis	unknown family	unknown genus	unknown species	Cluster_811	0	0	0	0	0	0	0	0	0	0	0	0	0	0	0	0	0	0	0	0	0	0	0	0	233	0	0	0	0	0	0	0	0	0	0	0	0	0	0	0	0
Cluster_813	Bacteria	Proteobacteria	Deltaproteobacteria	Myxococcales	Sandaracinaceae	unknown genus	unknown species	Cluster_813	0	0	0	0	0	0	0	0	0	1	0	0	0	0	0	0	0	0	0	0	0	0	0	0	0	193	0	0	0	63	0	0	0	0	0	0	0	0	0	0	0
Cluster_814	Bacteria	Fusobacteria	Fusobacteriia	Fusobacteriales	Leptotrichiaceae	unknown genus	unknown species	Cluster_814	0	0	0	0	0	0	1	0	0	0	0	0	0	0	0	231	673	0	587	777	516	0	0	0	0	0	0	0	0	0	0	0	0	0	0	0	0	0	0	0	0
Cluster_815	Bacteria	Proteobacteria	Alphaproteobacteria	Rhodobacterales	Rhodobacteraceae	Multi-affiliation	Multi-affiliation	Cluster_815	0	0	0	0	0	0	0	105	0	0	0	0	0	0	0	0	0	0	7	0	0	0	0	0	0	0	0	0	0	0	0	0	0	0	0	0	0	0	0	0	0
Cluster_817	Bacteria	Proteobacteria	Alphaproteobacteria	Rhizobiales	Rhodobiaceae	unknown genus	unknown species	Cluster_817	0	0	0	0	0	0	0	0	0	0	0	0	0	0	71	0	0	0	0	0	0	0	0	0	0	0	0	0	0	0	0	0	0	0	0	0	0	0	0	0	0
Cluster_820	Bacteria	Planctomycetes	Planctomycetacia	Planctomycetales	Planctomycetaceae	Blastopirellula	unknown species	Cluster_820	0	0	0	0	0	0	0	0	0	0	0	0	0	0	0	0	0	0	0	0	97	0	0	0	0	0	0	0	0	0	0	0	0	0	0	0	0	0	0	0	0
Cluster_822	Bacteria	Proteobacteria	Deltaproteobacteria	Myxococcales	P3OB-42	unknown genus	unknown species	Cluster_822	0	2	0	0	0	0	0	0	0	0	0	0	0	0	0	0	0	0	0	0	0	0	0	0	0	0	0	0	0	0	0	0	0	0	0	0	0	0	0	0	0
Cluster_824	Bacteria	Verrucomicrobia	OPB35 soil group	unknown order	unknown family	unknown genus	unknown species	Cluster_824	0	375	0	0	0	0	377	0	0	0	0	0	0	0	0	0	0	0	0	0	0	0	288	0	0	0	0	0	0	0	0	0	0	0	0	0	0	525	0	0	0
Cluster_825	Bacteria	Bacteroidetes	Sphingobacteriia	Sphingobacteriales	Saprospiraceae	Lewinella	unknown species	Cluster_825	0	0	0	0	0	0	0	0	0	0	0	0	0	0	0	0	0	0	0	0	0	0	0	0	0	0	0	0	0	0	0	0	0	0	0	0	0	482	0	0	0
Cluster_826	Bacteria	Planctomycetes	Planctomycetacia	Planctomycetales	Planctomycetaceae	Planctomyces	unknown species	Cluster_826	0	0	0	0	0	0	0	0	0	0	0	0	0	0	0	0	0	0	0	0	0	0	0	0	0	0	0	306	0	0	0	0	0	0	0	0	0	0	0	0	505
Cluster_827	Bacteria	Proteobacteria	Deltaproteobacteria	Bdellovibrionales	Bdellovibrionaceae	Bdellovibrio	unknown species	Cluster_827	0	0	0	0	0	0	0	0	0	0	0	0	0	0	1	0	0	0	0	27	0	0	0	0	0	0	0	0	0	0	0	0	0	0	0	0	0	0	0	0	0
Cluster_828	Bacteria	Proteobacteria	Gammaproteobacteria	Vibrionales	Vibrionaceae	Vibrio	Vibrio hepatarius	Cluster_828	0	0	0	0	0	0	0	0	0	0	0	0	0	0	0	0	0	0	0	0	0	0	0	0	0	84	0	0	0	0	0	0	0	0	0	0	67	0	0	0	0
Cluster_831	Bacteria	Proteobacteria	Deltaproteobacteria	Desulfovibrionales	Desulfovibrionaceae	Desulfovibrio	Multi-affiliation	Cluster_831	0	0	0	0	0	0	0	0	0	0	0	0	198	0	0	5	50	0	20	13	463	0	0	0	0	225	0	0	0	0	0	0	0	0	0	0	0	0	0	338	0
Cluster_833	Bacteria	Planctomycetes	Planctomycetacia	Planctomycetales	Planctomycetaceae	Blastopirellula	unknown species	Cluster_833	0	0	0	0	0	0	0	0	0	0	752	0	0	0	0	0	0	0	0	0	0	0	0	0	0	0	0	0	0	0	0	0	0	0	0	0	0	0	0	0	0
Cluster_835	Bacteria	Bacteroidetes	Sphingobacteriia	Sphingobacteriales	Saprospiraceae	Lewinella	unknown species	Cluster_835	0	0	0	0	0	0	0	0	0	0	0	0	0	0	39	0	26	0	0	0	26	0	0	0	0	0	0	105	0	0	0	0	0	0	0	0	0	0	0	0	0
Cluster_836	Bacteria	Planctomycetes	Planctomycetacia	Planctomycetales	Planctomycetaceae	Planctomyces	unknown species	Cluster_836	0	0	0	0	0	0	0	0	0	0	0	0	0	0	0	0	0	0	0	0	0	0	0	0	0	0	0	0	0	0	0	0	0	0	0	0	120	0	0	0	0
Cluster_838	Bacteria	Proteobacteria	Gammaproteobacteria	Vibrionales	Vibrionaceae	Vibrio	unknown species	Cluster_838	0	0	0	0	0	0	0	0	0	0	0	0	18	4	6	60	28	37	21	18	3	0	0	0	0	0	0	0	0	3	0	0	0	0	0	0	7	2	1	0	0
Cluster_840	Bacteria	Bacteroidetes	Cytophagia	Cytophagales	Flammeovirgaceae	Ekhidna	Ekhidna sp.	Cluster_840	0	0	0	0	0	146	0	119	0	0	0	0	0	0	0	0	0	0	0	0	0	0	0	0	0	0	0	0	0	0	0	0	0	0	0	216	0	1	0	205	0
Cluster_841	Bacteria	Bacteroidetes	Cytophagia	Cytophagales	Flammeovirgaceae	Reichenbachiella	unknown species	Cluster_841	0	0	0	0	0	0	0	0	0	0	0	0	0	0	0	0	0	0	0	0	0	728	0	0	0	0	0	0	0	0	0	0	0	0	0	0	0	0	0	0	0
Cluster_842	Bacteria	Proteobacteria	Alphaproteobacteria	Sneathiellales	Sneathiellaceae	Sneathiella	unknown species	Cluster_842	0	0	0	0	0	335	0	0	0	0	1	538	0	0	0	0	0	31	0	0	0	0	0	0	0	0	0	0	0	0	0	357	0	0	0	0	0	0	0	0	0
Cluster_844	Bacteria	Proteobacteria	Gammaproteobacteria	Alteromonadales	Alteromonadaceae	Marinobacter	Multi-affiliation	Cluster_844	0	0	0	0	0	0	0	0	0	0	0	0	0	147	0	0	0	0	6	0	0	0	0	0	0	0	0	0	0	26	200	0	0	0	0	0	0	0	0	0	0
Cluster_845	Bacteria	Proteobacteria	Alphaproteobacteria	Rhodobacterales	Rhodobacteraceae	unknown genus	unknown species	Cluster_845	0	0	0	0	0	0	0	0	0	0	0	0	0	0	0	0	24	0	0	0	0	0	248	0	0	0	0	0	0	0	0	0	0	0	0	0	0	0	0	0	0
Cluster_847	Bacteria	Proteobacteria	Alphaproteobacteria	Rickettsiales	Mitochondria	unknown genus	unknown species	Cluster_847	0	0	0	0	0	0	0	0	0	0	0	0	0	0	0	0	0	0	22	0	0	0	0	0	0	0	0	0	0	0	0	0	0	0	0	0	0	0	0	362	0
Cluster_848	Bacteria	Bacteroidetes	SB-5	unknown order	unknown family	unknown genus	unknown species	Cluster_848	0	0	0	0	0	0	141	107	0	0	0	0	0	2	179	0	0	0	0	0	0	0	0	0	0	0	0	0	0	0	157	324	0	0	0	0	0	0	0	0	0
Cluster_849	Bacteria	Bacteroidetes	Flavobacteriia	Flavobacteriales	Flavobacteriaceae	Bizionia	Multi-affiliation	Cluster_849	0	0	0	0	0	0	0	1	0	0	0	0	0	0	0	0	0	0	0	22	0	0	0	249	0	85	0	0	0	0	0	0	0	0	0	0	0	0	0	0	0
Cluster_852	Bacteria	Proteobacteria	Gammaproteobacteria	Oceanospirillales	Oceanospirillaceae	Amphritea	Amphritea spongicola	Cluster_852	0	0	0	0	0	0	0	0	0	0	0	0	171	0	0	21	62	70	78	60	101	0	0	0	197	0	0	0	0	0	0	0	0	0	0	0	0	0	0	0	0
Cluster_856	Bacteria	Proteobacteria	Gammaproteobacteria	Vibrionales	Vibrionaceae	Vibrio	Vibrio gallaecicus	Cluster_856	0	0	0	0	0	0	0	0	0	0	0	0	10	0	121	104	182	200	56	164	131	0	0	0	546	0	0	0	0	150	793	0	0	0	0	0	0	0	0	0	0
Cluster_857	Bacteria	Planctomycetes	OM190	unknown order	unknown family	unknown genus	unknown species	Cluster_857	0	2	0	0	0	0	0	0	0	397	0	0	0	0	0	0	0	0	0	0	0	1	0	0	0	0	0	0	0	0	0	0	0	0	0	0	0	0	0	0	0
Cluster_858	Bacteria	Peregrinibacteria	unknown class	unknown order	unknown family	unknown genus	unknown species	Cluster_858	0	0	0	891	0	0	0	0	0	0	0	0	0	0	0	0	0	0	0	0	0	0	0	0	0	0	0	0	0	0	0	0	0	0	0	0	0	0	0	0	0
Cluster_860	Bacteria	Planctomycetes	Planctomycetacia	Planctomycetales	Planctomycetaceae	Planctomyces	unknown species	Cluster_860	0	0	0	0	0	0	0	0	124	0	0	0	0	0	0	0	0	0	0	0	0	12	260	0	0	0	67	0	0	0	0	0	0	0	0	0	0	0	0	0	0
Cluster_863	Bacteria	Chloroflexi	Anaerolineae	Anaerolineales	Anaerolineaceae	unknown genus	unknown species	Cluster_863	0	0	0	0	0	0	0	0	0	0	0	0	0	0	0	0	0	0	0	0	0	0	0	208	0	24	0	0	0	1	0	0	0	0	0	135	0	0	156	0	0
Cluster_866	Bacteria	Proteobacteria	Gammaproteobacteria	Cellvibrionales	Cellvibrionaceae	unknown genus	unknown species	Cluster_866	0	0	0	0	0	0	0	0	0	0	0	0	0	0	0	0	0	0	0	0	0	0	444	0	0	0	0	0	0	0	0	0	0	0	0	0	0	0	0	0	0
Cluster_868	Bacteria	Proteobacteria	Gammaproteobacteria	Alteromonadales	Shewanellaceae	Shewanella	Shewanella sp.	Cluster_868	0	0	0	0	0	0	0	0	0	0	0	0	0	0	51	134	285	53	140	286	205	0	0	0	0	0	0	0	0	0	0	0	0	0	365	0	0	0	0	0	0
Cluster_869	Bacteria	Bacteroidetes	Flavobacteriia	Flavobacteriales	Flavobacteriaceae	Flavivirga	Flavobacteriaceae bacterium TJD809	Cluster_869	0	0	0	0	0	0	0	0	0	0	0	0	0	0	0	0	0	0	0	0	0	0	0	0	0	0	0	0	0	0	0	0	0	602	0	0	0	0	0	0	0
Cluster_870	Bacteria	Acidobacteria	Holophagae	Subgroup 10	CA002	unknown genus	unknown species	Cluster_870	0	0	184	0	0	0	0	0	0	142	366	0	0	0	0	0	0	21	0	15	0	0	0	0	0	0	0	0	0	0	0	0	0	0	0	0	0	0	0	0	0
Cluster_871	Bacteria	Proteobacteria	Alphaproteobacteria	Rhodobacterales	Rhodobacteraceae	unknown genus	unknown species	Cluster_871	0	0	0	0	0	0	0	0	0	0	0	0	0	0	0	0	0	0	0	0	0	0	346	0	0	0	212	0	0	0	0	0	0	0	0	0	0	364	0	0	0
Cluster_872	Bacteria	Proteobacteria	Alphaproteobacteria	Alphaproteobacteria Incertae Sedis	unknown family	unknown genus	unknown species	Cluster_872	0	0	0	696	0	0	1000	153	0	0	0	0	0	0	0	0	0	0	13	0	0	0	0	0	0	0	0	0	0	0	0	0	0	0	0	0	0	0	0	0	0
Cluster_874	Bacteria	Proteobacteria	Gammaproteobacteria	Oceanospirillales	Oceanospirillaceae	Thalassolituus	unknown species	Cluster_874	0	0	0	0	0	0	0	0	0	0	0	0	0	0	0	37	93	67	102	87	168	0	0	0	0	0	0	0	0	0	0	0	0	0	0	0	0	124	0	0	0
Cluster_875	Bacteria	Tenericutes	Mollicutes	Mycoplasmatales	Mycoplasmataceae	unknown genus	unknown species	Cluster_875	0	0	0	4	0	0	0	0	0	0	0	0	0	0	0	0	0	0	0	0	0	0	0	0	0	0	0	0	0	0	0	0	0	0	0	0	0	0	0	0	0
Cluster_877	Bacteria	Firmicutes	Bacilli	Bacillales	Planococcaceae	Multi-affiliation	Multi-affiliation	Cluster_877	0	0	0	0	0	0	0	0	0	0	102	0	0	0	0	0	0	0	0	0	0	0	169	0	0	0	0	0	0	0	0	0	186	0	0	148	0	0	0	0	0
Cluster_880	Bacteria	Bacteroidetes	Flavobacteriia	Flavobacteriales	Flavobacteriaceae	Dokdonia	Multi-affiliation	Cluster_880	0	0	0	0	0	0	0	0	0	0	0	0	0	108	21	0	0	0	4	0	0	0	0	0	0	0	0	0	0	0	0	0	0	0	0	0	0	0	0	0	0
Cluster_883	Bacteria	Bacteroidetes	Sphingobacteriia	Sphingobacteriales	unknown family	unknown genus	unknown species	Cluster_883	0	0	0	0	0	0	0	0	0	0	0	0	400	0	0	0	20	0	0	0	0	0	0	0	0	0	0	0	0	0	0	0	0	0	0	0	0	0	0	192	0
Cluster_884	Bacteria	Actinobacteria	Actinobacteria	Corynebacteriales	Corynebacteriaceae	Corynebacterium 1	Multi-affiliation	Cluster_884	0	0	0	0	1362	0	0	0	0	0	0	0	0	0	0	0	0	0	0	0	0	0	0	0	0	0	0	0	0	0	0	0	0	0	0	0	0	0	0	0	0
Cluster_885	Bacteria	Proteobacteria	Alphaproteobacteria	Rickettsiales	Rickettsiales Incertae Sedis	unknown genus	unknown species	Cluster_885	0	0	0	0	0	0	225	0	0	0	0	0	0	0	0	0	0	0	0	0	0	0	0	0	0	0	0	0	0	0	0	0	0	0	0	0	0	0	0	0	0
Cluster_886	Bacteria	Proteobacteria	Deltaproteobacteria	Myxococcales	Nannocystaceae	unknown genus	unknown species	Cluster_886	0	0	0	0	0	0	367	0	0	0	0	0	0	0	0	0	0	0	1	0	0	0	0	225	0	0	0	0	0	0	0	0	0	0	0	0	0	0	0	44	0
Cluster_887	Bacteria	Proteobacteria	Gammaproteobacteria	X35	unknown family	unknown genus	unknown species	Cluster_887	0	0	0	0	0	0	0	0	0	0	0	0	0	0	0	0	0	0	0	0	22	0	0	0	0	0	0	0	0	0	0	72	0	0	0	0	0	0	0	0	0
Cluster_889	Bacteria	Proteobacteria	Gammaproteobacteria	Oceanospirillales	Oleiphilaceae	Oleiphilus	Oleiphilus sp.	Cluster_889	12	0	1	7	10	4	30	59	11	4	13	19	19	4	20	0	1	1	0	0	0	0	7	5	20	38	20	49	44	38	26	23	0	9	7	1	44	27	21	10	1
Cluster_890	Bacteria	Bacteroidetes	Flavobacteriia	Flavobacteriales	Flavobacteriaceae	unknown genus	unknown species	Cluster_890	0	0	0	0	0	0	213	51	0	0	0	0	0	0	105	0	0	0	0	0	0	0	0	0	0	0	0	0	0	0	0	0	0	0	0	0	0	0	0	0	0
Cluster_893	Bacteria	Proteobacteria	Deltaproteobacteria	Bdellovibrionales	Bdellovibrionaceae	Bdellovibrio	unknown species	Cluster_893	0	362	0	0	0	0	0	0	0	0	0	0	0	0	0	9	0	0	0	0	0	0	0	244	0	0	0	0	0	0	0	0	0	0	0	0	187	0	0	0	0
Cluster_894	Bacteria	Proteobacteria	Alphaproteobacteria	Rickettsiales	Multi-affiliation	Multi-affiliation	Multi-affiliation	Cluster_894	0	0	0	0	0	435	0	0	0	0	0	0	0	0	0	0	0	0	0	0	0	0	0	0	0	0	0	0	0	248	0	0	0	0	0	0	0	0	0	0	0
Cluster_896	Bacteria	Proteobacteria	Alphaproteobacteria	Alphaproteobacteria Incertae Sedis	unknown family	unknown genus	unknown species	Cluster_896	0	0	0	0	0	0	0	0	0	0	0	0	0	0	0	0	0	68	1	0	0	0	0	0	0	0	0	0	0	0	0	0	0	0	0	0	0	0	0	0	0
Cluster_898	Bacteria	Planctomycetes	Phycisphaerae	Phycisphaerales	Phycisphaeraceae	SM1A02	unknown species	Cluster_898	0	0	0	0	0	0	0	0	0	0	0	0	0	0	0	0	0	0	0	28	0	0	0	0	0	0	0	0	0	0	0	0	0	0	0	0	0	0	0	0	0
Cluster_901	Bacteria	Proteobacteria	Gammaproteobacteria	Oceanospirillales	Oceanospirillaceae	Neptuniibacter	Multi-affiliation	Cluster_901	0	0	0	0	0	0	0	0	0	0	0	0	0	0	0	2	13	31	4	28	25	0	0	0	0	0	0	0	0	0	0	0	0	0	0	0	0	0	0	0	0
Cluster_902	Bacteria	Proteobacteria	Alphaproteobacteria	Alphaproteobacteria Incertae Sedis	unknown family	unknown genus	unknown species	Cluster_902	0	0	0	0	0	0	0	0	0	0	210	0	0	0	0	0	0	0	0	0	0	0	0	0	0	0	0	0	0	0	0	0	0	0	0	318	0	0	0	0	0
Cluster_904	Bacteria	Proteobacteria	Alphaproteobacteria	Rhodobacterales	Rhodobacteraceae	Multi-affiliation	Multi-affiliation	Cluster_904	0	0	0	0	0	0	0	0	0	0	0	0	0	0	20	0	0	0	0	0	0	0	0	0	0	0	0	0	0	0	311	0	0	0	0	0	0	0	0	0	0
Cluster_905	Bacteria	Proteobacteria	Gammaproteobacteria	Oceanospirillales	Oceanospirillaceae	Marinobacterium	unknown species	Cluster_905	0	0	0	0	0	0	0	0	0	0	0	0	0	0	0	0	1	1	1	0	0	0	0	0	0	0	0	0	0	0	0	0	0	0	0	0	0	0	0	0	0
Cluster_906	Bacteria	Bacteroidetes	Sphingobacteriia	Sphingobacteriales	unknown family	unknown genus	unknown species	Cluster_906	0	0	0	0	0	0	0	0	0	282	0	0	0	0	0	0	0	0	6	0	0	0	0	0	0	0	0	0	0	0	0	0	0	0	0	0	169	0	0	0	0
Cluster_908	Bacteria	Proteobacteria	Alphaproteobacteria	Caulobacterales	Hyphomonadaceae	unknown genus	unknown species	Cluster_908	465	0	0	0	0	0	0	0	0	0	0	0	0	0	0	0	0	0	0	0	0	0	0	0	0	0	0	0	303	0	282	0	0	0	0	0	0	0	0	0	0
Cluster_909	Bacteria	Proteobacteria	Gammaproteobacteria	KI89A clade	unknown family	unknown genus	unknown species	Cluster_909	0	0	0	0	0	0	0	0	175	0	0	0	0	0	0	0	0	0	0	0	0	0	0	0	158	0	0	0	0	0	0	0	0	0	0	0	48	0	0	0	0
Cluster_911	Bacteria	Chloroflexi	Ardenticatenia	unknown order	unknown family	unknown genus	unknown species	Cluster_911	0	0	0	0	0	0	0	0	0	0	0	0	0	0	145	0	0	0	0	0	0	0	0	0	1	1	0	0	0	0	0	0	0	0	0	33	0	0	0	0	0
Cluster_912	Bacteria	Bacteroidetes	Cytophagia	Cytophagales	Flammeovirgaceae	unknown genus	unknown species	Cluster_912	0	0	0	0	0	0	1	0	0	0	0	0	0	270	0	0	0	0	0	0	0	0	0	0	0	0	1	0	0	0	0	0	0	0	582	0	0	0	0	0	0
Cluster_913	Bacteria	Proteobacteria	Alphaproteobacteria	Rhodobacterales	Rhodobacteraceae	Multi-affiliation	Multi-affiliation	Cluster_913	0	0	0	0	0	0	0	0	0	0	0	0	0	0	0	0	0	0	3	0	0	0	0	282	0	0	127	0	0	150	0	0	0	0	0	0	0	0	0	0	0
Cluster_916	Bacteria	Proteobacteria	Alphaproteobacteria	Rhodospirillales	Rhodospirillaceae	unknown genus	unknown species	Cluster_916	0	0	0	0	0	0	145	0	244	383	0	0	0	0	0	0	0	0	0	0	0	0	0	0	0	0	0	0	0	0	0	0	0	0	0	0	0	0	0	0	0
Cluster_918	Bacteria	Proteobacteria	Gammaproteobacteria	Pseudomonadales	Moraxellaceae	Acinetobacter	Multi-affiliation	Cluster_918	0	0	0	0	0	0	0	0	0	0	0	0	0	0	0	0	0	0	0	0	0	0	0	0	0	0	0	0	0	0	0	0	0	0	0	0	0	0	0	0	1870
Cluster_921	Bacteria	Proteobacteria	Epsilonproteobacteria	Campylobacterales	Helicobacteraceae	unknown genus	unknown species	Cluster_921	0	0	1	0	0	0	0	0	0	0	0	0	80	0	0	0	0	0	5	0	36	0	0	0	344	0	0	0	0	0	0	0	0	524	0	0	0	0	367	0	0
Cluster_924	Bacteria	Bacteroidetes	Sphingobacteriia	Sphingobacteriales	unknown family	unknown genus	unknown species	Cluster_924	0	0	0	0	1	0	0	138	391	121	0	0	0	0	0	0	0	0	0	0	0	0	0	0	0	0	0	0	0	0	0	0	0	0	0	0	0	0	0	0	0
Cluster_925	Bacteria	Proteobacteria	Multi-affiliation	Multi-affiliation	Multi-affiliation	Multi-affiliation	Multi-affiliation	Cluster_925	0	0	0	0	0	0	0	0	0	0	0	0	0	0	0	0	0	0	0	3	0	0	0	0	0	0	0	0	0	0	0	0	0	0	0	0	0	0	0	0	0
Cluster_926	Bacteria	Bacteroidetes	Sphingobacteriia	Sphingobacteriales	Saprospiraceae	unknown genus	unknown species	Cluster_926	0	0	0	0	0	0	0	0	0	0	0	0	0	0	0	0	0	0	0	0	0	0	0	0	0	0	0	0	0	0	590	0	0	0	0	0	0	0	0	0	0
Cluster_930	Bacteria	Proteobacteria	Gammaproteobacteria	Oceanospirillales	Oleiphilaceae	Oleiphilus	Multi-affiliation	Cluster_930	4	0	0	13	0	4	20	14	6	3	5	6	6	1	0	0	0	0	0	0	0	2	1	2	29	9	12	24	14	16	11	6	0	0	0	0	13	4	2	15	0
Cluster_933	Bacteria	Proteobacteria	Gammaproteobacteria	Alteromonadales	Pseudoalteromonadaceae	Pseudoalteromonas	Multi-affiliation	Cluster_933	0	0	0	0	0	0	0	0	0	0	0	0	0	0	71	0	0	0	0	0	16	0	0	0	0	0	0	0	0	121	0	0	0	0	0	0	0	0	0	0	0
Cluster_938	Bacteria	Proteobacteria	Gammaproteobacteria	Alteromonadales	Ferrimonadaceae	Ferrimonas	Ferrimonas sediminum	Cluster_938	0	0	0	0	0	0	0	0	0	0	0	0	0	0	53	57	16	22	77	231	92	0	0	0	0	0	0	0	0	0	0	0	0	0	0	0	0	0	234	0	0
Cluster_940	Bacteria	Planctomycetes	Planctomycetacia	Planctomycetales	Planctomycetaceae	Blastopirellula	unknown species	Cluster_940	0	0	0	0	0	0	0	0	0	0	0	0	0	0	0	0	0	0	0	0	0	0	241	263	0	0	0	0	0	0	0	0	0	0	0	193	0	0	0	0	0
Cluster_941	Bacteria	Proteobacteria	Gammaproteobacteria	Oceanospirillales	Oceanospirillaceae	Pseudohongiella	unknown species	Cluster_941	0	0	0	0	0	330	0	0	0	0	0	0	0	0	0	0	0	0	0	0	0	0	0	0	156	0	0	0	0	0	0	0	399	0	0	0	0	0	0	0	0
Cluster_942	Bacteria	Proteobacteria	Gammaproteobacteria	Oceanospirillales	Oceanospirillaceae	Pseudohongiella	unknown species	Cluster_942	0	0	0	0	0	0	0	0	398	287	0	0	0	0	0	0	0	0	0	0	0	0	0	0	0	0	0	0	0	0	0	0	0	0	0	0	0	0	0	0	0
Cluster_943	Bacteria	Bacteroidetes	Flavobacteriia	Flavobacteriales	NS9 marine group	unknown genus	unknown species	Cluster_943	0	0	0	0	0	0	0	0	0	0	0	0	0	0	0	9	70	77	91	154	240	0	0	0	0	0	0	0	0	0	0	0	0	0	0	0	0	0	0	0	0
Cluster_944	Bacteria	Tenericutes	Mollicutes	Mycoplasmatales	Mycoplasmataceae	Mycoplasma	unknown species	Cluster_944	0	0	0	0	0	0	0	0	0	0	0	0	114	0	0	0	0	0	0	0	0	0	0	0	0	0	0	0	0	0	0	0	0	0	0	0	0	0	0	0	0
Cluster_948	Bacteria	Proteobacteria	Deltaproteobacteria	Bdellovibrionales	Bdellovibrionaceae	OM27 clade	unknown species	Cluster_948	0	0	0	0	0	0	0	0	1	0	0	0	0	0	0	0	0	0	0	0	0	0	0	0	0	0	0	0	0	0	0	0	0	0	0	0	0	0	426	0	0
Cluster_949	Bacteria	Proteobacteria	Deltaproteobacteria	Myxococcales	Haliangiaceae	Haliangium	unknown species	Cluster_949	0	509	0	0	0	0	0	0	0	0	0	0	0	0	0	0	0	0	0	0	0	0	0	0	0	0	0	0	0	0	0	0	0	0	0	0	0	0	0	0	0
Cluster_950	Bacteria	Proteobacteria	Betaproteobacteria	Burkholderiales	Oxalobacteraceae	Massilia	Multi-affiliation	Cluster_950	0	0	0	0	0	0	469	0	0	0	0	0	0	0	0	0	0	0	0	0	0	0	0	0	0	0	0	0	0	0	0	0	0	0	0	0	0	0	0	0	0
Cluster_951	Bacteria	Proteobacteria	AEGEAN-245	unknown order	unknown family	unknown genus	unknown species	Cluster_951	0	0	0	0	0	0	0	0	0	0	0	0	0	0	0	0	0	0	0	0	0	0	0	0	0	0	0	179	0	0	0	0	0	0	0	0	0	0	93	0	0
Cluster_952	Bacteria	Proteobacteria	Gammaproteobacteria	Oceanospirillales	Oceanospirillaceae	Neptunomonas	Neptunomonas concharum	Cluster_952	0	0	0	0	0	0	0	0	0	0	0	0	0	0	0	0	21	0	0	1	0	0	532	0	0	0	0	0	0	0	0	0	0	0	0	0	0	0	0	0	0
Cluster_953	Bacteria	Saccharibacteria	unknown class	unknown order	unknown family	unknown genus	unknown species	Cluster_953	0	0	0	0	0	1120	0	0	0	1	3	0	0	0	0	0	0	0	0	0	0	0	0	0	0	0	0	0	0	0	0	0	0	0	0	0	0	0	0	0	0
Cluster_955	Bacteria	Planctomycetes	Planctomycetacia	Planctomycetales	Planctomycetaceae	Bythopirellula	unknown species	Cluster_955	0	0	0	0	0	0	0	0	0	0	0	0	0	0	0	0	0	0	0	34	0	0	0	0	0	0	0	0	0	0	0	0	0	0	0	0	0	0	0	0	0
Cluster_956	Bacteria	Proteobacteria	Alphaproteobacteria	Rhodobacterales	Rhodobacteraceae	unknown genus	marine bacterium BPY-W9	Cluster_956	0	0	0	0	0	0	0	0	0	0	0	0	0	0	114	0	0	0	0	17	0	0	0	0	0	0	0	165	0	0	24	0	0	0	0	0	0	0	0	0	0
Cluster_958	Bacteria	Bacteroidetes	Flavobacteriia	Flavobacteriales	Flavobacteriaceae	Polaribacter	Polaribacter sp.	Cluster_958	4	0	1	7	12	2	1	16	5	0	1	0	1	0	3	0	2	5	0	0	0	2	13	19	5	25	8	15	14	12	10	14	0	0	0	3	8	1	1	0	1
Cluster_959	Bacteria	Planctomycetes	Planctomycetacia	Planctomycetales	Planctomycetaceae	Blastopirellula	unknown species	Cluster_959	0	0	0	0	0	0	0	0	0	0	0	0	0	0	0	0	98	0	0	0	0	0	0	0	0	0	0	0	0	0	0	0	0	0	0	0	0	0	0	0	0
Cluster_961	Bacteria	Firmicutes	Clostridia	Clostridiales	Family XII	Fusibacter	unknown species	Cluster_961	0	0	0	0	0	0	0	0	0	0	0	0	0	0	0	0	0	0	0	12	0	0	0	0	0	0	0	0	0	0	0	0	0	0	0	0	0	0	0	0	0
Cluster_963	Bacteria	Proteobacteria	Alphaproteobacteria	Rhizobiales	OCS116 clade	unknown genus	unknown species	Cluster_963	0	1	0	0	0	0	0	0	0	341	0	0	0	0	0	0	0	27	0	0	0	0	0	0	0	0	0	0	0	0	0	0	0	0	0	0	0	0	0	0	0
Cluster_964	Bacteria	Bacteroidetes	Flavobacteriia	Flavobacteriales	Cryomorphaceae	unknown genus	unknown species	Cluster_964	0	0	0	0	0	0	0	0	0	0	0	0	0	0	0	0	0	0	0	0	0	391	0	0	0	0	221	132	0	0	0	0	0	0	0	0	0	0	0	0	0
Cluster_966	Bacteria	Bacteroidetes	Flavobacteriia	Flavobacteriales	Flavobacteriaceae	Tenacibaculum	Tenacibaculum soleae	Cluster_966	0	0	0	0	0	0	0	0	0	0	0	0	0	0	0	3	153	17	4	10	0	0	0	0	0	0	0	0	0	0	0	0	0	0	0	0	0	0	0	0	0
Cluster_968	Bacteria	Firmicutes	Clostridia	Clostridiales	Family XII	Fusibacter	unknown species	Cluster_968	0	0	0	0	0	0	0	0	0	0	0	0	0	0	0	6	0	0	0	15	0	0	0	0	0	0	0	0	0	0	0	0	0	0	0	0	0	0	0	0	0
Cluster_970	Bacteria	Proteobacteria	Alphaproteobacteria	Rhodobacterales	Rhodobacteraceae	Mameliella	Multi-affiliation	Cluster_970	0	0	0	0	0	0	0	0	0	0	0	0	0	0	0	0	0	2	0	0	0	1	0	0	0	0	0	0	0	0	0	0	0	0	0	0	0	0	0	0	0
Cluster_971	Bacteria	Proteobacteria	Alphaproteobacteria	Rhodobacterales	Rhodobacteraceae	Sedimentitalea	unknown species	Cluster_971	0	0	0	0	0	0	0	0	0	0	0	592	0	0	0	0	0	0	0	11	0	0	0	527	0	0	0	0	0	0	0	0	0	0	0	0	0	0	424	0	0
Cluster_972	Bacteria	Proteobacteria	Gammaproteobacteria	KI89A clade	unknown family	unknown genus	unknown species	Cluster_972	0	0	0	0	0	0	0	1	0	0	200	0	0	0	0	0	0	0	0	0	0	0	0	0	0	0	0	0	0	0	0	0	0	0	0	0	0	0	0	0	0
Cluster_974	Bacteria	Proteobacteria	Gammaproteobacteria	Oceanospirillales	Alcanivoracaceae	Kangiella	Kangiella sp.	Cluster_974	0	0	0	0	0	0	0	0	0	0	0	0	0	0	0	6	0	0	3	0	0	0	0	718	0	0	0	0	0	0	0	184	0	0	0	131	0	0	0	0	0
Cluster_975	Bacteria	Proteobacteria	Deltaproteobacteria	Bdellovibrionales	Bacteriovoracaceae	unknown genus	Bacteriovorax sp.	Cluster_975	0	0	0	0	0	0	0	0	0	0	0	0	0	0	0	0	119	0	0	90	280	0	0	0	0	0	0	0	0	0	0	0	0	0	0	0	0	0	0	0	0
Cluster_976	Bacteria	Firmicutes	Clostridia	Clostridiales	Family XII	Fusibacter	unknown species	Cluster_976	0	0	0	0	0	0	0	0	0	0	0	0	0	0	0	12	0	0	0	142	38	0	0	0	0	0	0	0	0	0	0	0	0	0	0	0	0	0	0	0	0
Cluster_977	Bacteria	Proteobacteria	Gammaproteobacteria	Cellvibrionales	Porticoccaceae	Porticoccus	Porticoccus litoralis	Cluster_977	0	0	0	0	0	0	0	0	0	0	0	0	0	0	0	0	0	0	0	4	0	0	0	0	0	0	0	0	0	0	0	0	0	0	0	0	0	0	0	0	0
Cluster_979	Bacteria	Proteobacteria	Alphaproteobacteria	Rhodobacterales	Rhodobacteraceae	unknown genus	unknown species	Cluster_979	0	0	0	0	261	0	0	0	497	0	0	0	0	0	0	0	0	0	13	0	0	494	0	0	0	0	0	0	0	0	0	0	1	0	0	0	0	0	0	0	0
Cluster_981	Bacteria	Proteobacteria	Alphaproteobacteria	Rhodobacterales	Rhodobacteraceae	Pelagicola	unknown species	Cluster_981	0	0	0	0	0	0	0	0	0	0	1	0	0	0	0	0	0	0	0	0	0	0	0	0	0	1	0	0	0	0	0	0	0	0	1	1	0	0	1	0	0
Cluster_983	Bacteria	Proteobacteria	Gammaproteobacteria	Alteromonadales	Pseudoalteromonadaceae	Pseudoalteromonas	Pseudoalteromonas sp.	Cluster_983	0	0	0	0	0	0	0	0	0	0	0	0	113	0	51	60	44	133	12	15	31	0	0	0	0	108	0	0	0	0	0	0	0	0	0	0	0	0	0	0	0
Cluster_985	Bacteria	Bacteroidetes	Flavobacteriia	Flavobacteriales	Cryomorphaceae	Owenweeksia	unknown species	Cluster_985	0	0	0	1	0	0	0	0	0	0	0	0	0	0	95	1	0	0	0	0	0	1	0	0	0	0	0	0	392	0	0	0	0	0	0	0	0	0	0	0	0
Cluster_987	Bacteria	Planctomycetes	Phycisphaerae	Phycisphaerales	Phycisphaeraceae	SM1A02	unknown species	Cluster_987	0	0	0	312	1	0	0	0	0	0	0	0	0	372	23	0	0	0	0	0	0	0	0	0	0	0	0	0	0	0	0	0	0	0	0	0	0	0	0	0	0
Cluster_992	Bacteria	Proteobacteria	Gammaproteobacteria	Oceanospirillales	Oceanospirillaceae	Neptuniibacter	unknown species	Cluster_992	0	0	0	0	0	0	0	0	0	0	0	0	1	1	1	1	0	0	0	0	0	0	0	0	0	0	0	0	0	0	0	0	0	0	0	1	0	0	2	0	0
Cluster_997	Bacteria	Proteobacteria	Deltaproteobacteria	Bdellovibrionales	Bdellovibrionaceae	OM27 clade	unknown species	Cluster_997	0	0	0	0	0	0	0	0	0	0	0	0	0	0	0	0	16	0	0	0	0	0	0	0	0	0	216	0	0	282	0	0	0	0	0	0	0	0	0	0	0
Cluster_1001	Bacteria	Proteobacteria	Alphaproteobacteria	Caulobacterales	Caulobacteraceae	Brevundimonas	Multi-affiliation	Cluster_1001	0	0	0	0	0	0	0	0	0	0	0	0	0	0	0	0	0	0	0	0	0	0	0	0	0	0	0	0	0	0	0	0	0	0	0	0	0	0	0	0	734
Cluster_1002	Bacteria	Planctomycetes	OM190	unknown order	unknown family	unknown genus	unknown species	Cluster_1002	0	0	0	0	0	0	0	0	0	0	0	0	0	0	0	0	0	0	0	0	0	0	0	0	409	0	0	0	0	0	0	0	0	0	0	0	0	0	0	0	0
Cluster_1004	Bacteria	Planctomycetes	Planctomycetacia	Planctomycetales	Planctomycetaceae	Rhodopirellula	Pirellula sp.	Cluster_1004	0	0	0	0	0	0	0	0	0	0	0	0	0	0	0	0	0	0	0	0	0	0	0	0	0	0	0	0	228	0	0	0	0	0	0	0	0	0	0	0	0
Cluster_1006	Bacteria	Firmicutes	Clostridia	Clostridiales	Family XII	Fusibacter	unknown species	Cluster_1006	0	0	0	0	0	0	0	0	0	0	0	0	0	0	0	6	161	2	46	85	318	0	0	0	0	0	0	0	0	0	0	0	0	0	0	0	0	0	0	0	0
Cluster_1007	Bacteria	Multi-affiliation	Multi-affiliation	Multi-affiliation	Multi-affiliation	Multi-affiliation	Multi-affiliation	Cluster_1007	0	0	0	0	0	0	0	0	0	0	0	0	0	0	0	400	114	142	146	412	171	0	0	0	0	0	0	0	0	0	0	0	0	0	0	0	0	0	0	0	0
Cluster_1008	Bacteria	Bacteroidetes	Sphingobacteriia	Sphingobacteriales	Saprospiraceae	Lewinella	unknown species	Cluster_1008	0	0	0	0	0	0	0	0	0	0	0	0	0	0	0	0	0	0	0	0	0	0	0	0	0	0	0	0	0	0	0	231	0	0	0	0	0	319	543	0	0
Cluster_1009	Bacteria	Planctomycetes	028H05-P-BN-P5	unknown order	unknown family	unknown genus	unknown species	Cluster_1009	0	0	0	0	0	0	0	169	0	0	0	0	0	0	0	0	0	0	0	0	0	0	0	0	0	0	0	0	0	0	0	0	0	0	0	0	0	174	0	0	0
Cluster_1010	Bacteria	Proteobacteria	Gammaproteobacteria	Oceanospirillales	Oceanospirillaceae	Oleispira	unknown species	Cluster_1010	0	0	0	0	0	0	0	0	0	0	0	0	0	0	0	49	9	117	229	126	218	0	0	0	0	0	0	0	0	0	0	0	0	0	0	0	0	0	0	0	0
Cluster_1011	Bacteria	Proteobacteria	Gammaproteobacteria	Alteromonadales	Pseudoalteromonadaceae	Pseudoalteromonas	Multi-affiliation	Cluster_1011	0	0	0	0	0	0	0	0	0	0	0	0	0	0	0	30	0	18	0	4	53	0	0	0	0	0	0	0	0	0	0	0	0	0	0	0	0	0	0	0	0
Cluster_1012	Bacteria	Proteobacteria	AEGEAN-245	unknown order	unknown family	unknown genus	unknown species	Cluster_1012	0	0	0	0	99	0	0	0	0	0	0	0	0	252	0	0	0	0	0	0	0	0	0	0	0	0	0	0	0	0	0	108	0	0	0	444	0	219	0	0	0
Cluster_1013	Bacteria	Proteobacteria	Alphaproteobacteria	Rhodobacterales	Rhodobacteraceae	unknown genus	unknown species	Cluster_1013	0	0	0	0	0	0	0	0	0	0	0	0	0	0	0	0	0	0	0	0	0	0	0	0	0	0	0	222	0	0	0	0	0	0	0	0	0	0	0	0	0
Cluster_1014	Bacteria	Verrucomicrobia	Verrucomicrobiae	Verrucomicrobiales	Verrucomicrobiaceae	Roseibacillus	unknown species	Cluster_1014	0	0	0	0	0	0	0	0	0	0	0	0	0	328	0	0	0	0	0	0	0	0	0	0	0	0	0	0	0	0	0	0	0	0	0	0	0	0	0	0	0
Cluster_1019	Bacteria	Bacteroidetes	Sphingobacteriia	Sphingobacteriales	unknown family	unknown genus	unknown species	Cluster_1019	408	0	0	0	0	0	0	0	0	164	0	0	17	0	0	0	0	0	0	0	0	0	0	0	0	0	0	0	0	0	0	0	0	0	0	0	0	0	0	0	0
Cluster_1021	Bacteria	Planctomycetes	Phycisphaerae	Phycisphaerales	Phycisphaeraceae	Phycisphaera	unknown species	Cluster_1021	0	0	0	0	0	0	0	0	0	0	0	0	0	0	0	0	0	0	0	0	0	0	0	0	0	0	0	0	293	0	0	0	0	0	0	0	0	0	0	0	0
Cluster_1022	Bacteria	Proteobacteria	Alphaproteobacteria	Rhodobacterales	Rhodobacteraceae	unknown genus	unknown species	Cluster_1022	0	0	0	0	0	378	0	0	0	0	0	0	0	0	0	0	0	0	0	0	0	0	0	0	0	0	0	0	0	0	0	0	0	0	0	0	0	0	0	0	0
Cluster_1024	Bacteria	Proteobacteria	Alphaproteobacteria	Rhizobiales	unknown family	unknown genus	unknown species	Cluster_1024	0	0	0	0	0	0	0	0	0	0	0	0	0	0	0	0	0	0	3	1	0	0	0	0	0	0	0	0	0	112	0	0	0	0	0	0	0	0	237	0	0
Cluster_1026	Bacteria	Proteobacteria	Alphaproteobacteria	Rhizobiales	OCS116 clade	unknown genus	unknown species	Cluster_1026	0	0	0	1	0	0	0	25	0	0	0	0	0	0	83	0	0	0	0	0	50	0	0	0	0	0	0	0	0	0	0	1	0	0	0	0	0	0	0	0	0
Cluster_1027	Bacteria	Planctomycetes	Planctomycetacia	Planctomycetales	Planctomycetaceae	Planctomyces	unknown species	Cluster_1027	0	0	109	0	0	0	0	0	0	0	0	0	0	0	0	0	0	54	0	0	0	0	0	0	0	0	60	0	0	3	0	0	0	0	0	0	0	0	0	0	0
Cluster_1028	Bacteria	Proteobacteria	Gammaproteobacteria	Alteromonadales	Alteromonadaceae	Salinimonas	unknown species	Cluster_1028	0	0	0	0	0	0	0	0	0	0	0	3	5	0	3	19	11	12	5	3	6	0	0	0	0	0	0	0	0	0	0	0	0	0	0	0	0	0	1	0	0
Cluster_1031	Bacteria	Bacteroidetes	Bacteroidetes Incertae Sedis	Order II	Rhodothermaceae	unknown genus	Multi-affiliation	Cluster_1031	0	0	0	0	0	0	0	0	240	0	0	0	0	0	0	0	0	0	0	0	0	0	0	0	0	0	0	0	0	0	0	0	0	0	0	0	0	0	0	0	0
Cluster_1032	Bacteria	Proteobacteria	Deltaproteobacteria	Bdellovibrionales	Bacteriovoracaceae	Peredibacter	unknown species	Cluster_1032	0	0	0	0	0	0	0	0	0	0	0	0	0	0	0	0	0	0	0	0	0	0	0	0	0	0	0	0	0	0	0	0	0	0	0	0	0	0	491	190	0
Cluster_1034	Bacteria	Planctomycetes	Planctomycetacia	Planctomycetales	Planctomycetaceae	unknown genus	unknown species	Cluster_1034	0	0	0	0	0	328	0	0	0	0	1	0	0	0	0	0	0	0	0	0	0	0	0	0	0	0	0	0	0	0	0	0	0	0	0	0	0	0	0	0	0
Cluster_1037	Bacteria	Planctomycetes	OM190	unknown order	unknown family	unknown genus	unknown species	Cluster_1037	0	0	0	0	0	0	0	0	0	0	0	0	0	0	0	0	0	0	0	0	0	0	0	0	0	0	279	131	0	0	0	0	0	0	0	0	0	0	0	0	0
Cluster_1038	Bacteria	Proteobacteria	Alphaproteobacteria	Rhizobiales	Hyphomicrobiaceae	Pelagibacterium	unknown species	Cluster_1038	0	0	0	0	0	0	0	0	0	0	0	0	0	0	0	0	0	0	0	0	0	0	0	0	0	409	0	0	0	0	0	0	0	0	0	0	0	0	0	0	0
Cluster_1041	Bacteria	Proteobacteria	Alphaproteobacteria	Rickettsiales	unknown family	unknown genus	unknown species	Cluster_1041	0	0	0	0	0	547	0	0	0	0	0	0	0	0	1	0	25	0	0	0	0	0	0	0	0	0	0	0	0	0	0	0	0	0	0	0	0	0	0	0	0
Cluster_1042	Bacteria	Planctomycetes	OM190	unknown order	unknown family	unknown genus	Multi-affiliation	Cluster_1042	0	0	0	0	0	0	0	0	227	0	0	0	0	0	0	0	0	0	0	0	135	0	0	0	0	157	0	0	0	0	0	0	0	0	0	0	0	0	0	0	0
Cluster_1045	Bacteria	Chloroflexi	Ardenticatenia	Ardenticatenales	unknown family	unknown genus	unknown species	Cluster_1045	0	0	0	0	0	0	0	309	0	0	780	0	0	0	1	0	0	0	0	0	0	0	0	0	0	0	478	0	185	0	0	0	0	0	0	0	0	0	0	0	0
Cluster_1046	Bacteria	Proteobacteria	Alphaproteobacteria	Rhodospirillales	Rhodospirillaceae	unknown genus	unknown species	Cluster_1046	0	0	0	0	0	1	0	0	0	0	0	0	0	0	0	0	0	0	0	0	0	0	0	0	0	0	296	0	0	0	0	0	0	0	0	0	0	0	156	0	0
Cluster_1047	Bacteria	Proteobacteria	Alphaproteobacteria	Rhodobacterales	Rhodobacteraceae	Ruegeria	Multi-affiliation	Cluster_1047	0	0	0	0	0	0	0	0	0	0	0	0	0	0	1	0	0	0	0	0	0	0	0	0	0	0	0	0	0	0	0	0	0	0	0	0	0	0	176	0	0
Cluster_1049	Bacteria	Bacteroidetes	Flavobacteriia	Flavobacteriales	Cryomorphaceae	unknown genus	unknown species	Cluster_1049	0	0	0	0	0	0	0	0	0	0	0	0	84	0	90	2	0	0	0	20	0	0	0	0	0	0	0	0	0	0	0	0	0	0	0	0	0	1017	0	0	0
Cluster_1056	Bacteria	Proteobacteria	Gammaproteobacteria	Alteromonadales	Psychromonadaceae	Psychromonas	Psychromonas sp.	Cluster_1056	14	0	0	9	3	3	16	13	1	1	2	12	16	4	19	0	1	0	0	0	0	2	4	0	10	14	7	12	19	18	3	15	0	2	3	0	13	2	5	1	0
Cluster_1062	Bacteria	Proteobacteria	Alphaproteobacteria	Rickettsiales	SM2D12	unknown genus	unknown species	Cluster_1062	0	0	0	0	0	0	0	0	0	0	0	0	0	0	0	0	0	0	0	0	0	0	829	0	0	210	0	0	0	0	0	0	0	0	0	0	298	0	0	0	0
Cluster_1063	Bacteria	Tenericutes	Mollicutes	Mycoplasmatales	Mycoplasmataceae	unknown genus	unknown species	Cluster_1063	0	0	0	8	0	0	0	0	0	0	0	0	0	0	0	0	0	0	0	0	0	0	0	0	0	0	0	0	0	0	2	0	0	0	0	0	0	0	0	0	0
Cluster_1068	Bacteria	Proteobacteria	Alphaproteobacteria	Rickettsiales	LWSR-14	unknown genus	unknown species	Cluster_1068	0	0	0	0	0	0	2	247	0	0	0	0	0	0	0	0	0	0	0	0	0	0	0	0	0	0	0	2	0	0	0	0	0	0	486	0	0	0	0	0	0
Cluster_1069	Bacteria	Bacteroidetes	Flavobacteriia	Flavobacteriales	Flavobacteriaceae	Formosa	Multi-affiliation	Cluster_1069	0	0	0	0	0	0	0	0	0	0	0	0	0	0	0	0	0	0	0	0	0	0	0	0	0	0	0	0	0	0	0	0	0	0	0	0	111	0	0	0	0
Cluster_1070	Bacteria	Planctomycetes	Planctomycetacia	Planctomycetales	Planctomycetaceae	Planctomyces	unknown species	Cluster_1070	0	0	0	0	0	0	0	0	0	0	0	0	0	0	0	0	0	0	0	0	0	0	0	0	0	0	0	0	0	0	0	0	0	0	0	0	0	0	0	322	0
Cluster_1071	Bacteria	Proteobacteria	Gammaproteobacteria	Oceanospirillales	Oleiphilaceae	Oleiphilus	Multi-affiliation	Cluster_1071	15	0	4	17	10	7	57	57	13	8	10	14	21	5	18	1	3	2	0	0	0	0	19	7	20	43	19	53	57	55	42	25	5	11	12	0	58	40	20	14	0
Cluster_1072	Bacteria	Actinobacteria	Acidimicrobiia	Acidimicrobiales	Sva0996 marine group	unknown genus	unknown species	Cluster_1072	0	0	0	0	0	0	0	0	0	0	0	0	0	0	0	0	0	102	11	0	0	0	0	0	0	0	0	0	0	0	0	0	0	301	0	0	0	0	0	0	0
Cluster_1073	Bacteria	Planctomycetes	Phycisphaerae	Phycisphaerales	Phycisphaeraceae	SM1A02	unknown species	Cluster_1073	0	0	0	0	0	0	0	0	0	0	0	0	0	0	0	0	0	0	0	0	0	0	0	0	0	0	148	0	0	0	0	393	0	428	0	0	0	0	0	0	0
Cluster_1078	Bacteria	Bacteroidetes	Sphingobacteriia	Sphingobacteriales	Saprospiraceae	Lewinella	unknown species	Cluster_1078	0	0	0	0	0	0	0	0	0	0	0	0	0	0	0	0	0	0	0	0	0	0	0	0	0	0	0	0	0	0	0	0	0	0	0	0	0	152	0	0	0
Cluster_1081	Bacteria	Planctomycetes	Planctomycetacia	Planctomycetales	Planctomycetaceae	Pirellula	unknown species	Cluster_1081	0	0	0	0	0	0	0	0	0	0	0	0	0	154	0	0	0	0	6	0	0	0	0	0	0	0	0	0	0	0	0	0	0	0	0	0	0	37	0	0	0
Cluster_1082	Bacteria	Proteobacteria	Betaproteobacteria	Rhodocyclales	Rhodocyclaceae	Thauera	unknown species	Cluster_1082	0	0	0	0	0	0	0	153	70	0	0	0	0	0	0	0	0	0	0	0	0	0	0	338	0	0	0	0	0	0	0	0	0	0	0	0	0	0	0	0	0
Cluster_1085	Bacteria	Proteobacteria	SPOTSOCT00m83	unknown order	unknown family	unknown genus	unknown species	Cluster_1085	0	1	0	0	0	0	0	0	0	0	248	0	0	0	0	0	0	0	0	0	0	0	0	0	0	0	0	0	0	0	0	0	0	0	0	0	0	0	0	0	0
Cluster_1086	Bacteria	Proteobacteria	Gammaproteobacteria	KI89A clade	unknown family	unknown genus	unknown species	Cluster_1086	0	0	0	0	0	0	89	0	0	0	0	0	0	0	0	0	0	0	0	0	0	0	0	1	0	0	0	0	0	0	0	0	0	0	0	0	0	0	190	0	119
Cluster_1087	Bacteria	Proteobacteria	Alphaproteobacteria	Alphaproteobacteria Incertae Sedis	unknown family	unknown genus	unknown species	Cluster_1087	0	502	0	0	0	0	0	0	0	0	0	0	0	0	0	0	0	0	0	0	0	0	0	0	0	0	0	0	0	0	0	0	0	0	0	0	0	0	0	0	0
Cluster_1089	Bacteria	Proteobacteria	Alphaproteobacteria	Rhizobiales	OCS116 clade	unknown genus	unknown species	Cluster_1089	0	0	0	0	0	17	256	101	0	370	0	0	0	0	0	0	0	0	0	0	0	0	0	0	0	0	0	0	0	0	0	0	0	0	0	0	0	0	0	0	0
Cluster_1090	Bacteria	Proteobacteria	Alphaproteobacteria	Rhodobacterales	Rhodobacteraceae	Multi-affiliation	Multi-affiliation	Cluster_1090	0	0	0	0	0	0	0	0	0	0	0	0	0	0	0	8	0	0	0	0	0	0	0	0	0	0	0	0	0	0	0	0	686	0	0	0	0	0	1	0	0
Cluster_1091	Bacteria	Proteobacteria	Alphaproteobacteria	Rhodobacterales	Rhodobacteraceae	Sulfitobacter	Multi-affiliation	Cluster_1091	0	0	0	0	0	0	0	0	0	0	0	0	0	0	1	1	0	1	3	1	0	0	0	0	0	0	0	0	0	0	0	0	0	0	0	0	0	0	0	0	0
Cluster_1092	Bacteria	Planctomycetes	Phycisphaerae	Phycisphaerales	Phycisphaeraceae	unknown genus	unknown species	Cluster_1092	0	0	0	0	0	0	0	0	0	0	0	0	0	0	0	0	0	0	0	0	0	0	0	0	0	0	0	0	0	0	0	0	0	0	0	0	351	0	0	0	0
Cluster_1093	Bacteria	Proteobacteria	Gammaproteobacteria	Alteromonadales	Pseudoalteromonadaceae	Psychrosphaera	Pseudoalteromonadaceae bacterium NB0030	Cluster_1093	0	0	0	0	0	0	0	0	0	0	0	0	0	0	0	5	1	0	0	10	0	0	0	0	0	0	0	0	0	0	0	0	0	0	0	0	0	0	0	0	0
Cluster_1094	Bacteria	Proteobacteria	Gammaproteobacteria	Oceanospirillales	Oleiphilaceae	Oleiphilus	Oleiphilus sp.	Cluster_1094	5	0	0	3	6	1	1	17	4	2	2	7	6	0	2	0	0	0	0	0	0	0	0	0	1	0	6	4	6	9	3	0	0	0	1	0	7	1	2	6	0
Cluster_1100	Bacteria	Proteobacteria	Gammaproteobacteria	HTA4	unknown family	unknown genus	unknown species	Cluster_1100	0	0	0	0	0	0	0	0	0	0	0	0	0	0	91	0	0	0	2	0	0	0	0	0	0	0	0	0	0	0	0	0	0	0	0	0	314	0	519	40	0
Cluster_1102	Bacteria	Verrucomicrobia	Verrucomicrobiae	Verrucomicrobiales	DEV007	unknown genus	unknown species	Cluster_1102	0	0	0	0	0	0	0	0	0	0	0	0	63	0	0	0	0	0	0	0	0	1	726	0	0	0	0	0	0	0	0	0	0	0	0	0	0	0	0	0	0
Cluster_1104	Bacteria	Proteobacteria	Alphaproteobacteria	Rhodobacterales	Rhodobacteraceae	Planktomarina	unknown species	Cluster_1104	0	0	0	498	0	0	0	111	0	0	0	0	137	200	0	0	0	0	2	32	0	0	0	0	0	0	0	175	0	0	0	0	0	0	0	1	209	0	18	0	0
Cluster_1105	Bacteria	Chloroflexi	Caldilineae	Caldilineales	Caldilineaceae	unknown genus	unknown species	Cluster_1105	0	0	0	0	0	0	0	0	0	0	0	0	0	0	0	0	0	0	0	0	0	0	0	0	0	0	0	0	0	0	0	0	0	0	0	0	169	0	0	0	0
Cluster_1107	Bacteria	Bacteroidetes	Sphingobacteriia	Sphingobacteriales	NS11-12 marine group	unknown genus	unknown species	Cluster_1107	0	0	0	0	0	0	0	99	0	0	0	0	0	0	0	0	0	0	0	0	0	0	0	1	0	0	0	0	0	0	0	0	0	0	0	0	0	0	0	0	0
Cluster_1109	Bacteria	Proteobacteria	Betaproteobacteria	Burkholderiales	Burkholderiaceae	Ralstonia	Multi-affiliation	Cluster_1109	0	0	0	315	1	0	0	0	0	0	0	0	0	0	0	0	0	0	0	0	0	302	0	0	0	0	0	0	0	1	0	0	0	0	0	0	0	0	0	0	166
Cluster_1110	Bacteria	Proteobacteria	Alphaproteobacteria	Rhodospirillales	Rhodospirillaceae	unknown genus	unknown species	Cluster_1110	0	0	0	135	0	0	0	0	0	0	0	0	0	0	33	0	0	0	0	0	0	0	0	0	0	0	0	0	0	0	0	0	0	0	0	0	0	335	0	0	0
Cluster_1113	Bacteria	Proteobacteria	Alphaproteobacteria	Rhodobacterales	Rhodobacteraceae	Celeribacter	unknown species	Cluster_1113	0	0	0	0	0	0	1	0	0	0	0	0	1	2	0	0	0	0	2	0	0	2	2	0	0	0	0	0	0	0	0	1	0	0	0	1	0	2	0	0	0
Cluster_1114	Bacteria	Proteobacteria	Alphaproteobacteria	Sphingomonadales	Sphingomonadaceae	Sphingomonas	unknown species	Cluster_1114	0	0	0	0	0	0	0	0	0	0	0	0	0	0	0	16	55	174	73	127	0	0	0	0	0	0	0	0	0	0	0	0	0	0	0	0	0	0	0	0	0
Cluster_1116	Bacteria	Proteobacteria	Deltaproteobacteria	Bradymonadales	unknown family	unknown genus	unknown species	Cluster_1116	0	0	0	0	0	0	0	0	0	0	0	0	0	0	0	0	0	0	4	0	0	0	0	0	0	0	0	0	0	0	0	0	0	0	0	0	103	0	0	0	0
Cluster_1117	Bacteria	Planctomycetes	Planctomycetacia	Planctomycetales	Planctomycetaceae	Planctomyces	unknown species	Cluster_1117	0	0	0	0	0	0	0	0	0	0	198	0	0	0	0	0	0	0	0	0	0	0	0	0	0	0	0	0	0	0	0	0	0	0	0	0	0	0	0	0	0
Cluster_1126	Bacteria	Proteobacteria	Deltaproteobacteria	Bdellovibrionales	Bdellovibrionaceae	OM27 clade	unknown species	Cluster_1126	161	0	0	0	0	0	0	0	0	189	0	0	0	0	0	0	0	0	0	0	0	0	0	0	0	0	0	0	0	0	0	0	0	0	0	0	0	0	0	0	0
Cluster_1127	Bacteria	Proteobacteria	Alphaproteobacteria	Rhodobacterales	Rhodobacteraceae	unknown genus	unknown species	Cluster_1127	0	0	0	0	0	0	0	1	0	0	0	0	0	0	0	0	0	0	0	0	0	0	2	0	0	0	0	0	0	0	0	0	0	0	0	0	0	0	0	0	0
Cluster_1129	Bacteria	Spirochaetae	Spirochaetes	Spirochaetales	Leptospiraceae	Leptospira	unknown species	Cluster_1129	0	0	0	0	267	0	0	0	0	0	0	0	0	0	0	0	0	0	0	0	0	0	0	0	0	0	449	0	0	0	0	0	0	0	0	0	0	0	0	0	0
Cluster_1130	Bacteria	Proteobacteria	Alphaproteobacteria	Rhizobiales	Phyllobacteriaceae	unknown genus	unknown species	Cluster_1130	0	0	0	0	0	0	206	0	0	0	0	0	73	0	0	0	0	0	11	0	0	0	0	0	0	332	0	0	0	0	0	0	0	0	0	0	0	0	0	0	0
Cluster_1131	Bacteria	Planctomycetes	OM190	unknown order	unknown family	unknown genus	unknown species	Cluster_1131	0	0	0	0	0	0	0	0	0	463	0	0	0	0	0	28	0	0	0	0	0	0	0	0	0	0	0	0	0	0	0	0	0	0	0	0	0	0	0	0	0
Cluster_1133	Bacteria	Proteobacteria	Alphaproteobacteria	Rickettsiales	Rickettsiales Incertae Sedis	Candidatus Odyssella	unknown species	Cluster_1133	0	0	0	0	0	0	0	0	0	152	0	0	0	0	0	0	0	0	0	0	0	0	0	0	0	0	0	72	0	0	0	0	0	0	0	0	0	0	0	0	0
Cluster_1134	Bacteria	Proteobacteria	Alphaproteobacteria	Rhodobacterales	Rhodobacteraceae	Roseovarius	unknown species	Cluster_1134	0	0	0	0	0	0	0	0	0	0	0	0	0	0	0	0	0	0	0	0	0	0	0	0	0	0	0	0	0	216	0	0	0	0	0	0	0	0	0	0	0
Cluster_1135	Bacteria	Planctomycetes	Planctomycetacia	Planctomycetales	Planctomycetaceae	Pirellula	unknown species	Cluster_1135	0	0	0	0	0	0	0	0	0	0	0	0	0	0	0	0	0	0	0	0	0	0	0	0	0	0	0	0	0	0	0	191	0	0	0	0	0	0	0	0	0
Cluster_1140	Bacteria	Proteobacteria	Gammaproteobacteria	Alteromonadales	Psychromonadaceae	Psychromonas	Psychromonas sp.	Cluster_1140	5	0	0	2	1	2	18	25	1	0	3	7	77	30	35	6	13	24	6	1	4	0	0	0	2	7	3	10	11	8	1	2	0	3	0	1	47	12	3	4	3
Cluster_1141	Bacteria	Parcubacteria	Candidatus Campbellbacteria	unknown order	unknown family	unknown genus	unknown species	Cluster_1141	0	0	0	0	0	0	0	0	0	0	0	0	0	0	0	0	0	0	0	0	0	0	0	0	0	0	443	0	0	0	0	0	0	0	0	0	0	0	1	0	0
Cluster_1144	Bacteria	Proteobacteria	Alphaproteobacteria	Kordiimonadales	Kordiimonadaceae	Kordiimonas	unknown species	Cluster_1144	0	0	0	0	0	0	0	0	0	0	0	0	0	0	0	4	0	0	0	0	0	0	0	0	0	0	0	0	0	0	0	0	0	0	0	0	0	0	0	184	0
Cluster_1148	Bacteria	Parcubacteria	unknown class	unknown order	unknown family	unknown genus	unknown species	Cluster_1148	0	0	0	0	0	0	0	0	0	0	0	0	0	0	0	0	0	0	0	0	0	0	0	0	0	0	0	0	0	0	0	0	538	0	0	0	0	0	0	0	0
Cluster_1149	Bacteria	Proteobacteria	Gammaproteobacteria	Alteromonadales	Moritellaceae	Moritella	Ciona intestinalis	Cluster_1149	0	0	0	0	0	0	0	0	0	0	0	0	123	0	56	235	17	0	91	374	72	0	0	0	0	0	0	0	0	0	0	0	0	0	0	0	0	0	0	0	0
Cluster_1151	Bacteria	Proteobacteria	Gammaproteobacteria	Vibrionales	Vibrionaceae	Vibrio	unknown species	Cluster_1151	0	0	0	0	0	0	0	0	0	0	0	0	62	0	0	69	68	32	22	89	80	0	0	0	0	0	0	0	0	0	0	0	0	0	0	0	0	0	0	0	121
Cluster_1154	Bacteria	Proteobacteria	Alphaproteobacteria	Rhizobiales	Phyllobacteriaceae	unknown genus	unknown species	Cluster_1154	0	0	0	0	0	0	0	0	0	0	0	0	0	0	0	0	0	0	0	0	0	0	0	0	0	0	0	0	0	0	0	0	0	1	0	0	0	0	0	272	0
Cluster_1157	Bacteria	Proteobacteria	Gammaproteobacteria	Alteromonadales	Colwelliaceae	Thalassotalea	Thalassotalea ponticola	Cluster_1157	0	0	0	0	0	0	0	0	0	0	0	0	0	0	0	1	0	26	42	7	0	0	0	0	0	0	0	0	0	0	0	0	0	0	0	0	0	0	0	0	0
Cluster_1159	Bacteria	Planctomycetes	OM190	unknown order	unknown family	unknown genus	unknown species	Cluster_1159	508	0	0	0	0	0	0	0	0	0	0	0	0	0	0	0	0	0	0	0	0	0	0	0	0	0	0	0	0	0	0	0	0	0	0	0	0	0	0	0	0
Cluster_1160	Bacteria	Proteobacteria	Alphaproteobacteria	Rhodospirillales	Rhodospirillaceae	unknown genus	Multi-affiliation	Cluster_1160	0	0	0	0	0	0	0	0	0	0	0	0	0	0	0	13	82	82	68	132	220	0	0	0	0	0	0	0	0	0	0	0	0	0	0	0	0	0	0	0	0
Cluster_1163	Bacteria	Proteobacteria	Gammaproteobacteria	Vibrionales	Vibrionaceae	Vibrio	Multi-affiliation	Cluster_1163	1	1	0	5	0	3	9	11	5	1	0	5	15	2	22	5	10	2	0	0	2	0	0	0	9	34	0	7	0	35	114	0	0	2	1	4	54	20	22	9	3
Cluster_1164	Bacteria	Proteobacteria	Alphaproteobacteria	Rickettsiales	SM2D12	unknown genus	unknown species	Cluster_1164	0	0	0	0	0	0	0	0	0	0	0	0	0	0	0	0	0	0	0	0	0	0	520	0	0	0	0	0	0	0	0	32	0	0	0	0	0	0	0	0	0
Cluster_1167	Bacteria	Planctomycetes	Planctomycetacia	Planctomycetales	Planctomycetaceae	Planctomyces	unknown species	Cluster_1167	0	0	0	0	0	0	0	118	0	0	0	0	466	0	0	0	45	0	0	0	0	0	0	0	0	0	0	0	0	0	0	0	0	0	0	0	0	0	0	0	0
Cluster_1168	Bacteria	Proteobacteria	Deltaproteobacteria	Bradymonadales	unknown family	unknown genus	unknown species	Cluster_1168	0	0	0	0	0	0	0	0	0	0	0	0	0	0	0	0	0	0	0	0	0	0	0	0	0	0	0	0	0	0	349	0	0	0	0	0	0	0	248	0	0
Cluster_1169	Bacteria	Proteobacteria	Gammaproteobacteria	Thiotrichales	Piscirickettsiaceae	unknown genus	unknown species	Cluster_1169	0	0	0	0	0	0	0	103	0	0	0	0	0	0	0	0	0	0	13	0	0	0	0	0	0	0	0	0	0	0	0	0	0	0	0	0	0	0	0	0	0
Cluster_1172	Bacteria	Proteobacteria	Gammaproteobacteria	Oceanospirillales	Oceanospirillaceae	Amphritea	Amphritea spongicola	Cluster_1172	0	0	0	0	0	0	0	0	0	221	0	249	0	0	0	17	30	19	14	15	0	0	0	0	680	0	0	0	0	0	0	0	0	0	0	0	80	0	0	0	0
Cluster_1173	Bacteria	Bacteroidetes	Flavobacteriia	Flavobacteriales	Flavobacteriaceae	Tenacibaculum	Multi-affiliation	Cluster_1173	0	0	0	0	0	0	0	0	0	0	0	0	0	372	342	118	229	672	37	138	246	0	0	0	0	0	0	0	1	0	0	0	0	0	0	0	0	0	0	0	0
Cluster_1174	Bacteria	Tenericutes	Mollicutes	Mycoplasmatales	Mycoplasmataceae	Mycoplasma	unknown species	Cluster_1174	0	0	0	1	0	0	0	0	0	0	0	0	0	0	0	0	0	0	0	0	0	0	0	0	0	0	0	0	0	0	1	0	0	0	0	0	0	0	0	0	0
Cluster_1175	Bacteria	Planctomycetes	Planctomycetacia	Planctomycetales	Planctomycetaceae	unknown genus	unknown species	Cluster_1175	0	0	0	1	0	0	0	0	0	0	0	0	0	0	0	0	0	0	0	0	0	0	0	0	0	0	0	0	0	0	0	0	0	0	0	78	0	0	0	0	0
Cluster_1178	Bacteria	Proteobacteria	Alphaproteobacteria	Rickettsiales	Mitochondria	unknown genus	unknown species	Cluster_1178	0	0	0	0	0	0	0	0	0	0	0	0	0	0	0	0	0	0	0	0	0	0	0	1	0	0	0	0	0	0	0	0	0	0	0	0	0	0	0	0	0
Cluster_1180	Bacteria	Planctomycetes	OM190	unknown order	unknown family	unknown genus	unknown species	Cluster_1180	0	0	0	0	0	0	0	0	0	0	219	0	0	0	0	0	0	0	0	0	0	0	0	0	0	0	0	0	0	0	0	0	0	0	0	0	0	0	0	0	0
Cluster_1181	Bacteria	Bacteroidetes	Sphingobacteriia	Sphingobacteriales	Saprospiraceae	Lewinella	unknown species	Cluster_1181	0	0	0	0	0	0	0	0	0	456	0	0	0	0	0	0	0	0	0	0	0	0	0	0	0	0	0	0	0	0	0	0	0	0	0	0	0	0	0	0	0
Cluster_1183	Bacteria	Proteobacteria	Gammaproteobacteria	Oceanospirillales	Oleiphilaceae	Oleiphilus	Oleiphilus sp.	Cluster_1183	5	0	1	3	4	3	21	26	7	1	2	5	7	2	17	0	1	1	0	0	0	0	3	2	10	20	8	37	33	19	3	3	1	0	0	0	21	19	2	1	0
Cluster_1186	Bacteria	Proteobacteria	Alphaproteobacteria	Rhodospirillales	Rhodospirillaceae	Thalassospira	Multi-affiliation	Cluster_1186	0	0	0	0	0	0	0	0	0	0	0	0	0	0	69	0	0	0	0	0	0	0	0	0	0	0	0	0	0	0	0	256	0	0	0	0	0	0	0	0	0
Cluster_1194	Bacteria	Chloroflexi	Thermomicrobia	JG30-KF-CM45	unknown family	unknown genus	unknown species	Cluster_1194	0	0	0	0	0	0	0	0	441	0	14	0	0	0	0	0	0	0	0	0	0	0	0	0	0	0	0	0	0	0	0	0	0	0	0	0	0	0	0	0	0
Cluster_1197	Bacteria	Planctomycetes	Planctomycetacia	Planctomycetales	Planctomycetaceae	Blastopirellula	unknown species	Cluster_1197	209	0	0	0	0	0	0	0	0	0	0	0	0	0	0	0	0	0	0	0	0	0	0	0	0	0	0	0	0	0	494	0	0	0	0	0	0	0	0	0	0
Cluster_1198	Bacteria	Proteobacteria	Gammaproteobacteria	Alteromonadales	Psychromonadaceae	Psychromonas	Multi-affiliation	Cluster_1198	0	0	0	0	0	0	0	0	0	0	0	0	47	15	27	40	42	60	27	6	37	0	0	0	0	1	0	0	0	0	0	0	0	0	0	0	2	4	0	1	0
Cluster_1199	Bacteria	Tenericutes	Mollicutes	Mycoplasmatales	Mycoplasmataceae	unknown genus	unknown species	Cluster_1199	0	0	0	6	1	0	2	1	0	0	0	1	1	0	0	0	0	0	0	0	0	2	0	2	1	5	2	4	4	4	0	0	0	1	0	0	0	0	0	0	0
Cluster_1201	Bacteria	Actinobacteria	Actinobacteria	Micrococcales	Intrasporangiaceae	Ornithinimicrobium	Multi-affiliation	Cluster_1201	0	0	0	0	247	0	0	0	0	0	0	0	140	0	0	0	0	0	0	0	0	0	159	0	0	0	0	0	0	0	0	0	0	0	0	0	0	0	0	1	0
Cluster_1205	Bacteria	Spirochaetae	Spirochaetes	Spirochaetales	Leptospiraceae	Leptospira	Multi-affiliation	Cluster_1205	0	0	0	0	0	0	0	0	0	0	0	0	0	0	0	0	0	0	0	0	0	599	0	0	0	0	0	0	0	0	0	0	0	0	0	0	0	0	0	0	0
Cluster_1210	Bacteria	Proteobacteria	Alphaproteobacteria	Rhodobacterales	Rhodobacteraceae	unknown genus	unknown species	Cluster_1210	0	0	0	0	0	0	0	0	0	0	0	0	0	194	0	0	0	0	9	0	0	0	0	0	0	0	0	0	0	0	0	0	0	0	0	0	0	168	309	73	0
Cluster_1212	Bacteria	Proteobacteria	Gammaproteobacteria	Alteromonadales	Shewanellaceae	Shewanella	Multi-affiliation	Cluster_1212	0	0	0	0	0	0	0	0	0	0	0	0	0	0	0	6	24	0	5	0	0	0	0	0	0	0	0	0	0	104	0	0	0	0	0	0	0	0	0	0	0
Cluster_1214	Bacteria	Planctomycetes	Phycisphaerae	Phycisphaerales	Phycisphaeraceae	SM1A02	unknown species	Cluster_1214	420	0	0	0	0	0	0	0	0	0	0	0	0	0	0	0	0	0	0	0	0	0	0	0	0	0	0	0	0	0	0	0	0	362	0	0	0	0	0	0	0
Cluster_1215	Bacteria	Proteobacteria	Gammaproteobacteria	Alteromonadales	Shewanellaceae	Psychrobium	unknown species	Cluster_1215	0	0	0	0	0	0	0	0	0	0	0	0	65	3	38	210	211	236	118	134	125	0	0	0	4	0	0	0	0	0	0	0	0	0	0	0	1	2	2	2	0
Cluster_1218	Bacteria	Gracilibacteria	unknown class	unknown order	unknown family	unknown genus	unknown species	Cluster_1218	0	0	0	0	0	0	0	0	0	0	0	0	0	0	0	25	0	38	80	19	0	0	0	0	0	0	0	0	0	0	0	0	0	0	0	0	0	0	0	0	0
Cluster_1222	Bacteria	Bacteroidetes	Flavobacteriia	Flavobacteriales	Flavobacteriaceae	Tenacibaculum	Tenacibaculum sp.	Cluster_1222	0	0	0	0	0	0	0	100	0	0	0	0	0	0	0	0	0	0	0	0	0	0	0	0	0	0	0	0	0	0	0	0	0	0	0	0	0	0	0	0	0
Cluster_1223	Bacteria	Planctomycetes	Planctomycetacia	Planctomycetales	Planctomycetaceae	Pir4 lineage	unknown species	Cluster_1223	0	1	0	0	0	0	0	0	0	0	0	0	0	0	0	0	0	34	0	0	0	0	0	0	0	0	0	0	0	0	0	0	49	0	0	0	0	0	0	0	0
Cluster_1225	Bacteria	Tenericutes	Mollicutes	Mycoplasmatales	Mycoplasmataceae	unknown genus	unknown species	Cluster_1225	2	0	0	11	2	1	1	4	3	2	0	1	1	0	0	0	0	0	0	0	0	0	0	0	1	10	2	14	4	6	2	0	0	0	0	0	0	1	0	0	0
Cluster_1226	Bacteria	Bacteroidetes	Flavobacteriia	Flavobacteriales	Flavobacteriaceae	Multi-affiliation	Multi-affiliation	Cluster_1226	2	0	0	0	0	0	0	0	0	0	0	0	0	0	0	0	0	0	0	0	0	0	0	0	0	181	0	38	0	0	0	0	0	0	0	0	0	235	0	0	0
Cluster_1227	Bacteria	Proteobacteria	Alphaproteobacteria	Rhodobacterales	Rhodobacteraceae	Sulfitobacter	unknown species	Cluster_1227	0	0	0	0	0	0	0	0	0	0	0	0	107	0	0	0	0	0	0	25	0	0	0	0	0	0	0	0	0	0	0	0	0	0	0	0	0	0	0	0	0
Cluster_1228	Bacteria	Verrucomicrobia	Verrucomicrobiae	Verrucomicrobiales	DEV007	unknown genus	unknown species	Cluster_1228	0	0	0	0	0	0	0	0	0	0	380	0	0	0	0	0	0	0	0	0	0	0	0	0	0	0	0	0	0	0	0	0	0	463	0	0	0	0	0	0	0
Cluster_1229	Bacteria	Proteobacteria	Gammaproteobacteria	Thiotrichales	Francisellaceae	Francisella	Multi-affiliation	Cluster_1229	0	0	0	0	0	0	113	95	0	1	0	0	0	0	0	0	0	36	0	0	0	0	0	0	0	0	0	0	140	0	0	0	0	0	0	0	248	0	0	0	0
Cluster_1232	Bacteria	Chloroflexi	Anaerolineae	Anaerolineales	Anaerolineaceae	unknown genus	unknown species	Cluster_1232	0	0	0	0	0	136	0	0	0	0	0	0	0	0	0	0	0	2	3	0	0	0	0	0	0	0	0	0	0	0	0	0	0	0	0	0	0	0	0	0	0
Cluster_1237	Bacteria	Proteobacteria	Deltaproteobacteria	Bdellovibrionales	Bdellovibrionaceae	Bdellovibrio	unknown species	Cluster_1237	0	0	0	0	0	0	0	0	0	0	0	0	0	0	0	0	22	0	0	0	0	0	0	0	0	0	0	0	0	0	0	0	0	0	0	0	0	0	300	0	0
Cluster_1238	Bacteria	Bacteroidetes	Cytophagia	Cytophagales	Flammeovirgaceae	Flammeovirga	Flammeovirga sp.	Cluster_1238	0	0	0	0	0	0	0	0	0	0	0	0	0	0	0	0	0	20	0	0	0	0	0	0	0	0	0	0	0	0	0	0	0	0	0	0	0	0	0	0	0
Cluster_1239	Bacteria	Proteobacteria	Gammaproteobacteria	Oceanospirillales	OM182 clade	unknown genus	unknown species	Cluster_1239	0	0	0	0	0	0	0	69	0	0	0	0	0	0	0	0	0	0	0	0	0	0	0	0	0	1	0	0	0	0	0	0	0	0	0	0	0	323	0	0	0
Cluster_1240	Bacteria	Bacteroidetes	Flavobacteriia	Flavobacteriales	Cryomorphaceae	Crocinitomix	unknown species	Cluster_1240	0	0	0	0	0	0	0	0	0	0	0	0	0	0	0	0	0	31	0	0	0	0	0	0	0	0	0	0	0	0	0	0	0	0	0	0	0	0	0	0	0
Cluster_1242	Bacteria	Proteobacteria	Gammaproteobacteria	Vibrionales	Vibrionaceae	Vibrio	Vibrio sp.	Cluster_1242	0	0	0	0	0	0	0	0	0	0	0	0	47	111	0	26	84	102	43	88	55	0	0	0	0	0	0	0	0	0	0	0	0	0	0	0	0	0	0	0	0
Cluster_1243	Bacteria	Bacteroidetes	Flavobacteriia	Flavobacteriales	Flavobacteriaceae	Pseudofulvibacter	unknown species	Cluster_1243	0	0	0	0	0	0	0	0	0	0	0	0	41	0	0	0	0	15	0	0	47	0	0	0	0	0	0	115	0	0	0	0	0	0	0	0	0	0	0	309	0
Cluster_1247	Bacteria	Planctomycetes	OM190	unknown order	unknown family	unknown genus	unknown species	Cluster_1247	0	0	0	0	0	0	0	0	0	0	0	0	0	0	0	0	0	0	0	0	0	0	535	0	230	0	0	0	0	0	0	0	0	0	0	0	0	0	0	0	0
Cluster_1248	Bacteria	Proteobacteria	Gammaproteobacteria	Cellvibrionales	Spongiibacteraceae	BD1-7 clade	unknown species	Cluster_1248	0	0	0	0	0	0	0	0	0	0	0	0	0	0	0	0	0	0	0	0	0	0	0	0	0	0	0	0	0	0	0	246	0	0	0	0	0	0	0	0	0
Cluster_1250	Bacteria	Planctomycetes	Pla4 lineage	unknown order	unknown family	unknown genus	unknown species	Cluster_1250	0	0	81	0	0	0	0	0	0	207	0	0	0	0	0	0	43	0	0	0	0	0	0	0	0	0	0	0	0	0	202	0	0	0	0	0	0	0	0	0	0
Cluster_1255	Bacteria	Parcubacteria	Candidatus Magasanikbacteria	unknown order	unknown family	unknown genus	Candidatus Magasanikbacteria bacterium GW2011_GWE2_42_7	Cluster_1255	311	0	0	0	0	0	0	0	12	0	0	247	0	0	0	0	0	0	0	0	0	0	0	0	0	0	0	0	0	0	0	0	0	0	0	0	0	0	95	0	0
Cluster_1260	Bacteria	Tenericutes	Mollicutes	Mycoplasmatales	Mycoplasmataceae	unknown genus	unknown species	Cluster_1260	0	0	0	0	0	0	0	0	0	0	0	0	0	0	0	0	0	0	0	0	0	0	0	0	0	0	0	0	0	0	0	0	2	0	0	0	0	0	0	0	0
Cluster_1261	Bacteria	Proteobacteria	Alphaproteobacteria	Sphingomonadales	Sphingomonadaceae	Sphingorhabdus	Sphingorhabdus marina	Cluster_1261	0	0	0	0	0	0	0	0	0	306	0	0	0	0	0	0	0	0	0	0	0	0	0	0	0	0	0	0	0	0	0	0	0	261	0	0	0	0	0	0	0
Cluster_1263	Bacteria	Proteobacteria	Gammaproteobacteria	E01-9C-26 marine group	unknown family	unknown genus	unknown species	Cluster_1263	0	0	0	0	0	0	0	0	0	0	0	0	0	0	0	0	0	34	0	5	0	0	0	0	0	0	0	0	0	0	0	0	0	0	0	0	0	0	0	0	0
Cluster_1264	Bacteria	Proteobacteria	Gammaproteobacteria	unknown order	unknown family	unknown genus	unknown species	Cluster_1264	0	0	0	0	0	0	0	0	0	0	0	0	0	0	0	21	21	0	25	66	82	0	0	0	0	0	0	0	0	0	0	0	0	0	0	0	0	0	0	0	0
Cluster_1266	Bacteria	Bacteroidetes	Sphingobacteriia	Sphingobacteriales	Saprospiraceae	Lewinella	unknown species	Cluster_1266	0	387	0	0	0	0	2	0	86	0	0	0	0	0	48	0	0	0	0	0	0	0	0	0	0	0	0	0	0	0	0	0	0	0	0	0	0	0	0	0	0
Cluster_1267	Bacteria	Proteobacteria	Deltaproteobacteria	Myxococcales	P3OB-42	unknown genus	unknown species	Cluster_1267	0	0	0	0	0	0	0	185	0	0	0	0	0	155	0	0	1	0	0	0	0	0	0	0	0	0	0	0	0	0	0	0	0	0	0	0	0	0	0	0	0
Cluster_1269	Bacteria	Proteobacteria	Gammaproteobacteria	Alteromonadales	Colwelliaceae	Colwellia	Multi-affiliation	Cluster_1269	0	0	0	0	0	0	0	0	0	0	0	0	0	0	142	4	87	12	21	42	25	0	0	0	360	0	0	0	0	0	0	0	0	0	0	0	0	0	0	0	0
Cluster_1272	Bacteria	Proteobacteria	Deltaproteobacteria	Myxococcales	Eel-36e1D6	unknown genus	unknown species	Cluster_1272	135	0	0	0	0	0	0	0	0	0	0	0	136	0	0	0	0	0	0	0	0	0	0	0	0	0	0	0	0	0	0	0	0	88	0	0	0	0	0	0	0
Cluster_1279	Bacteria	Fibrobacteres	Chitinivibrionia	possible order 07	unknown family	unknown genus	unknown species	Cluster_1279	0	0	0	0	0	0	0	142	0	0	0	0	0	0	0	0	0	0	0	0	0	0	0	0	0	0	0	0	0	0	0	0	0	0	0	0	0	0	0	0	0
Cluster_1280	Bacteria	Proteobacteria	Gammaproteobacteria	Alteromonadales	Pseudoalteromonadaceae	Algicola	unknown species	Cluster_1280	0	0	0	0	0	0	0	0	0	0	0	0	54	0	41	58	67	146	65	26	104	0	0	0	0	0	0	0	0	0	0	0	0	0	0	0	0	0	0	0	0
Cluster_1282	Bacteria	Proteobacteria	Alphaproteobacteria	Rhodobacterales	Rhodobacteraceae	unknown genus	unknown species	Cluster_1282	0	0	0	0	0	0	0	0	0	0	0	0	0	0	0	0	0	0	0	0	0	0	290	0	0	221	0	0	0	0	0	0	0	0	0	0	0	0	0	0	0
Cluster_1284	Bacteria	SR1 (Absconditabacteria)	unknown class	unknown order	unknown family	unknown genus	unknown species	Cluster_1284	0	0	0	0	0	0	0	0	0	0	489	0	0	0	0	0	0	0	0	0	0	0	0	0	0	0	0	0	0	0	0	0	0	0	0	0	0	0	0	0	0
Cluster_1287	Bacteria	Planctomycetes	Phycisphaerae	Phycisphaerales	Phycisphaeraceae	unknown genus	unknown species	Cluster_1287	0	0	0	0	342	0	388	0	0	0	0	0	0	0	0	6	0	0	0	0	0	0	0	0	0	0	0	0	0	0	0	0	0	0	0	0	0	0	0	0	0
Cluster_1288	Bacteria	Chloroflexi	Anaerolineae	Anaerolineales	Anaerolineaceae	unknown genus	unknown species	Cluster_1288	0	0	0	0	0	0	283	0	0	0	0	0	0	0	0	0	0	0	0	0	0	0	0	0	86	0	0	0	0	0	0	0	0	0	0	0	0	0	0	0	0
Cluster_1291	Bacteria	Proteobacteria	Alphaproteobacteria	Rhodobacterales	Rhodobacteraceae	unknown genus	Multi-affiliation	Cluster_1291	0	0	0	0	0	1	0	0	0	0	0	0	0	2	0	1	2	0	0	2	5	0	0	1	0	0	0	0	0	0	1	1	0	0	0	0	0	0	0	0	0
Cluster_1293	Bacteria	Proteobacteria	Deltaproteobacteria	Bdellovibrionales	Bdellovibrionaceae	OM27 clade	unknown species	Cluster_1293	0	0	0	0	0	0	0	0	0	0	0	0	0	0	0	0	0	0	0	0	0	0	0	0	0	0	0	0	0	0	0	0	0	0	0	0	0	0	273	0	0
Cluster_1296	Bacteria	Proteobacteria	Alphaproteobacteria	Alphaproteobacteria Incertae Sedis	unknown family	unknown genus	unknown species	Cluster_1296	0	0	0	0	0	0	0	0	0	0	0	0	0	0	0	0	0	38	0	0	0	0	0	0	0	0	0	0	0	0	0	0	0	0	0	0	0	0	0	0	0
Cluster_1297	Bacteria	Bacteroidetes	Sphingobacteriia	Sphingobacteriales	Saprospiraceae	Lewinella	Lewinella cohaerens	Cluster_1297	0	0	0	0	0	0	0	0	0	0	0	0	0	0	0	0	0	0	0	0	0	0	0	0	0	0	0	206	0	0	0	0	0	0	0	0	0	0	0	0	0
Cluster_1300	Bacteria	Proteobacteria	Gammaproteobacteria	Oceanospirillales	Oceanospirillaceae	Marinobacterium	unknown species	Cluster_1300	0	0	0	0	0	0	0	0	0	0	0	0	70	0	40	41	30	132	49	48	54	0	0	0	0	0	0	0	0	0	0	0	0	0	0	0	0	0	0	0	0
Cluster_1301	Bacteria	Parcubacteria	Candidatus Campbellbacteria	unknown order	unknown family	unknown genus	unknown species	Cluster_1301	0	0	0	0	0	0	0	0	0	0	0	0	0	0	0	0	0	0	0	0	0	0	0	422	0	0	0	0	0	0	0	187	0	0	0	0	0	0	0	0	0
Cluster_1302	Bacteria	Firmicutes	Clostridia	Clostridiales	Family XII	Fusibacter	unknown species	Cluster_1302	0	0	0	0	0	0	0	0	0	0	0	0	0	0	0	0	64	0	51	91	66	0	0	0	0	0	0	0	0	0	0	0	0	0	0	0	0	0	0	0	0
Cluster_1307	Bacteria	Bacteroidetes	Flavobacteriia	Flavobacteriales	Flavobacteriaceae	Aquimarina	Aquimarina megaterium XH134	Cluster_1307	7	5	0	22	9	2	15	18	4	3	0	4	7	1	5	1	0	0	0	0	0	0	7	21	17	71	9	40	15	35	12	14	2	19	0	13	0	7	1	0	0
Cluster_1308	Bacteria	Proteobacteria	Gammaproteobacteria	Vibrionales	Vibrionaceae	Vibrio	Multi-affiliation	Cluster_1308	0	0	0	0	0	0	0	0	0	0	0	0	0	0	0	0	0	0	5	1	2	0	0	0	0	1041	0	0	0	0	0	0	0	0	86	0	0	0	588	0	0
Cluster_1309	Bacteria	Proteobacteria	Gammaproteobacteria	Alteromonadales	Shewanellaceae	Shewanella	Alteromonadaceae bacterium P120	Cluster_1309	0	0	0	0	0	0	0	0	0	0	0	0	0	0	0	0	0	24	0	0	0	0	0	0	0	0	0	0	0	0	0	0	0	0	0	0	0	0	0	0	0
Cluster_1311	Bacteria	Tenericutes	Mollicutes	Mycoplasmatales	Mycoplasmataceae	unknown genus	unknown species	Cluster_1311	6	0	0	6	6	0	6	16	9	1	0	5	2	3	8	0	1	0	0	0	0	7	5	8	23	59	22	33	22	47	34	6	4	2	0	0	3	1	0	0	0
Cluster_1314	Bacteria	Proteobacteria	Deltaproteobacteria	Myxococcales	Blfdi19	unknown genus	unknown species	Cluster_1314	0	0	0	0	0	0	0	0	0	0	0	0	0	0	0	0	0	0	0	0	0	317	0	0	0	0	0	0	0	0	0	0	0	0	0	0	0	0	0	0	0
Cluster_1315	Bacteria	Bacteroidetes	Sphingobacteriia	Sphingobacteriales	Chitinophagaceae	unknown genus	unknown species	Cluster_1315	0	0	0	0	0	0	0	0	0	0	0	0	0	0	0	0	0	7	0	0	0	0	0	0	0	0	0	0	0	0	0	0	0	0	0	0	0	0	0	0	0
Cluster_1319	Bacteria	Proteobacteria	Gammaproteobacteria	Alteromonadales	Psychromonadaceae	Psychromonas	Psychromonas sp.	Cluster_1319	0	0	0	0	0	0	0	0	0	0	0	0	7	9	8	7	25	41	34	9	24	0	0	0	2	0	0	0	0	0	0	0	0	0	0	0	3	0	0	3	0
Cluster_1321	Bacteria	Proteobacteria	Gammaproteobacteria	Oceanospirillales	Oceanospirillaceae	Amphritea	Multi-affiliation	Cluster_1321	0	0	0	0	0	0	0	0	0	0	0	0	0	0	0	6	0	42	17	8	35	0	0	0	583	0	0	0	0	0	0	0	0	0	0	0	0	0	0	0	0
Cluster_1322	Bacteria	Proteobacteria	Gammaproteobacteria	Alteromonadales	Colwelliaceae	Thalassotalea	Thalassotalea fusca	Cluster_1322	0	0	0	0	0	0	0	0	0	0	0	0	0	0	0	11	0	0	0	0	0	0	0	0	0	0	0	0	0	0	0	0	0	0	0	0	0	0	0	0	0
Cluster_1323	Bacteria	Proteobacteria	Gammaproteobacteria	Alteromonadales	Alteromonadaceae	Aestuariibacter	unknown species	Cluster_1323	0	0	0	0	0	0	0	0	0	330	0	0	0	0	0	0	0	0	0	0	40	0	0	0	0	0	0	0	0	0	0	0	0	0	0	0	0	0	0	0	0
Cluster_1324	Bacteria	Proteobacteria	Gammaproteobacteria	Oceanospirillales	Oleiphilaceae	Oleiphilus	unknown species	Cluster_1324	2	0	0	4	3	4	3	7	1	2	1	3	2	4	4	0	1	0	0	0	0	2	5	0	9	15	5	11	15	12	18	8	1	1	0	0	8	2	0	0	0
Cluster_1327	Bacteria	Proteobacteria	Alphaproteobacteria	Rhodobacterales	Rhodobacteraceae	Roseovarius	Multi-affiliation	Cluster_1327	0	0	0	0	0	0	251	0	0	0	0	0	0	0	0	0	2	0	0	0	0	0	0	0	0	0	0	0	0	0	0	0	0	0	0	0	0	0	0	0	0
Cluster_1329	Bacteria	Planctomycetes	Planctomycetacia	Planctomycetales	Planctomycetaceae	Blastopirellula	unknown species	Cluster_1329	0	0	0	0	0	0	0	0	0	0	0	0	0	0	0	0	0	0	0	0	0	588	0	0	0	0	0	0	0	0	0	0	0	0	0	0	0	0	0	0	0
Cluster_1332	Bacteria	Proteobacteria	Alphaproteobacteria	Alphaproteobacteria Incertae Sedis	unknown family	unknown genus	unknown species	Cluster_1332	0	0	0	0	0	0	0	0	0	0	0	0	0	0	0	0	0	0	0	1	0	0	0	0	0	0	0	0	0	0	0	0	0	0	0	0	31	0	0	0	0
Cluster_1334	Bacteria	Proteobacteria	Gammaproteobacteria	Legionellales	Coxiellaceae	Coxiella	unknown species	Cluster_1334	0	0	0	0	0	0	0	0	0	0	0	0	0	0	0	0	0	0	0	0	0	0	0	0	156	0	0	0	0	0	0	0	0	0	0	0	0	0	0	0	0
Cluster_1336	Bacteria	Proteobacteria	Gammaproteobacteria	Oceanospirillales	Oceanospirillaceae	Neptuniibacter	bacterium enrichment culture clone 32(2013)	Cluster_1336	0	0	0	0	0	0	0	0	0	0	0	0	0	0	0	0	0	0	2	0	0	0	0	0	0	0	0	0	0	0	0	0	0	0	0	0	0	0	0	0	0
Cluster_1337	Bacteria	Proteobacteria	Alphaproteobacteria	Rickettsiales	SHWN-night2	unknown genus	unknown species	Cluster_1337	0	0	0	0	0	0	0	24	0	0	0	97	0	0	36	0	0	0	0	0	0	0	0	0	0	0	0	0	0	0	0	0	0	0	0	0	136	0	0	0	0
Cluster_1338	Bacteria	Planctomycetes	Planctomycetacia	Planctomycetales	Planctomycetaceae	Planctomyces	unknown species	Cluster_1338	0	0	0	0	0	0	0	0	0	0	0	0	0	0	0	0	0	0	0	0	0	0	204	0	0	0	0	0	0	0	0	0	0	0	0	0	0	0	0	0	0
Cluster_1340	Bacteria	Parcubacteria	unknown class	unknown order	unknown family	unknown genus	unknown species	Cluster_1340	0	1	0	0	0	0	0	0	0	0	0	0	0	0	0	0	0	0	0	0	0	854	0	0	0	0	0	0	0	0	0	0	0	0	0	0	0	0	0	0	0
Cluster_1342	Bacteria	Proteobacteria	Alphaproteobacteria	Rhodobacterales	Rhodobacteraceae	unknown genus	unknown species	Cluster_1342	0	0	0	0	0	0	0	0	0	0	0	0	0	0	0	0	0	0	0	0	0	0	0	0	198	0	0	0	0	0	0	0	0	400	0	0	0	0	0	0	0
Cluster_1343	Bacteria	Verrucomicrobia	Verrucomicrobiae	Verrucomicrobiales	DEV007	unknown genus	unknown species	Cluster_1343	0	0	0	0	0	0	0	0	0	0	0	0	0	227	0	0	0	0	0	0	0	0	0	0	0	0	0	0	0	0	0	0	0	0	0	0	0	536	0	0	0
Cluster_1347	Bacteria	Actinobacteria	Acidimicrobiia	Acidimicrobiales	unknown family	unknown genus	unknown species	Cluster_1347	0	0	0	0	0	320	0	0	0	0	0	0	0	0	0	0	0	0	0	0	0	0	0	0	0	0	0	0	0	0	0	0	0	0	0	0	0	0	0	0	0
Cluster_1348	Bacteria	Proteobacteria	Gammaproteobacteria	Oceanospirillales	Oceanospirillaceae	Marinomonas	Marinomonas atlantica	Cluster_1348	0	0	0	0	0	0	0	0	0	0	0	0	45	2	33	199	72	71	35	29	24	0	0	0	0	0	0	0	0	0	0	0	0	0	0	0	0	0	0	0	0
Cluster_1349	Bacteria	Verrucomicrobia	Verrucomicrobiae	Verrucomicrobiales	DEV007	unknown genus	unknown species	Cluster_1349	0	0	0	0	0	0	0	149	0	0	0	0	0	0	0	0	60	0	0	0	0	0	0	0	0	0	0	0	1	0	0	451	0	0	0	0	0	0	0	0	0
Cluster_1350	Bacteria	Peregrinibacteria	unknown class	unknown order	unknown family	unknown genus	unknown species	Cluster_1350	0	0	0	0	0	0	0	0	0	0	0	0	0	0	0	0	0	33	0	0	0	0	0	0	0	0	0	0	0	0	517	0	0	0	0	0	0	0	0	0	0
Cluster_1352	Bacteria	Proteobacteria	Alphaproteobacteria	4-Org1-14	unknown family	unknown genus	Multi-affiliation	Cluster_1352	0	0	0	0	0	561	0	149	0	0	2	0	0	0	0	0	0	0	0	0	0	0	0	0	0	0	0	0	0	0	0	0	0	0	0	0	0	0	0	0	0
Cluster_1356	Bacteria	Chlamydiae	Chlamydiae	Chlamydiales	Simkaniaceae	unknown genus	unknown species	Cluster_1356	0	0	0	0	0	0	0	0	376	0	0	0	0	0	0	0	0	0	0	0	0	0	0	0	0	0	0	0	0	0	0	0	0	0	0	0	0	0	0	0	0
Cluster_1357	Bacteria	Proteobacteria	Gammaproteobacteria	Oceanospirillales	OM182 clade	unknown genus	unknown species	Cluster_1357	0	0	0	0	0	0	0	0	0	0	0	0	0	0	0	0	0	0	0	0	0	0	0	0	0	0	0	0	0	0	0	0	0	0	0	0	213	0	0	0	0
Cluster_1360	Bacteria	Bacteroidetes	Sphingobacteriia	Sphingobacteriales	Saprospiraceae	unknown genus	unknown species	Cluster_1360	0	0	0	0	0	0	0	0	0	0	0	0	0	0	0	0	0	0	0	0	0	0	0	0	0	0	0	0	0	0	0	0	0	0	0	0	0	0	0	0	198
Cluster_1365	Bacteria	Planctomycetes	Planctomycetacia	Planctomycetales	Planctomycetaceae	Rhodopirellula	unknown species	Cluster_1365	236	0	0	0	0	0	0	0	0	0	0	0	0	0	141	0	0	0	0	0	0	0	0	0	0	0	0	0	0	0	0	0	0	0	0	0	0	0	0	0	0
Cluster_1367	Bacteria	Bacteroidetes	Sphingobacteriia	Sphingobacteriales	Saprospiraceae	Lewinella	unknown species	Cluster_1367	0	0	0	0	0	0	0	0	0	0	0	0	0	0	0	0	0	0	0	0	0	0	0	0	0	0	0	0	0	0	0	0	0	0	0	0	0	0	0	0	454
Cluster_1368	Bacteria	Planctomycetes	Planctomycetacia	Planctomycetales	Planctomycetaceae	Rhodopirellula	unknown species	Cluster_1368	0	0	0	0	0	0	0	0	0	0	0	0	0	0	0	0	0	0	0	0	0	0	0	0	0	0	0	0	0	0	0	0	0	0	0	0	0	735	0	0	0
Cluster_1374	Bacteria	Proteobacteria	Gammaproteobacteria	Oceanospirillales	Oceanospirillaceae	Amphritea	unknown species	Cluster_1374	0	0	0	0	0	0	0	0	0	0	0	0	44	0	43	4	32	22	6	0	47	0	0	0	167	0	0	0	0	0	0	0	0	0	0	0	0	0	0	150	0
Cluster_1375	Bacteria	Verrucomicrobia	OPB35 soil group	unknown order	unknown family	unknown genus	unknown species	Cluster_1375	0	0	0	0	0	0	0	0	0	0	0	0	0	0	0	0	0	0	0	0	0	0	0	0	0	0	0	0	0	0	0	0	0	355	0	0	0	0	0	0	0
Cluster_1376	Bacteria	Proteobacteria	Gammaproteobacteria	Vibrionales	Vibrionaceae	Aliivibrio	Multi-affiliation	Cluster_1376	0	0	0	0	0	562	0	0	0	0	0	0	0	0	0	9	18	92	12	36	0	0	0	0	0	0	0	0	0	0	0	0	0	0	0	0	94	0	0	0	0
Cluster_1378	Bacteria	Proteobacteria	Deltaproteobacteria	Myxococcales	Blfdi19	unknown genus	unknown species	Cluster_1378	0	0	0	0	0	0	0	0	0	0	0	222	0	0	0	0	0	0	0	0	0	0	0	0	0	0	0	0	0	0	185	0	0	0	0	0	0	0	0	0	0
Cluster_1380	Bacteria	Proteobacteria	Alphaproteobacteria	4-Org1-14	unknown family	unknown genus	unknown species	Cluster_1380	0	0	0	0	0	0	0	0	0	0	0	0	0	0	0	0	0	0	0	0	0	78	0	0	0	0	0	0	0	0	0	0	0	294	0	0	0	335	347	0	0
Cluster_1382	Bacteria	Proteobacteria	Alphaproteobacteria	Rhodospirillales	Rhodospirillaceae	unknown genus	unknown species	Cluster_1382	0	0	0	0	0	0	0	0	0	0	0	0	0	0	0	0	0	0	0	0	0	0	0	0	0	0	0	0	2	0	0	0	415	0	0	0	0	0	0	0	0
Cluster_1383	Bacteria	Proteobacteria	Alphaproteobacteria	Rhodospirillales	Rhodospirillaceae	unknown genus	marine metagenome	Cluster_1383	0	0	0	0	0	0	0	0	0	0	0	0	0	0	55	144	39	1	139	238	94	0	0	0	0	0	0	0	0	0	0	0	0	0	0	0	0	0	0	0	0
Cluster_1387	Bacteria	Proteobacteria	Gammaproteobacteria	KI89A clade	unknown family	unknown genus	unknown species	Cluster_1387	0	0	0	0	0	547	0	0	0	0	0	0	0	0	0	0	0	0	0	0	0	0	0	0	0	0	0	0	0	0	0	0	0	0	0	0	0	0	0	0	0
Cluster_1389	Bacteria	Chloroflexi	Ardenticatenia	Ardenticatenales	unknown family	unknown genus	unknown species	Cluster_1389	0	0	0	0	0	0	0	0	0	0	0	0	0	0	0	0	0	0	0	0	0	0	0	0	0	0	0	0	308	0	0	0	0	0	0	0	0	0	0	0	0
Cluster_1393	Bacteria	Actinobacteria	Acidimicrobiia	Acidimicrobiales	Iamiaceae	Iamia	Aquihabitans daechungensis	Cluster_1393	0	0	0	0	0	0	0	0	339	0	0	0	0	0	0	0	0	0	0	20	0	0	0	0	0	0	0	0	0	0	0	0	0	0	0	0	0	0	0	0	0
Cluster_1396	Bacteria	Proteobacteria	Alphaproteobacteria	Rickettsiales	SM2D12	unknown genus	unknown species	Cluster_1396	0	0	0	0	0	0	0	0	0	0	0	0	0	0	0	0	0	0	0	0	0	0	0	855	0	0	0	0	0	0	0	0	0	0	0	408	0	0	0	0	0
Cluster_1397	Bacteria	Verrucomicrobia	Opitutae	Puniceicoccales	Puniceicoccaceae	Pelagicoccus	unknown species	Cluster_1397	0	0	0	0	0	0	0	0	0	0	0	0	0	0	0	0	0	0	0	0	0	0	0	0	0	0	0	0	0	0	0	0	0	0	0	0	0	0	0	51	0
Cluster_1399	Bacteria	Planctomycetes	Planctomycetacia	Planctomycetales	Planctomycetaceae	Blastopirellula	unknown species	Cluster_1399	0	0	0	0	0	0	0	0	0	0	270	0	0	0	0	0	0	0	0	0	0	0	0	0	0	0	0	0	0	0	0	0	0	0	0	0	0	0	0	0	0
Cluster_1400	Bacteria	Proteobacteria	Alphaproteobacteria	Rhodospirillales	Rhodospirillaceae	unknown genus	marine metagenome	Cluster_1400	0	0	0	0	0	0	0	0	0	0	0	0	0	134	0	203	40	32	4	51	19	0	0	0	0	0	0	0	0	0	0	0	0	0	0	0	0	0	0	0	0
Cluster_1403	Bacteria	Tenericutes	Mollicutes	Mycoplasmatales	Mycoplasmataceae	unknown genus	unknown species	Cluster_1403	0	0	0	1	0	0	0	4	3	0	0	1	2	0	2	0	0	0	0	0	0	0	2	0	2	2	0	2	1	2	1	2	0	0	0	0	0	0	0	0	0
Cluster_1405	Bacteria	Proteobacteria	Alphaproteobacteria	Parvularculales	Parvularculaceae	unknown genus	rock porewater metagenome	Cluster_1405	0	1	0	0	0	0	0	0	0	0	0	0	0	0	0	0	0	0	0	0	0	0	0	207	1	0	0	0	0	0	0	0	0	0	0	0	0	0	0	0	0
Cluster_1406	Bacteria	SBR1093	unknown class	unknown order	unknown family	unknown genus	unknown species	Cluster_1406	0	0	0	0	0	0	0	0	0	0	0	0	0	0	67	0	0	0	0	0	0	382	0	0	0	0	0	0	0	0	0	0	0	0	0	0	0	0	0	0	0
Cluster_1407	Bacteria	Proteobacteria	Gammaproteobacteria	Oceanospirillales	Oceanospirillaceae	Oleibacter	unknown species	Cluster_1407	0	0	0	0	0	0	0	0	0	0	0	0	0	0	0	0	0	0	0	0	0	0	0	0	0	0	0	0	0	0	0	0	0	0	0	0	0	121	0	0	0
Cluster_1409	Bacteria	Firmicutes	Clostridia	Clostridiales	Peptostreptococcaceae	Peptoclostridium	unknown species	Cluster_1409	0	0	0	0	0	0	0	0	0	0	0	0	0	0	0	427	328	0	13	34	223	0	0	0	0	0	0	0	0	0	0	0	0	0	0	0	0	0	0	0	0
Cluster_1410	Bacteria	Proteobacteria	Deltaproteobacteria	Bradymonadales	unknown family	unknown genus	unknown species	Cluster_1410	0	0	0	0	0	0	0	0	0	0	0	0	0	0	0	7	37	0	0	0	0	0	0	0	0	0	0	0	0	0	0	0	0	0	0	0	0	0	0	0	0
Cluster_1411	Bacteria	Proteobacteria	Alphaproteobacteria	Alphaproteobacteria Incertae Sedis	unknown family	unknown genus	unknown species	Cluster_1411	0	0	0	0	0	0	0	0	0	0	0	0	0	0	0	0	0	0	0	0	0	448	0	0	0	0	0	0	0	315	0	0	0	0	0	0	0	0	0	0	0
Cluster_1413	Bacteria	Tenericutes	Mollicutes	Mycoplasmatales	Mycoplasmataceae	unknown genus	unknown species	Cluster_1413	7	1	0	8	1	0	7	4	5	0	2	2	8	0	12	0	0	1	0	0	0	6	1	7	42	49	29	48	31	42	28	7	3	0	3	2	2	8	0	0	0
Cluster_1416	Bacteria	Planctomycetes	OM190	unknown order	unknown family	unknown genus	unknown species	Cluster_1416	0	0	0	0	0	0	0	0	0	0	0	0	0	0	0	0	0	0	0	0	0	0	0	0	0	0	0	0	390	0	0	0	0	0	0	0	0	0	0	0	0
Cluster_1420	Bacteria	Proteobacteria	Gammaproteobacteria	Cellvibrionales	Cellvibrionaceae	unknown genus	unknown species	Cluster_1420	4	0	0	2	3	4	10	21	2	4	2	6	24	6	11	0	1	4	0	0	0	0	0	0	1	11	1	3	10	10	3	6	0	0	1	0	18	4	2	23	5
Cluster_1421	Bacteria	Proteobacteria	Gammaproteobacteria	KI89A clade	unknown family	unknown genus	unknown species	Cluster_1421	0	0	0	0	0	0	0	0	0	0	0	0	0	0	0	1	0	0	0	0	0	0	0	0	0	0	0	0	0	225	0	0	0	0	0	0	0	0	0	0	0
Cluster_1422	Bacteria	Proteobacteria	Deltaproteobacteria	Bdellovibrionales	Bdellovibrionaceae	OM27 clade	unknown species	Cluster_1422	0	0	0	0	0	0	0	0	0	0	0	0	0	0	0	5	0	0	0	0	0	143	0	0	0	0	0	0	0	0	121	296	0	0	0	0	0	0	0	0	0
Cluster_1423	Bacteria	Proteobacteria	SPOTSOCT00m83	unknown order	unknown family	unknown genus	unknown species	Cluster_1423	0	0	0	0	0	0	0	107	0	0	0	1	0	0	0	0	0	0	0	0	0	0	0	0	0	0	0	0	0	0	0	0	0	0	0	0	0	0	0	0	0
Cluster_1425	Bacteria	Proteobacteria	Alphaproteobacteria	Rhodobacterales	Rhodobacteraceae	Roseobacter clade NAC11-7 lineage	unknown species	Cluster_1425	0	0	0	56	0	0	0	0	0	0	0	0	0	0	252	0	0	0	0	0	45	0	0	0	0	0	0	0	0	0	0	0	0	0	0	0	0	0	215	265	0
Cluster_1430	Bacteria	Proteobacteria	Gammaproteobacteria	Vibrionales	Vibrionaceae	Multi-affiliation	Multi-affiliation	Cluster_1430	0	0	0	0	0	0	0	0	0	0	0	0	0	0	0	0	2	0	0	0	0	0	0	0	0	0	0	0	0	0	0	0	0	0	0	0	0	0	0	36	0
Cluster_1432	Bacteria	Bacteroidetes	Cytophagia	Cytophagales	Flammeovirgaceae	unknown genus	unknown species	Cluster_1432	0	0	0	0	0	0	0	0	0	0	0	0	0	0	0	0	0	0	27	13	0	0	0	0	0	0	0	0	0	0	0	0	0	0	0	0	0	0	0	206	0
Cluster_1433	Bacteria	Planctomycetes	028H05-P-BN-P5	unknown order	unknown family	unknown genus	unknown species	Cluster_1433	0	0	0	0	0	0	0	0	0	0	0	0	0	0	0	0	0	0	0	0	0	0	0	0	0	0	0	0	0	0	0	0	0	0	0	320	0	0	0	0	0
Cluster_1434	Bacteria	Proteobacteria	Alphaproteobacteria	Rhizobiales	Aurantimonadaceae	Martelella	Multi-affiliation	Cluster_1434	0	0	0	0	0	0	0	0	0	0	0	0	0	0	0	0	0	0	0	0	0	0	0	0	0	155	0	0	0	0	0	0	0	0	0	0	0	0	0	0	0
Cluster_1436	Bacteria	Bacteroidetes	Sphingobacteriia	Sphingobacteriales	Saprospiraceae	unknown genus	unknown species	Cluster_1436	0	554	0	0	0	0	0	0	0	0	332	0	0	0	0	0	0	0	0	0	0	0	0	0	0	0	0	0	0	0	0	0	0	0	0	0	0	0	0	0	0
Cluster_1437	Bacteria	Proteobacteria	Alphaproteobacteria	Rhodospirillales	Rhodospirillaceae	unknown genus	unknown species	Cluster_1437	283	0	0	0	0	0	0	0	0	0	0	0	0	0	0	0	0	0	0	0	0	0	0	0	0	0	0	0	0	0	0	0	0	0	0	0	0	0	0	0	0
Cluster_1438	Bacteria	Proteobacteria	Alphaproteobacteria	Rhodobacterales	Rhodobacteraceae	Multi-affiliation	Multi-affiliation	Cluster_1438	0	0	0	0	0	0	0	0	0	204	0	0	0	0	0	0	0	8	0	0	0	0	0	0	0	0	0	0	0	0	0	0	0	0	0	245	0	0	0	0	0
Cluster_1444	Bacteria	Planctomycetes	Phycisphaerae	Phycisphaerales	Phycisphaeraceae	unknown genus	unknown species	Cluster_1444	0	0	0	0	0	0	0	0	0	0	0	0	0	413	0	0	0	0	0	0	0	0	0	0	0	0	0	0	0	0	0	0	0	0	0	0	0	0	0	0	0
Cluster_1445	Bacteria	Actinobacteria	Acidimicrobiia	Acidimicrobiales	Acidimicrobiaceae	Ilumatobacter	Multi-affiliation	Cluster_1445	0	0	0	0	0	0	285	271	0	0	0	50	0	34	0	0	0	0	0	0	0	0	0	0	0	0	0	0	0	0	0	0	0	0	0	0	0	0	0	0	0
Cluster_1446	Bacteria	Proteobacteria	Gammaproteobacteria	Alteromonadales	Psychromonadaceae	Psychromonas	Multi-affiliation	Cluster_1446	0	0	0	0	0	0	0	0	0	0	0	0	62	11	80	19	49	66	38	16	19	0	0	0	0	0	0	0	0	0	0	0	0	0	0	0	3	0	0	0	0
Cluster_1448	Bacteria	Proteobacteria	Gammaproteobacteria	Cellvibrionales	Cellvibrionaceae	unknown genus	unknown species	Cluster_1448	0	0	0	0	2	0	3	10	0	0	4	2	75	19	58	7	10	29	2	3	3	0	0	0	0	5	1	2	6	4	6	6	0	3	5	0	34	12	5	4	2
Cluster_1452	Bacteria	Verrucomicrobia	Verrucomicrobiae	Verrucomicrobiales	DEV007	unknown genus	unknown species	Cluster_1452	0	0	0	0	0	0	0	0	0	0	0	0	0	0	0	0	0	0	36	0	74	0	0	0	0	0	0	0	0	0	0	318	0	0	0	0	0	0	0	0	0
Cluster_1454	Bacteria	Proteobacteria	Gammaproteobacteria	Alteromonadales	Multi-affiliation	Multi-affiliation	Multi-affiliation	Cluster_1454	0	0	0	0	0	0	0	0	0	0	0	0	3	2	1	62	63	84	105	80	76	0	0	0	3	0	0	0	0	0	0	0	0	0	0	0	4	0	1	0	0
Cluster_1455	Bacteria	Bacteroidetes	Flavobacteriia	Flavobacteriales	Flavobacteriaceae	Pseudofulvibacter	unknown species	Cluster_1455	6	0	0	0	2	1	0	1	0	0	0	0	1	0	0	0	0	0	0	0	0	0	0	0	8	4	0	11	0	0	1	1	0	0	0	0	1	0	1	0	0
Cluster_1458	Bacteria	Parcubacteria	unknown class	unknown order	unknown family	unknown genus	unknown species	Cluster_1458	0	0	0	0	0	0	0	0	0	0	0	447	0	0	0	0	0	0	0	0	0	0	0	0	0	0	0	0	0	0	0	0	0	0	0	0	0	0	0	0	0
Cluster_1461	Bacteria	Proteobacteria	Gammaproteobacteria	Alteromonadales	Colwelliaceae	Colwellia	unknown species	Cluster_1461	0	0	0	0	0	0	0	0	0	0	0	0	67	0	40	17	38	60	24	26	74	0	0	0	0	0	0	0	0	0	192	0	0	0	0	0	0	0	0	0	0
Cluster_1465	Bacteria	Bacteroidetes	Flavobacteriia	Flavobacteriales	Flavobacteriaceae	Multi-affiliation	Multi-affiliation	Cluster_1465	2	0	0	18	1	3	19	26	5	1	3	0	0	2	1	0	1	0	0	0	0	3	18	30	2	34	9	21	3	24	9	13	0	1	0	3	6	0	0	0	0
Cluster_1466	Bacteria	Proteobacteria	Deltaproteobacteria	Myxococcales	Nannocystaceae	unknown genus	unknown species	Cluster_1466	0	0	0	0	0	0	0	0	0	0	0	0	0	0	0	0	0	0	0	0	0	0	0	0	0	0	0	0	0	0	0	184	0	0	0	0	0	0	0	0	0
Cluster_1468	Bacteria	Proteobacteria	Alphaproteobacteria	Rhizobiales	Rhodobiaceae	unknown genus	unknown species	Cluster_1468	0	0	0	0	0	0	0	0	0	0	0	0	0	0	24	0	0	7	0	0	0	0	0	0	0	0	0	0	0	0	0	0	0	0	0	0	0	0	0	0	0
Cluster_1470	Bacteria	Verrucomicrobia	Verrucomicrobiae	Verrucomicrobiales	DEV007	unknown genus	unknown species	Cluster_1470	0	287	0	0	0	0	204	0	0	0	0	0	0	0	0	0	0	21	0	0	0	0	0	0	0	0	0	0	0	0	0	0	0	0	0	0	0	0	0	0	0
Cluster_1473	Bacteria	Proteobacteria	Gammaproteobacteria	Thiotrichales	1G93	unknown genus	unknown species	Cluster_1473	0	0	0	0	0	0	0	0	0	0	0	0	0	0	0	0	0	0	0	0	0	0	0	0	1	0	49	0	0	0	0	216	0	0	370	0	0	0	0	0	0
Cluster_1474	Bacteria	Tenericutes	Mollicutes	Mycoplasmatales	Mycoplasmataceae	unknown genus	unknown species	Cluster_1474	0	0	0	4	0	2	0	0	3	0	0	0	3	0	0	0	0	0	0	0	0	1	0	0	5	2	0	5	3	10	1	0	0	0	0	0	2	1	0	0	0
Cluster_1475	Bacteria	Proteobacteria	Gammaproteobacteria	Alteromonadales	Colwelliaceae	Thalassotalea	unknown species	Cluster_1475	0	0	0	0	0	0	0	0	0	0	0	0	78	0	133	11	56	158	36	24	4	0	0	0	0	0	0	0	0	0	0	0	0	0	0	0	0	0	0	0	0
Cluster_1477	Bacteria	Bacteroidetes	Flavobacteriia	Flavobacteriales	Cryomorphaceae	Salinirepens	unknown species	Cluster_1477	0	0	0	0	0	0	0	0	0	1	0	0	2	4	3	6	6	10	32	12	5	0	0	0	2	0	0	0	0	0	0	0	0	0	0	0	0	0	1	0	0
Cluster_1480	Bacteria	Bacteroidetes	Flavobacteriia	Flavobacteriales	Flavobacteriaceae	Maritimimonas	unknown species	Cluster_1480	0	0	0	0	0	0	0	0	0	0	0	0	0	0	89	10	0	0	0	0	0	0	0	0	0	0	0	0	0	0	0	0	0	699	0	0	0	0	0	0	0
Cluster_1484	Bacteria	Proteobacteria	Gammaproteobacteria	Alteromonadales	Psychromonadaceae	Psychromonas	Psychromonas sp.	Cluster_1484	10	0	0	3	2	1	15	8	1	0	0	4	3	3	10	0	2	1	0	0	2	2	1	0	5	12	3	17	11	2	5	5	0	2	0	1	9	0	0	2	0
Cluster_1487	Bacteria	Proteobacteria	Gammaproteobacteria	Vibrionales	Vibrionaceae	Multi-affiliation	Multi-affiliation	Cluster_1487	0	0	0	0	0	0	0	0	0	0	0	0	0	0	0	1	0	0	5	7	0	0	0	0	0	0	0	0	0	0	0	0	0	0	0	0	0	0	0	0	0
Cluster_1496	Bacteria	Proteobacteria	Gammaproteobacteria	Oceanospirillales	Oceanospirillaceae	Marinomonas	Marinomonas sp.	Cluster_1496	0	0	0	0	0	0	0	0	0	0	0	0	51	2	22	178	119	89	59	39	43	0	0	0	5	0	0	0	0	0	0	0	0	0	0	0	0	0	0	0	0
Cluster_1497	Bacteria	Planctomycetes	Planctomycetacia	Planctomycetales	Planctomycetaceae	Bythopirellula	unknown species	Cluster_1497	0	0	0	0	0	0	0	0	0	0	0	0	0	0	0	0	0	0	0	1	0	0	0	0	0	0	0	0	0	0	0	0	0	0	0	0	0	0	0	0	442
Cluster_1498	Bacteria	Actinobacteria	Actinobacteria	Micrococcales	Intrasporangiaceae	Ornithinicoccus	unknown species	Cluster_1498	0	0	0	0	0	0	0	0	0	0	0	0	0	0	0	0	0	0	0	0	0	0	346	0	0	0	0	0	0	0	0	0	0	0	0	0	0	0	0	92	0
Cluster_1499	Bacteria	Proteobacteria	Alphaproteobacteria	Rhodobacterales	Rhodobacteraceae	Paracoccus	Multi-affiliation	Cluster_1499	0	0	0	0	0	0	0	0	0	0	0	66	0	0	0	0	0	49	0	0	0	0	0	0	0	0	0	0	0	0	0	0	0	0	0	0	0	0	0	0	0
Cluster_1501	Bacteria	Proteobacteria	Gammaproteobacteria	Oceanospirillales	Oceanospirillaceae	Marinobacterium	unknown species	Cluster_1501	0	0	0	0	0	0	0	0	0	0	0	0	7	2	4	41	76	51	75	37	45	0	0	0	0	0	0	0	0	0	0	0	0	0	0	0	0	0	0	0	0
Cluster_1502	Bacteria	Acidobacteria	Holophagae	Subgroup 10	CA002	unknown genus	unknown species	Cluster_1502	0	667	0	0	0	0	0	0	0	0	344	0	0	0	0	0	0	0	0	0	0	0	174	0	0	0	0	0	0	0	0	76	0	0	0	0	0	0	0	0	0
Cluster_1503	Bacteria	Tenericutes	Mollicutes	Mycoplasmatales	Mycoplasmataceae	unknown genus	unknown species	Cluster_1503	2	2	0	4	3	0	2	4	4	0	0	2	5	2	4	0	3	0	0	0	0	4	1	4	10	24	7	21	15	8	9	1	4	5	0	0	0	3	0	0	0
Cluster_1504	Bacteria	Bacteroidetes	Flavobacteriia	Flavobacteriales	Flavobacteriaceae	Nonlabens	Nonlabens spongiae	Cluster_1504	0	0	0	0	0	0	0	0	0	0	0	0	0	0	0	0	0	0	0	0	0	0	0	0	0	0	0	0	0	0	0	0	0	0	0	0	0	432	175	0	394
Cluster_1508	Bacteria	Bacteroidetes	Flavobacteriia	Flavobacteriales	Cryomorphaceae	unknown genus	unknown species	Cluster_1508	0	0	0	0	0	0	0	0	0	0	0	0	0	0	0	0	0	0	0	0	0	0	0	166	0	0	0	0	0	0	0	0	0	0	0	0	0	0	0	0	0
Cluster_1510	Bacteria	Proteobacteria	Gammaproteobacteria	Alteromonadales	Colwelliaceae	Colwellia	unknown species	Cluster_1510	0	0	0	0	0	0	0	0	0	0	0	0	0	0	39	21	35	72	18	53	53	0	0	0	0	0	0	0	0	0	0	0	0	0	0	0	0	0	0	0	0
Cluster_1512	Bacteria	Chloroflexi	Ardenticatenia	Ardenticatenales	unknown family	unknown genus	unknown species	Cluster_1512	0	0	0	0	0	0	638	0	0	0	0	0	0	0	0	0	0	0	0	0	0	0	0	0	0	0	0	0	107	0	0	0	0	0	0	0	0	0	0	0	0
Cluster_1516	Bacteria	Proteobacteria	Alphaproteobacteria	Alphaproteobacteria Incertae Sedis	unknown family	unknown genus	unknown species	Cluster_1516	0	1027	0	0	0	0	0	0	0	0	0	0	0	0	0	0	0	0	0	0	0	0	0	0	0	0	0	0	0	0	0	0	0	0	0	0	0	0	0	0	0
Cluster_1517	Bacteria	Planctomycetes	Phycisphaerae	Phycisphaerales	Phycisphaeraceae	Urania-1B-19 marine sediment group	unknown species	Cluster_1517	0	0	0	0	0	0	0	0	0	0	0	0	0	0	0	0	0	0	0	63	0	0	0	0	0	0	0	0	0	0	0	0	0	0	0	0	0	0	0	0	0
Cluster_1522	Bacteria	Planctomycetes	Planctomycetacia	Planctomycetales	Planctomycetaceae	Blastopirellula	unknown species	Cluster_1522	0	0	0	0	0	0	0	0	0	0	0	0	394	0	0	0	0	0	0	0	0	0	0	0	0	0	0	0	0	0	0	0	0	0	0	0	0	0	0	0	0
Cluster_1523	Bacteria	Actinobacteria	Actinobacteria	Micrococcales	Intrasporangiaceae	Janibacter	Janibacter anophelis	Cluster_1523	0	0	0	0	0	0	0	0	0	0	0	0	0	0	72	0	0	0	0	0	0	0	0	0	0	0	0	0	0	0	0	0	0	0	0	0	0	0	0	0	0
Cluster_1524	Bacteria	Bacteroidetes	Sphingobacteriia	Sphingobacteriales	Saprospiraceae	Portibacter	unknown species	Cluster_1524	0	0	0	0	0	0	0	0	0	0	0	0	0	0	0	0	0	0	0	0	0	0	0	0	0	0	0	0	0	0	0	0	0	0	0	0	0	0	1210	0	0
Cluster_1525	Bacteria	Proteobacteria	Alphaproteobacteria	Rhodobacterales	Rhodobacteraceae	Maritimibacter	unknown species	Cluster_1525	6	0	0	0	0	0	0	0	0	5	0	0	2	1	2	0	2	1	4	3	0	0	2	1	0	1	0	0	0	0	1	0	1	0	0	3	0	4	4	0	0
Cluster_1526	Bacteria	Bacteroidetes	Flavobacteriia	Flavobacteriales	Flavobacteriaceae	Ulvibacter	unknown species	Cluster_1526	0	0	0	0	0	0	0	0	0	0	0	0	0	0	0	0	0	0	0	0	0	0	409	0	0	0	0	0	0	0	0	0	0	0	0	0	0	406	0	0	0
Cluster_1529	Bacteria	Verrucomicrobia	Verrucomicrobiae	Verrucomicrobiales	DEV007	unknown genus	unknown species	Cluster_1529	0	0	0	0	0	0	0	0	0	0	0	0	118	0	0	0	0	0	0	0	0	0	0	0	0	0	0	0	0	0	0	0	0	0	0	0	0	0	335	0	0
Cluster_1530	Bacteria	Planctomycetes	Phycisphaerae	Phycisphaerales	Phycisphaeraceae	SM1A02	unknown species	Cluster_1530	0	0	0	0	0	0	0	0	0	0	0	0	0	0	0	0	0	0	0	0	0	0	0	0	0	0	0	0	0	0	0	0	0	0	0	0	0	284	0	0	0
Cluster_1531	Bacteria	Spirochaetae	Spirochaetes	Spirochaetales	Spirochaetaceae	Spirochaeta 2	unknown species	Cluster_1531	0	0	0	0	0	0	0	0	0	0	0	0	0	0	0	0	84	0	15	0	248	0	0	0	0	0	0	0	0	0	0	0	0	0	0	0	0	0	0	0	0
Cluster_1532	Bacteria	Proteobacteria	Alphaproteobacteria	Rhodobacterales	Rhodobacteraceae	unknown genus	unknown species	Cluster_1532	0	0	0	0	0	0	0	0	0	0	0	0	0	0	0	0	0	0	0	0	0	0	267	0	0	0	0	0	0	0	0	0	0	0	0	0	0	0	0	0	0
Cluster_1533	Bacteria	Gracilibacteria	unknown class	unknown order	unknown family	unknown genus	unknown species	Cluster_1533	0	0	0	0	0	0	0	0	0	0	0	0	0	0	0	18	31	17	3	69	0	0	0	0	0	0	0	0	0	0	0	0	0	0	0	0	0	0	0	0	0
Cluster_1535	Bacteria	Bacteroidetes	Sphingobacteriia	Sphingobacteriales	Saprospiraceae	Lewinella	unknown species	Cluster_1535	0	0	0	0	0	0	0	0	0	0	0	0	0	0	0	0	29	0	0	0	0	0	0	0	0	0	0	0	0	0	0	0	0	0	0	0	0	0	0	0	0
Cluster_1536	Bacteria	Spirochaetae	Spirochaetes	Spirochaetales	Leptospiraceae	unknown genus	unknown species	Cluster_1536	0	0	0	0	0	0	0	0	0	0	0	774	0	0	0	0	0	0	0	0	0	0	0	0	0	0	0	0	0	0	0	0	0	0	0	0	0	0	0	0	0
Cluster_1537	Bacteria	Actinobacteria	Actinobacteria	Micrococcales	Intrasporangiaceae	Tetrasphaera	Multi-affiliation	Cluster_1537	0	0	0	0	0	0	0	0	0	0	0	0	0	0	0	0	0	0	0	0	0	0	0	0	0	0	0	0	0	108	0	0	0	0	0	0	0	0	0	0	0
Cluster_1540	Bacteria	Proteobacteria	Deltaproteobacteria	Myxococcales	Sandaracinaceae	Sandaracinus	unknown species	Cluster_1540	0	0	215	0	0	0	0	72	522	0	0	0	0	0	0	0	0	0	0	0	0	0	303	0	0	0	0	0	61	0	0	0	0	0	0	0	0	0	0	0	0
Cluster_1541	Bacteria	Bacteroidetes	Flavobacteriia	Flavobacteriales	Flavobacteriaceae	Aquimarina	Multi-affiliation	Cluster_1541	2	0	0	3	9	6	5	8	4	2	1	5	2	1	2	0	0	2	0	0	0	1	0	1	0	0	0	3	1	8	3	2	0	1	0	1	9	2	2	3	2
Cluster_1547	Bacteria	Proteobacteria	Gammaproteobacteria	Thiotrichales	Piscirickettsiaceae	unknown genus	unknown species	Cluster_1547	0	0	0	0	0	0	0	0	0	0	0	0	0	0	0	0	0	0	0	0	0	0	0	0	0	0	0	0	0	0	0	0	0	224	0	0	0	0	0	0	0
Cluster_1548	Bacteria	Bacteroidetes	Sphingobacteriia	Sphingobacteriales	Saprospiraceae	unknown genus	unknown species	Cluster_1548	0	0	0	0	0	0	341	0	0	0	0	0	0	228	0	0	0	0	2	0	37	0	0	0	0	0	0	0	0	0	0	0	0	0	0	0	0	0	0	0	0
Cluster_1549	Bacteria	Proteobacteria	Deltaproteobacteria	Bdellovibrionales	Bdellovibrionaceae	OM27 clade	unknown species	Cluster_1549	0	0	0	0	0	0	0	0	0	0	0	0	0	0	0	0	0	0	0	0	0	0	0	0	0	0	561	0	0	0	0	0	0	0	0	0	0	0	0	0	0
Cluster_1550	Bacteria	Proteobacteria	Gammaproteobacteria	Alteromonadales	Multi-affiliation	Multi-affiliation	Multi-affiliation	Cluster_1550	0	0	0	0	0	0	0	0	0	0	0	0	0	0	0	34	14	21	22	21	12	0	0	0	0	0	0	0	0	0	0	0	0	0	0	0	0	0	0	0	0
Cluster_1558	Bacteria	Proteobacteria	Gammaproteobacteria	Oceanospirillales	Oceanospirillaceae	Oleibacter	unknown species	Cluster_1558	0	0	0	0	0	0	0	0	0	0	0	0	0	31	28	0	18	20	4	28	33	0	0	0	0	0	0	0	0	0	0	0	0	0	0	0	202	0	0	0	0
Cluster_1559	Bacteria	Planctomycetes	Planctomycetacia	Planctomycetales	Planctomycetaceae	Rhodopirellula	unknown species	Cluster_1559	0	1	0	0	0	0	0	0	0	0	259	0	0	0	0	0	0	0	0	0	0	0	0	0	0	0	0	0	0	0	288	0	0	7	0	0	0	0	0	0	0
Cluster_1560	Bacteria	Proteobacteria	Alphaproteobacteria	Rhodobacterales	Rhodobacteraceae	Multi-affiliation	Multi-affiliation	Cluster_1560	0	0	0	0	0	0	0	0	0	0	0	0	0	4	0	0	0	0	0	0	0	0	0	0	0	0	0	0	0	0	0	0	0	0	0	0	0	1	1	0	0
Cluster_1561	Bacteria	Firmicutes	Clostridia	Clostridiales	Family XII	Fusibacter	unknown species	Cluster_1561	0	0	0	0	0	0	0	0	0	0	0	0	0	0	0	6	0	0	74	14	35	0	0	0	0	0	0	0	0	0	0	0	0	0	0	0	0	0	0	0	0
Cluster_1562	Bacteria	Bacteroidetes	Sphingobacteriia	Sphingobacteriales	Saprospiraceae	Lewinella	unknown species	Cluster_1562	0	0	0	0	0	0	0	0	0	0	0	0	0	0	0	0	0	0	0	0	0	0	0	0	0	0	0	0	0	0	0	294	0	0	0	0	0	0	362	0	0
Cluster_1563	Bacteria	Tenericutes	Mollicutes	Mycoplasmatales	Mycoplasmataceae	unknown genus	unknown species	Cluster_1563	4	10	2	23	11	9	16	14	8	2	0	5	3	4	5	0	0	0	0	0	0	9	9	33	8	31	15	41	13	33	15	16	2	28	1	16	4	12	1	0	0
Cluster_1564	Bacteria	Proteobacteria	Gammaproteobacteria	Alteromonadales	Alteromonadaceae	Glaciecola	Multi-affiliation	Cluster_1564	0	0	0	0	0	0	0	0	0	0	0	0	0	0	0	0	0	16	2	1	25	0	0	0	0	0	0	0	0	0	0	0	0	0	0	0	285	0	386	0	0
Cluster_1572	Bacteria	Proteobacteria	Alphaproteobacteria	Rhodospirillales	Rhodospirillaceae	unknown genus	unknown species	Cluster_1572	0	0	0	0	0	0	0	0	0	284	0	0	0	0	0	4	0	0	0	0	0	0	340	0	0	0	0	0	0	123	0	0	0	0	0	0	0	0	0	0	0
Cluster_1573	Bacteria	Proteobacteria	Alphaproteobacteria	Rhodobacterales	Rhodobacteraceae	unknown genus	unknown species	Cluster_1573	0	0	0	0	0	0	0	0	0	0	0	0	0	0	0	0	0	0	0	0	0	0	22	0	384	0	0	0	0	0	0	0	0	0	0	0	0	0	0	44	0
Cluster_1575	Bacteria	Proteobacteria	Gammaproteobacteria	Alteromonadales	Alteromonadaceae	Marinobacter	Multi-affiliation	Cluster_1575	0	0	0	0	0	0	0	0	0	0	0	0	0	0	0	0	0	14	0	0	0	0	0	0	0	0	0	0	0	0	0	0	0	0	0	0	0	0	0	0	0
Cluster_1584	Bacteria	Planctomycetes	Planctomycetacia	Planctomycetales	Planctomycetaceae	Rhodopirellula	unknown species	Cluster_1584	0	1	0	0	0	0	0	0	0	0	0	0	0	0	0	0	0	0	0	0	0	0	0	0	0	0	0	0	0	0	0	0	0	0	0	0	0	0	0	0	0
Cluster_1586	Bacteria	Proteobacteria	Gammaproteobacteria	Alteromonadales	Moritellaceae	Moritella	Moritella viscosa	Cluster_1586	0	0	0	0	0	0	0	0	0	0	0	0	69	0	198	72	25	8	16	77	46	0	0	0	0	0	0	0	0	0	0	0	0	0	0	0	0	0	0	0	0
Cluster_1587	Bacteria	Proteobacteria	Gammaproteobacteria	Oceanospirillales	Oceanospirillaceae	Pseudohongiella	unknown species	Cluster_1587	0	0	0	0	0	0	286	0	0	0	0	0	0	0	0	0	0	0	0	0	0	0	0	0	0	0	0	103	0	0	0	0	0	0	0	0	0	0	0	0	0
Cluster_1591	Bacteria	Gracilibacteria	unknown class	unknown order	unknown family	unknown genus	unknown species	Cluster_1591	0	0	0	0	0	0	0	0	0	0	0	0	0	0	0	24	18	99	127	140	164	0	0	0	0	0	0	0	0	0	0	0	0	0	0	0	0	0	0	0	0
Cluster_1592	Bacteria	Verrucomicrobia	Verrucomicrobiae	Verrucomicrobiales	DEV007	unknown genus	unknown species	Cluster_1592	0	0	0	0	0	0	0	217	0	408	0	0	0	0	0	0	0	0	0	0	0	0	0	0	0	0	0	0	0	0	0	0	0	0	0	0	0	0	0	0	0
Cluster_1593	Bacteria	Verrucomicrobia	Verrucomicrobiae	Verrucomicrobiales	DEV007	unknown genus	unknown species	Cluster_1593	0	0	0	0	0	0	0	0	0	0	518	0	0	0	0	0	0	0	0	0	0	0	0	0	0	0	0	0	0	0	0	0	0	0	0	0	0	0	507	0	0
Cluster_1596	Bacteria	Proteobacteria	Deltaproteobacteria	Bdellovibrionales	Bacteriovoracaceae	Peredibacter	unknown species	Cluster_1596	0	0	0	0	0	0	0	0	0	0	0	0	0	0	0	0	0	0	0	0	0	0	0	0	0	0	0	161	0	0	0	0	0	0	0	0	0	0	0	0	0
Cluster_1597	Bacteria	Proteobacteria	Alphaproteobacteria	Rhodospirillales	Rhodospirillaceae	Pelagibius	Rhodospirillaceae bacterium PS4B-B496	Cluster_1597	0	0	0	0	0	0	0	0	0	0	0	0	0	0	0	0	0	24	0	0	0	0	0	0	0	0	0	0	0	0	0	0	0	0	0	370	0	0	0	0	0
Cluster_1606	Bacteria	Planctomycetes	Planctomycetacia	Planctomycetales	Planctomycetaceae	Blastopirellula	unknown species	Cluster_1606	0	0	0	0	0	0	0	0	0	0	0	0	0	0	0	6	0	0	0	0	0	0	0	0	0	0	0	0	0	0	0	0	0	0	0	0	0	0	0	0	0
Cluster_1610	Bacteria	Planctomycetes	Planctomycetacia	Planctomycetales	Planctomycetaceae	Pirellula	unknown species	Cluster_1610	0	0	0	0	0	0	0	0	0	0	0	0	0	0	0	0	0	0	0	0	0	0	1	0	0	0	0	0	0	1	0	0	0	0	0	0	0	0	0	0	0
Cluster_1613	Bacteria	Proteobacteria	Gammaproteobacteria	Oceanospirillales	OM182 clade	unknown genus	unknown species	Cluster_1613	0	0	0	0	0	0	0	0	0	0	0	635	0	0	0	0	0	21	0	0	0	0	0	0	0	0	0	0	0	0	0	0	0	0	0	0	0	0	0	0	0
Cluster_1622	Bacteria	Proteobacteria	Gammaproteobacteria	Oceanospirillales	Oceanospirillaceae	Multi-affiliation	Multi-affiliation	Cluster_1622	0	0	0	0	0	0	0	0	0	0	0	0	0	0	19	31	18	70	87	18	27	0	0	0	0	0	0	0	0	0	0	0	0	0	0	0	0	0	0	0	0
Cluster_1624	Bacteria	Proteobacteria	AEGEAN-245	unknown order	unknown family	unknown genus	unknown species	Cluster_1624	0	0	0	0	0	0	0	90	0	0	0	0	0	1	0	0	0	0	0	0	0	0	0	0	0	0	0	0	0	0	0	1	0	0	0	0	0	187	0	0	0
Cluster_1627	Bacteria	Proteobacteria	Deltaproteobacteria	Myxococcales	Sandaracinaceae	unknown genus	unknown species	Cluster_1627	0	0	0	0	0	0	0	168	0	0	0	441	0	0	0	0	0	0	0	0	0	0	0	0	0	0	0	0	0	0	0	0	0	0	0	0	0	0	0	0	0
Cluster_1630	Bacteria	Bacteroidetes	Flavobacteriia	Flavobacteriales	Flavobacteriaceae	Polaribacter 1	unknown species	Cluster_1630	9	0	1	11	14	11	30	43	3	5	3	0	3	2	3	0	0	4	2	1	1	8	24	18	9	92	11	53	9	39	54	29	0	0	0	7	19	3	5	0	0
Cluster_1631	Bacteria	Proteobacteria	Alphaproteobacteria	Alphaproteobacteria Incertae Sedis	unknown family	unknown genus	unknown species	Cluster_1631	0	0	0	0	0	0	0	0	0	0	0	0	200	0	0	0	0	0	0	0	0	0	0	0	0	0	0	0	0	0	0	0	0	0	0	0	0	0	0	0	0
Cluster_1634	Bacteria	Proteobacteria	Gammaproteobacteria	Oceanospirillales	Oceanospirillaceae	Marinobacterium	unknown species	Cluster_1634	0	0	0	0	0	0	0	0	0	0	0	0	36	4	26	156	155	135	141	102	80	0	0	0	0	0	0	0	0	0	0	0	0	0	0	0	2	2	0	0	1
Cluster_1635	Bacteria	Proteobacteria	Gammaproteobacteria	X35	unknown family	unknown genus	unknown species	Cluster_1635	0	0	0	0	0	0	0	0	0	0	0	0	17	0	0	0	0	32	0	0	0	0	0	0	0	0	0	0	0	0	0	0	0	0	0	0	0	0	0	0	0
Cluster_1638	Bacteria	Proteobacteria	Alphaproteobacteria	Rhodobacterales	Rhodobacteraceae	Multi-affiliation	Multi-affiliation	Cluster_1638	0	0	0	0	0	0	0	0	0	0	0	0	0	0	0	0	0	1	11	0	0	0	0	0	0	0	0	0	0	0	0	0	0	0	0	0	0	0	0	0	0
Cluster_1639	Bacteria	Proteobacteria	Alphaproteobacteria	Rhodospirillales	Rhodospirillaceae	unknown genus	unknown species	Cluster_1639	0	0	0	0	0	0	0	0	0	0	0	0	76	1	0	123	115	171	39	67	44	0	0	0	0	0	0	0	0	0	0	0	0	0	0	0	0	0	0	0	0
Cluster_1643	Bacteria	Proteobacteria	Alphaproteobacteria	Rhizobiales	Rhodobiaceae	unknown genus	unknown species	Cluster_1643	0	0	0	0	0	0	0	0	0	0	0	0	0	0	0	0	0	0	0	0	0	0	0	0	0	0	0	77	0	0	0	0	0	0	0	0	0	0	0	0	0
Cluster_1645	Bacteria	Planctomycetes	Phycisphaerae	Phycisphaerales	Phycisphaeraceae	JL-ETNP-F27	unknown species	Cluster_1645	0	0	0	0	0	0	0	289	0	0	0	0	0	0	0	0	0	0	0	0	0	0	0	0	0	0	0	0	0	0	0	0	0	0	440	0	167	0	0	0	0
Cluster_1649	Bacteria	Proteobacteria	Alphaproteobacteria	Rhizobiales	Rhodobiaceae	unknown genus	unknown species	Cluster_1649	0	0	0	0	0	0	0	0	0	0	0	0	0	0	0	0	0	0	8	0	0	0	0	0	0	0	0	0	0	0	0	0	0	0	0	0	0	0	0	0	0
Cluster_1650	Bacteria	Bacteroidetes	Cytophagia	Cytophagales	Flammeovirgaceae	Reichenbachiella	unknown species	Cluster_1650	0	0	0	0	0	0	0	0	0	0	0	0	39	0	0	0	17	0	0	0	0	0	0	0	0	0	0	0	0	0	0	0	1131	0	0	0	0	0	0	0	0
Cluster_1652	Bacteria	Proteobacteria	Deltaproteobacteria	Oligoflexales	Oligoflexaceae	unknown genus	unknown species	Cluster_1652	0	392	0	0	0	0	0	114	0	0	0	0	0	0	0	0	0	0	0	0	0	0	0	0	0	0	0	0	0	0	262	0	0	0	0	0	0	0	0	0	0
Cluster_1658	Bacteria	Proteobacteria	Alphaproteobacteria	Alphaproteobacteria Incertae Sedis	unknown family	unknown genus	unknown species	Cluster_1658	0	0	0	0	0	0	0	0	0	0	0	0	0	0	0	0	0	0	0	0	0	0	0	0	0	0	0	0	0	0	0	0	0	0	0	0	0	0	0	0	0
Cluster_1659	Bacteria	Planctomycetes	Planctomycetacia	Planctomycetales	Planctomycetaceae	Planctomyces	unknown species	Cluster_1659	0	0	0	0	0	0	0	279	0	0	0	0	0	0	0	0	0	0	0	0	0	0	0	0	0	0	0	0	0	0	0	0	0	0	189	0	0	0	0	0	0
Cluster_1663	Bacteria	Planctomycetes	Planctomycetacia	Planctomycetales	Planctomycetaceae	Rhodopirellula	planctomycete MS3047	Cluster_1663	0	0	0	0	0	0	0	0	0	0	0	0	0	0	0	0	0	0	0	0	0	0	116	0	0	0	0	0	0	0	0	0	0	0	0	0	0	0	0	0	0
Cluster_1665	Bacteria	Proteobacteria	Epsilonproteobacteria	Campylobacterales	Campylobacteraceae	Arcobacter	unknown species	Cluster_1665	0	0	0	0	0	0	0	0	0	0	0	0	0	0	0	5	0	0	10	0	0	0	0	0	0	0	0	0	0	0	0	0	0	0	0	0	0	0	0	0	0
Cluster_1666	Bacteria	Hydrogenedentes	unknown class	unknown order	unknown family	unknown genus	unknown species	Cluster_1666	0	0	0	0	0	0	0	0	0	0	0	0	0	0	0	0	0	0	27	0	0	0	0	0	0	0	0	0	0	0	0	0	0	0	0	0	0	0	0	0	0
Cluster_1669	Bacteria	Proteobacteria	Gammaproteobacteria	Oceanospirillales	Oceanospirillaceae	Pseudohongiella	unknown species	Cluster_1669	0	0	0	0	0	0	0	0	0	0	0	0	0	0	0	0	0	0	0	0	0	0	0	0	0	0	0	0	0	0	0	0	0	0	0	0	0	0	0	0	0
Cluster_1677	Bacteria	Proteobacteria	Gammaproteobacteria	unknown order	unknown family	unknown genus	unknown species	Cluster_1677	0	0	0	0	0	0	0	0	0	0	0	0	0	0	0	0	0	0	0	0	0	0	0	0	0	0	0	0	0	0	0	0	0	0	0	0	224	0	0	0	0
Cluster_1678	Bacteria	Verrucomicrobia	Verrucomicrobiae	Verrucomicrobiales	DEV007	unknown genus	unknown species	Cluster_1678	0	0	0	0	0	0	0	0	0	0	0	0	0	0	0	0	0	93	0	41	0	0	0	0	0	0	0	0	0	0	0	0	0	0	0	0	0	0	0	0	0
Cluster_1679	Bacteria	Bacteroidetes	Cytophagia	Cytophagales	Flammeovirgaceae	Marivirga	Marivirga tractuosa	Cluster_1679	0	0	0	0	0	0	0	0	0	0	0	0	0	0	0	6	11	0	10	0	0	0	0	0	0	0	0	0	0	0	0	0	0	0	0	0	0	0	0	0	0
Cluster_1680	Bacteria	Proteobacteria	Gammaproteobacteria	Pseudomonadales	Pseudomonadaceae	Pseudomonas	Multi-affiliation	Cluster_1680	0	0	0	0	0	0	0	0	0	0	0	0	0	0	0	0	0	0	0	0	0	0	0	0	0	0	103	0	0	0	0	0	0	0	0	0	0	0	0	0	0
Cluster_1681	Bacteria	Bacteroidetes	Flavobacteriia	Flavobacteriales	Flavobacteriaceae	Aquimarina	Aquimarina atlantica	Cluster_1681	0	0	0	0	0	0	0	0	0	0	2	1	2	0	0	0	5	4	0	0	2	0	0	0	0	0	0	0	0	0	0	0	0	1	0	0	2	5	0	5	1
Cluster_1686	Bacteria	Proteobacteria	Deltaproteobacteria	NB1-j	unknown family	unknown genus	unknown species	Cluster_1686	0	0	64	0	0	0	0	0	0	0	0	0	0	0	0	0	0	0	22	0	0	0	0	0	0	0	0	0	0	0	0	0	0	0	0	0	0	0	0	0	0
Cluster_1689	Bacteria	Proteobacteria	Alphaproteobacteria	Rhodobacterales	Rhodobacteraceae	Antarctobacter	Multi-affiliation	Cluster_1689	0	0	0	0	0	0	0	0	0	0	0	0	0	0	0	0	0	0	2	0	0	0	0	0	0	0	0	0	0	0	0	0	0	0	0	0	2	0	0	0	0
Cluster_1690	Bacteria	Proteobacteria	Gammaproteobacteria	Oceanospirillales	Oceanospirillaceae	Marinomonas	Marinomonas sp.	Cluster_1690	0	0	0	0	0	0	0	0	0	0	0	0	29	0	12	131	108	70	69	35	30	0	0	0	0	0	0	0	0	0	0	0	0	0	0	0	0	0	0	0	0
Cluster_1697	Bacteria	Proteobacteria	Alphaproteobacteria	Rhizobiales	unknown family	unknown genus	unknown species	Cluster_1697	0	0	604	0	0	0	0	1	0	0	0	0	0	0	0	0	0	0	0	0	0	0	0	0	0	0	0	0	0	0	0	0	0	0	0	0	0	0	0	0	0
Cluster_1700	Bacteria	Chloroflexi	Ardenticatenia	Ardenticatenales	unknown family	unknown genus	unknown species	Cluster_1700	220	0	0	0	0	0	0	0	0	0	0	0	0	0	0	0	0	0	0	0	0	0	0	0	0	0	0	0	0	0	0	0	0	0	0	0	0	0	0	0	0
Cluster_1701	Bacteria	Firmicutes	Bacilli	Lactobacillales	Carnobacteriaceae	Carnobacterium	Multi-affiliation	Cluster_1701	0	178	0	0	0	0	0	0	0	0	0	0	0	0	0	0	0	0	0	0	0	0	0	0	0	0	0	0	0	0	0	0	0	0	0	0	0	0	0	0	0
Cluster_1702	Bacteria	Proteobacteria	Gammaproteobacteria	Alteromonadales	Pseudoalteromonadaceae	Pseudoalteromonas	Multi-affiliation	Cluster_1702	0	0	0	0	0	0	0	1	0	2	0	2	30	8	15	105	42	47	29	44	27	0	0	0	0	1	0	0	0	0	11	0	0	0	0	0	10	10	8	0	0
Cluster_1703	Bacteria	Tenericutes	Mollicutes	Mycoplasmatales	Mycoplasmataceae	unknown genus	unknown species	Cluster_1703	2	0	0	2	1	1	2	9	3	0	1	4	2	1	4	0	0	0	0	0	0	3	5	2	6	21	12	15	26	17	6	0	0	1	0	0	0	4	0	0	0
Cluster_1705	Bacteria	Proteobacteria	Alphaproteobacteria	Rickettsiales	SHWN-night2	unknown genus	unknown species	Cluster_1705	0	0	0	0	0	0	0	0	0	0	0	0	0	0	0	0	0	0	0	0	0	0	0	0	0	0	0	0	0	0	0	0	0	0	0	397	0	0	0	0	0
Cluster_1707	Bacteria	Planctomycetes	Planctomycetacia	Planctomycetales	Planctomycetaceae	Rhodopirellula	unknown species	Cluster_1707	0	0	0	0	0	0	0	0	0	0	0	0	0	0	0	15	0	0	0	0	0	0	0	0	0	0	0	0	0	0	0	0	0	0	0	0	0	0	0	0	0
Cluster_1712	Bacteria	Proteobacteria	Alphaproteobacteria	Rhizobiales	Hyphomicrobiaceae	Devosia	unknown species	Cluster_1712	0	0	0	0	0	0	0	0	0	490	0	516	0	0	0	0	0	0	0	0	0	0	0	0	0	0	0	0	0	0	0	0	0	0	0	0	1	0	0	0	0
Cluster_1713	Bacteria	Proteobacteria	Gammaproteobacteria	Alteromonadales	Pseudoalteromonadaceae	Pseudoalteromonas	unknown species	Cluster_1713	0	0	0	0	0	0	0	0	0	0	0	0	41	5	39	106	139	101	75	55	32	0	0	0	1	0	0	0	0	0	0	0	0	0	0	0	1	0	0	0	0
Cluster_1714	Bacteria	Proteobacteria	Gammaproteobacteria	Oceanospirillales	Oceanospirillaceae	Marinobacterium	unknown species	Cluster_1714	0	0	0	0	0	0	0	0	0	0	0	0	49	12	34	28	43	47	5	5	8	0	0	0	4	0	0	0	0	0	0	0	0	0	0	0	2	4	0	3	0
Cluster_1715	Bacteria	Bacteroidetes	Flavobacteriia	Flavobacteriales	Cryomorphaceae	unknown genus	unknown species	Cluster_1715	0	0	0	0	0	0	0	0	0	0	0	0	0	0	0	0	0	0	0	0	0	0	0	0	0	0	0	0	0	0	0	0	0	0	0	249	0	0	0	0	0
Cluster_1717	Bacteria	Tenericutes	Mollicutes	Mycoplasmatales	Mycoplasmataceae	unknown genus	unknown species	Cluster_1717	2	0	2	2	1	2	1	0	6	0	1	0	4	0	3	0	0	0	0	0	0	3	0	3	12	18	5	11	11	9	4	0	1	0	2	0	0	0	0	0	0
Cluster_1718	Bacteria	Proteobacteria	Gammaproteobacteria	Oceanospirillales	Oceanospirillaceae	Marinomonas	Marinomonas sp.	Cluster_1718	0	0	0	0	0	0	0	0	0	0	0	0	9	2	11	88	60	37	53	33	29	0	0	0	0	0	0	0	0	0	0	0	0	0	0	0	1	0	0	0	0
Cluster_1720	Bacteria	Proteobacteria	Alphaproteobacteria	Rickettsiales	SM2D12	unknown genus	unknown species	Cluster_1720	0	0	0	0	0	798	0	0	0	0	4	0	0	0	0	0	0	0	0	0	0	0	0	0	0	0	0	0	0	0	0	0	0	0	0	0	0	0	0	0	0
Cluster_1722	Bacteria	Chlamydiae	Chlamydiae	Chlamydiales	Parachlamydiaceae	Neochlamydia	unknown species	Cluster_1722	0	0	0	0	0	0	0	0	0	0	0	0	0	0	0	0	0	0	0	0	0	0	0	0	0	308	0	0	0	0	0	299	0	327	0	0	0	0	0	0	0
Cluster_1724	Bacteria	Proteobacteria	Gammaproteobacteria	Oceanospirillales	Oleiphilaceae	Oleiphilus	unknown species	Cluster_1724	0	0	0	4	0	0	1	6	2	1	0	2	3	0	0	0	0	0	0	0	0	0	0	0	7	2	1	8	3	5	5	2	0	0	0	0	4	1	0	1	0
Cluster_1727	Bacteria	Tenericutes	Mollicutes	Mycoplasmatales	Mycoplasmataceae	unknown genus	unknown species	Cluster_1727	2	4	0	1	0	0	5	5	6	2	0	1	1	0	4	0	0	0	0	0	0	0	12	5	5	18	2	12	6	3	9	8	0	3	0	1	1	5	0	0	0
Cluster_1728	Bacteria	Bacteroidetes	Flavobacteriia	Flavobacteriales	Flavobacteriaceae	Tenacibaculum	Multi-affiliation	Cluster_1728	0	0	0	0	0	0	0	0	0	0	0	0	0	397	0	24	29	26	17	85	0	0	0	0	0	0	0	0	0	0	0	0	0	0	0	0	0	0	0	0	0
Cluster_1734	Bacteria	Proteobacteria	Gammaproteobacteria	Alteromonadales	Colwelliaceae	Colwellia	Multi-affiliation	Cluster_1734	0	0	0	1	0	0	1	1	6	0	0	0	0	0	3	0	0	0	0	0	0	3	0	0	6	12	7	13	8	9	3	1	0	1	1	0	0	4	0	0	0
Cluster_1735	Bacteria	Proteobacteria	Gammaproteobacteria	Cellvibrionales	Halieaceae	OM60(NOR5) clade	unknown species	Cluster_1735	0	0	0	0	0	0	0	0	0	0	0	0	0	232	0	0	1	0	0	0	0	0	0	0	0	146	0	0	0	0	0	0	0	0	0	0	0	0	0	0	0
Cluster_1736	Bacteria	Planctomycetes	Planctomycetacia	Planctomycetales	Planctomycetaceae	Rhodopirellula	unknown species	Cluster_1736	0	0	0	0	0	78	0	0	0	0	0	0	0	0	0	0	0	0	0	0	0	0	0	0	0	0	0	0	0	0	0	0	0	0	0	0	0	0	0	0	0
Cluster_1737	Bacteria	Proteobacteria	Alphaproteobacteria	Rhizobiales	Rhodobiaceae	unknown genus	unknown species	Cluster_1737	0	0	0	0	0	0	0	0	0	0	0	0	0	0	0	0	0	0	0	0	0	0	0	0	0	0	0	0	0	0	0	0	0	0	0	0	170	0	0	0	0
Cluster_1739	Bacteria	Verrucomicrobia	Verrucomicrobiae	Verrucomicrobiales	DEV007	unknown genus	unknown species	Cluster_1739	0	0	0	0	0	0	0	0	0	0	0	0	0	0	0	0	59	0	0	0	0	0	0	0	0	0	0	0	0	0	0	0	0	0	0	0	0	0	0	0	0
Cluster_1742	Bacteria	Bacteroidetes	Flavobacteriia	Flavobacteriales	Flavobacteriaceae	Multi-affiliation	Multi-affiliation	Cluster_1742	11	0	1	5	9	4	30	40	3	1	2	0	2	2	10	0	3	8	0	0	0	3	19	14	12	83	8	38	27	23	34	4	0	0	1	1	16	2	0	0	1
Cluster_1745	Bacteria	Proteobacteria	Gammaproteobacteria	Alteromonadales	Shewanellaceae	Shewanella	Multi-affiliation	Cluster_1745	0	0	0	0	0	0	0	0	0	0	0	0	0	0	22	0	22	0	13	23	20	0	0	0	0	0	0	0	0	0	0	0	0	0	0	0	0	0	0	0	0
Cluster_1747	Bacteria	Proteobacteria	Gammaproteobacteria	Alteromonadales	Colwelliaceae	Colwellia	unknown species	Cluster_1747	5	0	2	2	6	6	23	27	11	4	3	7	30	7	16	2	0	2	0	0	3	0	2	0	2	13	7	17	19	18	14	11	0	1	5	0	31	13	5	0	2
Cluster_1752	Bacteria	Bacteroidetes	Sphingobacteriia	Sphingobacteriales	Saprospiraceae	unknown genus	unknown species	Cluster_1752	0	0	0	0	0	0	0	0	0	0	0	0	0	0	0	0	0	0	0	5	0	0	0	0	0	0	0	0	0	0	0	0	0	0	0	0	0	0	0	0	0
Cluster_1754	Bacteria	Proteobacteria	Alphaproteobacteria	Rickettsiales	SHWN-night2	unknown genus	unknown species	Cluster_1754	0	0	0	0	0	0	543	0	0	0	0	0	0	0	0	0	0	0	0	0	0	0	0	0	0	0	0	0	0	0	0	0	0	0	0	0	0	0	0	0	0
Cluster_1755	Bacteria	Proteobacteria	Gammaproteobacteria	Alteromonadales	Pseudoalteromonadaceae	Pseudoalteromonas	unknown species	Cluster_1755	0	0	0	0	0	0	0	1	0	0	0	0	0	0	1	1	3	0	2	0	0	0	0	0	0	0	0	0	0	0	0	0	0	0	0	0	0	0	0	0	0
Cluster_1756	Bacteria	Proteobacteria	Deltaproteobacteria	Bradymonadales	unknown family	unknown genus	unknown species	Cluster_1756	0	0	0	0	0	0	0	0	0	0	0	0	0	0	0	0	0	0	0	0	0	0	0	0	0	0	200	0	117	0	0	0	0	0	0	0	0	0	0	0	0
Cluster_1757	Bacteria	Proteobacteria	Alphaproteobacteria	Rickettsiales	Rickettsiaceae	unknown genus	unknown species	Cluster_1757	0	0	0	0	0	0	0	0	0	0	0	0	0	213	0	0	0	0	0	0	0	0	0	0	0	0	0	0	0	0	0	0	0	0	0	0	0	0	0	187	0
Cluster_1759	Bacteria	Bacteroidetes	Bacteroidia	Bacteroidales	Bacteroidaceae	Bacteroides	Bacteroides sp.	Cluster_1759	0	0	0	0	0	0	0	0	0	0	0	0	0	0	0	0	0	0	0	0	45	0	0	0	0	0	0	0	0	0	0	0	0	0	0	0	0	0	0	0	0
Cluster_1761	Bacteria	Proteobacteria	Alphaproteobacteria	Sphingomonadales	Erythrobacteraceae	Erythrobacter	unknown species	Cluster_1761	0	0	0	0	0	0	0	0	0	0	0	0	0	0	0	0	0	0	0	0	0	0	0	0	0	0	0	0	0	0	0	0	0	0	0	0	118	0	0	0	0
Cluster_1764	Bacteria	Bacteroidetes	Flavobacteriia	Flavobacteriales	Flavobacteriaceae	Aquimarina	Aquimarina sp.	Cluster_1764	4	0	2	2	3	2	9	18	3	4	6	0	1	0	3	0	3	7	0	4	1	1	6	7	3	47	2	23	6	24	14	5	0	0	0	1	4	5	0	0	0
Cluster_1766	Bacteria	Bacteroidetes	Flavobacteriia	Flavobacteriales	Cryomorphaceae	unknown genus	unknown species	Cluster_1766	0	0	0	0	0	0	0	0	0	0	0	0	0	0	0	0	0	0	0	0	0	0	0	0	0	0	0	0	0	0	0	0	0	0	0	0	0	0	0	0	0
Cluster_1770	Bacteria	Proteobacteria	Gammaproteobacteria	Alteromonadales	Shewanellaceae	Psychrobium	Psychrobium conchae	Cluster_1770	0	0	0	0	0	0	0	0	0	0	0	0	50	10	46	38	92	70	42	25	36	0	0	0	3	0	0	0	0	0	0	0	0	0	0	0	0	0	0	0	0
Cluster_1771	Bacteria	Proteobacteria	Gammaproteobacteria	Alteromonadales	Shewanellaceae	Shewanella	Multi-affiliation	Cluster_1771	0	0	0	0	0	0	0	0	0	0	0	0	0	0	0	1	3	0	1	0	0	0	0	0	0	0	0	0	0	0	0	0	0	0	0	0	0	0	0	0	1
Cluster_1772	Bacteria	Proteobacteria	Alphaproteobacteria	Rhodobacterales	Rhodobacteraceae	Multi-affiliation	Multi-affiliation	Cluster_1772	0	0	0	0	0	0	0	0	0	0	0	0	0	0	0	0	33	0	24	0	0	0	0	0	0	0	0	0	0	0	0	0	0	0	0	0	0	0	0	0	0
Cluster_1774	Bacteria	Proteobacteria	Gammaproteobacteria	Alteromonadales	Psychromonadaceae	Psychromonas	unknown species	Cluster_1774	0	0	0	0	0	0	0	0	0	0	0	0	87	27	50	25	26	49	11	8	15	0	0	0	0	0	0	0	0	0	0	0	0	0	0	0	0	4	0	0	0
Cluster_1777	Bacteria	Acidobacteria	Holophagae	Subgroup 10	CA002	unknown genus	unknown species	Cluster_1777	0	0	0	0	0	0	0	0	0	0	0	0	0	0	0	0	0	0	0	0	1	0	0	0	0	0	0	0	0	0	0	0	0	0	0	0	0	0	0	0	0
Cluster_1778	Bacteria	Proteobacteria	Gammaproteobacteria	Oceanospirillales	Oceanospirillaceae	Marinobacterium	unknown species	Cluster_1778	0	0	0	0	0	0	0	0	0	0	0	0	0	0	29	6	8	0	6	0	0	0	0	0	0	0	0	0	0	0	0	0	0	0	0	0	0	0	0	0	0
Cluster_1781	Bacteria	Proteobacteria	Gammaproteobacteria	Vibrionales	Vibrionaceae	Photobacterium	Multi-affiliation	Cluster_1781	0	0	0	0	0	0	0	0	0	0	0	0	0	194	84	19	18	10	4	7	44	0	0	0	0	0	0	0	0	0	0	0	0	0	0	0	0	0	0	0	0
Cluster_1782	Bacteria	Peregrinibacteria	unknown class	unknown order	unknown family	unknown genus	unknown species	Cluster_1782	0	0	0	0	0	0	0	0	0	0	0	0	0	0	0	0	0	0	20	0	0	0	0	0	0	217	0	0	442	0	0	0	0	0	0	0	0	0	0	0	0
Cluster_1788	Bacteria	Proteobacteria	Alphaproteobacteria	Rhodobacterales	Rhodobacteraceae	Multi-affiliation	Multi-affiliation	Cluster_1788	0	0	0	1	0	0	0	0	0	0	0	0	0	254	0	0	0	0	0	0	0	0	0	0	0	0	0	0	0	0	0	174	0	0	0	0	0	0	0	0	0
Cluster_1791	Bacteria	Proteobacteria	Gammaproteobacteria	Alteromonadales	Colwelliaceae	Colwellia	Multi-affiliation	Cluster_1791	1	0	1	5	1	1	9	12	6	1	3	0	1	0	5	0	0	0	0	0	0	2	8	0	8	10	12	14	7	12	12	9	1	1	0	0	5	5	1	0	0
Cluster_1793	Bacteria	Proteobacteria	Gammaproteobacteria	Alteromonadales	Moritellaceae	Moritella	Multi-affiliation	Cluster_1793	0	0	0	0	0	0	0	0	0	0	0	0	54	0	0	9	0	0	0	2	0	0	0	0	0	0	0	0	0	0	0	0	0	0	0	0	0	0	0	0	0
Cluster_1794	Bacteria	Proteobacteria	Gammaproteobacteria	Oceanospirillales	Oceanospirillaceae	Marinomonas	Marinomonas atlantica	Cluster_1794	0	0	0	0	0	0	0	0	0	0	0	0	46	7	31	96	89	56	56	57	27	0	0	0	0	0	0	0	0	0	0	0	0	0	0	0	0	2	0	0	0
Cluster_1795	Bacteria	Firmicutes	Clostridia	Clostridiales	Defluviitaleaceae	Defluviitaleaceae UCG-011	unknown species	Cluster_1795	0	0	0	0	0	0	0	0	0	0	0	0	0	0	0	6	0	0	107	92	0	0	0	0	0	0	0	0	0	0	0	0	0	0	0	0	0	0	0	0	0
Cluster_1799	Bacteria	Proteobacteria	Gammaproteobacteria	Alteromonadales	Pseudoalteromonadaceae	Pseudoalteromonas	Pseudoalteromonas sp.	Cluster_1799	0	0	0	0	0	0	0	0	0	0	0	0	25	0	24	180	137	119	99	60	81	0	0	0	8	0	0	0	0	0	0	0	0	0	0	0	1	0	0	0	0
Cluster_1802	Bacteria	Proteobacteria	Gammaproteobacteria	Alteromonadales	Psychromonadaceae	Psychromonas	Psychromonas sp.	Cluster_1802	0	0	0	0	0	0	0	0	0	0	0	0	76	11	42	41	66	107	57	25	32	0	0	0	4	0	0	0	0	0	0	0	0	0	0	0	0	0	0	0	0
Cluster_1807	Bacteria	Proteobacteria	Gammaproteobacteria	Vibrionales	Vibrionaceae	Vibrio	Multi-affiliation	Cluster_1807	0	0	0	0	0	0	0	0	0	0	0	0	0	0	0	0	0	0	0	0	0	0	0	0	0	394	0	0	0	0	291	0	0	0	0	0	0	0	0	0	0
Cluster_1809	Bacteria	Planctomycetes	Planctomycetacia	Planctomycetales	Planctomycetaceae	Rhodopirellula	unknown species	Cluster_1809	0	0	0	0	0	0	0	0	0	0	0	0	0	0	0	0	0	0	0	0	0	0	0	0	0	0	0	0	1	0	0	489	0	0	0	0	0	0	0	0	0
Cluster_1811	Bacteria	Proteobacteria	Alphaproteobacteria	Rhodobacterales	Rhodobacteraceae	Multi-affiliation	Multi-affiliation	Cluster_1811	0	0	0	0	0	0	0	0	0	0	0	0	0	0	0	0	0	0	0	0	0	0	0	0	0	0	0	114	0	0	0	0	0	0	0	0	0	0	0	0	0
Cluster_1813	Bacteria	Proteobacteria	Deltaproteobacteria	NB1-j	unknown family	unknown genus	unknown species	Cluster_1813	0	0	0	0	0	0	0	0	0	0	0	0	0	0	0	0	0	21	0	0	0	0	0	0	0	0	0	0	0	0	0	0	0	0	0	0	0	0	0	0	0
Cluster_1814	Bacteria	Fibrobacteres	Fibrobacteria	Fibrobacterales	Fibrobacteraceae	unknown genus	unknown species	Cluster_1814	0	0	0	0	0	0	0	0	0	0	0	0	0	0	102	0	0	78	0	35	0	0	0	0	0	0	0	0	0	0	0	0	0	0	0	0	0	0	0	0	0
Cluster_1815	Bacteria	Proteobacteria	Deltaproteobacteria	Bdellovibrionales	Bdellovibrionaceae	OM27 clade	unknown species	Cluster_1815	0	0	0	0	0	0	0	0	0	0	0	625	0	0	0	0	0	0	0	0	0	0	0	0	0	0	0	0	0	0	0	0	0	0	0	0	0	0	0	0	0
Cluster_1823	Bacteria	Proteobacteria	Betaproteobacteria	Burkholderiales	Burkholderiaceae	Cupriavidus	Multi-affiliation	Cluster_1823	0	0	0	0	0	0	0	0	0	0	0	0	0	0	0	0	0	0	0	0	0	454	0	0	0	0	0	0	0	0	0	0	0	0	0	0	0	0	0	0	0
Cluster_1825	Bacteria	Planctomycetes	Planctomycetacia	Planctomycetales	Planctomycetaceae	Blastopirellula	unknown species	Cluster_1825	0	0	0	0	0	0	0	0	0	843	0	0	0	0	0	0	0	0	0	0	0	0	0	0	0	0	0	0	0	0	0	0	0	0	0	0	0	0	0	0	0
Cluster_1826	Bacteria	Parcubacteria	unknown class	unknown order	unknown family	unknown genus	unknown species	Cluster_1826	0	0	0	0	0	0	763	0	0	0	0	0	0	0	0	0	0	0	0	0	0	0	0	0	0	0	0	0	0	0	0	0	0	0	0	0	0	0	0	0	0
Cluster_1831	Bacteria	Proteobacteria	Deltaproteobacteria	Bdellovibrionales	Bdellovibrionaceae	OM27 clade	unknown species	Cluster_1831	0	0	0	0	0	186	0	0	0	0	1	0	0	0	57	0	0	0	0	0	0	0	338	0	0	0	0	0	0	0	0	0	0	0	0	0	0	0	0	0	0
Cluster_1834	Bacteria	Chloroflexi	Thermomicrobia	JG30-KF-CM45	unknown family	unknown genus	unknown species	Cluster_1834	0	0	0	0	0	0	0	0	0	0	0	368	0	0	0	0	0	0	0	0	0	0	0	0	0	0	0	0	0	0	0	0	0	0	0	0	0	0	0	0	0
Cluster_1837	Bacteria	Bacteroidetes	Flavobacteriia	Flavobacteriales	Flavobacteriaceae	Aquimarina	Multi-affiliation	Cluster_1837	0	0	0	0	0	0	11	0	0	4	0	1	0	0	0	0	3	5	0	1	0	0	0	0	0	0	0	0	0	0	0	0	0	0	0	0	0	0	0	1	0
Cluster_1842	Bacteria	Proteobacteria	Deltaproteobacteria	Myxococcales	P3OB-42	unknown genus	unknown species	Cluster_1842	0	0	0	0	0	0	0	0	0	0	225	0	0	0	0	0	0	0	0	0	0	0	0	0	0	0	0	0	0	0	0	0	0	0	0	0	0	0	0	0	0
Cluster_1851	Bacteria	Bacteroidetes	Cytophagia	Cytophagales	Cytophagaceae	unknown genus	Emticicia sp.	Cluster_1851	0	1	0	0	0	0	0	0	0	0	0	0	140	0	0	0	0	0	0	0	0	0	0	0	0	0	0	0	0	0	0	0	0	0	0	0	0	0	0	0	0
Cluster_1852	Bacteria	Proteobacteria	Gammaproteobacteria	Alteromonadales	Psychromonadaceae	Psychromonas	Psychromonas sp.	Cluster_1852	0	0	0	0	0	0	0	0	0	0	0	0	30	5	14	10	27	19	9	5	5	0	0	0	0	0	0	0	0	0	0	0	0	0	0	0	0	4	0	0	0
Cluster_1853	Bacteria	Proteobacteria	Gammaproteobacteria	Oceanospirillales	Oleiphilaceae	Oleiphilus	Oleiphilus sp.	Cluster_1853	0	0	0	5	0	2	0	6	1	0	2	6	4	0	0	0	0	0	0	0	0	0	0	0	4	0	3	6	3	2	6	2	0	0	3	0	4	2	0	7	0
Cluster_1857	Bacteria	Proteobacteria	Alphaproteobacteria	Alphaproteobacteria Incertae Sedis	unknown family	unknown genus	unknown species	Cluster_1857	0	0	0	0	0	0	0	0	0	0	0	0	0	0	0	0	30	0	0	0	0	0	0	0	0	0	0	0	0	0	0	0	0	0	0	0	0	0	0	0	0
Cluster_1860	Bacteria	Proteobacteria	Gammaproteobacteria	Oceanospirillales	Oleiphilaceae	Oleiphilus	unknown species	Cluster_1860	2	0	0	3	0	0	2	11	1	1	3	0	0	0	3	0	0	0	0	0	0	1	1	0	0	14	6	11	10	9	14	10	0	0	1	0	8	0	0	0	0
Cluster_1861	Bacteria	Bacteroidetes	Flavobacteriia	Flavobacteriales	Flavobacteriaceae	Aquibacter	unknown species	Cluster_1861	0	0	0	0	0	0	0	0	0	6	0	0	1	0	3	1	0	11	0	1	0	0	0	0	0	0	0	0	0	0	0	0	0	0	0	0	3	0	0	0	0
Cluster_1862	Bacteria	Firmicutes	Clostridia	Clostridiales	Family XII	Fusibacter	unknown species	Cluster_1862	0	0	0	0	0	0	0	0	0	0	0	0	0	0	0	21	0	0	49	157	119	0	0	0	0	0	0	0	0	0	0	0	0	0	0	0	0	0	0	0	0
Cluster_1863	Bacteria	Proteobacteria	Deltaproteobacteria	Bradymonadales	unknown family	unknown genus	unknown species	Cluster_1863	0	0	0	0	0	0	0	0	0	0	0	0	0	0	0	0	22	0	0	0	0	0	0	0	0	0	0	0	0	0	0	0	0	0	0	0	0	305	0	0	0
Cluster_1865	Bacteria	Proteobacteria	Alphaproteobacteria	Caulobacterales	Hyphomonadaceae	Litorimonas	Multi-affiliation	Cluster_1865	0	0	0	0	0	0	0	0	0	0	0	0	0	0	0	0	0	0	0	0	0	0	0	0	0	0	0	0	133	0	0	0	0	0	0	0	0	0	0	0	0
Cluster_1867	Bacteria	Verrucomicrobia	Verrucomicrobiae	Verrucomicrobiales	DEV007	unknown genus	unknown species	Cluster_1867	0	0	0	0	0	0	20	0	0	0	269	0	0	0	0	0	0	0	0	0	0	0	0	0	0	0	0	0	0	0	0	0	0	0	0	0	0	0	0	0	0
Cluster_1868	Bacteria	Proteobacteria	Gammaproteobacteria	Gammaproteobacteria Incertae Sedis	unknown family	Marinicella	Marinicella litoralis	Cluster_1868	0	0	0	548	0	0	0	0	0	0	0	0	0	0	0	0	0	0	4	0	0	0	0	0	0	0	0	0	0	0	0	0	0	0	0	0	0	0	0	0	0
Cluster_1870	Bacteria	Proteobacteria	Gammaproteobacteria	Thiotrichales	Piscirickettsiaceae	unknown genus	unknown species	Cluster_1870	6	2	0	1	6	8	24	42	0	1	13	4	0	1	1	0	0	2	0	0	0	0	8	0	0	5	0	21	13	14	1	21	0	0	0	0	4	4	0	3	0
Cluster_1876	Bacteria	Planctomycetes	Planctomycetacia	Planctomycetales	Planctomycetaceae	Planctomyces	unknown species	Cluster_1876	0	0	0	0	0	0	0	0	0	0	0	0	0	0	0	0	0	0	0	0	0	0	0	0	0	0	0	0	0	0	0	38	0	0	0	0	0	0	0	0	0
Cluster_1877	Bacteria	Planctomycetes	OM190	unknown order	unknown family	unknown genus	unknown species	Cluster_1877	0	0	0	0	0	0	0	0	0	0	0	0	0	0	0	0	0	0	0	0	0	0	0	0	0	0	0	0	0	0	0	0	0	0	0	0	0	0	0	0	0
Cluster_1878	Bacteria	Proteobacteria	Alphaproteobacteria	Rhodospirillales	Rhodospirillaceae	unknown genus	unknown species	Cluster_1878	0	0	0	0	0	0	0	0	0	0	0	0	0	0	0	0	0	0	29	0	0	0	0	0	0	0	0	0	0	0	0	0	0	0	0	0	0	0	0	0	0
Cluster_1884	Bacteria	Proteobacteria	Alphaproteobacteria	Rhodobacterales	Rhodobacteraceae	Multi-affiliation	Multi-affiliation	Cluster_1884	0	0	0	0	0	0	0	0	0	0	0	0	3	0	0	0	1	0	0	0	0	0	0	0	0	0	0	0	0	0	0	0	0	0	0	0	0	0	0	0	0
Cluster_1891	Bacteria	Proteobacteria	Gammaproteobacteria	Oceanospirillales	Oceanospirillaceae	Multi-affiliation	Multi-affiliation	Cluster_1891	0	0	0	0	0	0	0	0	0	0	0	0	0	0	0	0	0	7	0	0	10	0	0	0	0	0	0	0	0	0	0	0	0	0	0	0	0	0	0	0	0
Cluster_1894	Bacteria	SBR1093	unknown class	unknown order	unknown family	unknown genus	unknown species	Cluster_1894	402	0	0	0	0	0	1	0	0	0	0	0	0	0	0	0	0	0	0	0	0	0	0	0	0	0	0	0	0	0	0	0	0	0	0	0	0	0	0	0	0
Cluster_1895	Bacteria	Proteobacteria	Alphaproteobacteria	Rhodobacterales	Rhodobacteraceae	unknown genus	unknown species	Cluster_1895	0	0	0	0	0	0	0	0	0	0	0	0	0	0	0	0	15	37	33	0	34	0	0	0	0	0	0	0	0	0	0	0	0	0	0	0	0	0	0	0	0
Cluster_1897	Bacteria	Proteobacteria	Gammaproteobacteria	Alteromonadales	Pseudoalteromonadaceae	Pseudoalteromonas	Multi-affiliation	Cluster_1897	0	0	0	0	0	0	0	0	0	0	0	0	4	3	8	14	9	7	4	1	2	0	0	0	0	0	0	0	0	0	0	0	0	0	0	0	2	0	2	0	0
Cluster_1900	Bacteria	Proteobacteria	Gammaproteobacteria	Xanthomonadales	JTB255 marine benthic group	unknown genus	unknown species	Cluster_1900	0	0	0	0	0	0	0	0	0	0	0	0	0	0	0	0	0	0	0	0	0	0	0	0	0	0	102	0	0	0	0	0	0	0	0	0	0	0	0	0	0
Cluster_1901	Bacteria	Proteobacteria	Gammaproteobacteria	Oceanospirillales	OM182 clade	unknown genus	unknown species	Cluster_1901	0	0	0	0	0	0	0	0	0	0	0	0	0	0	0	0	0	0	0	0	0	0	0	0	0	0	84	0	0	0	0	0	0	0	0	0	0	0	0	0	0
Cluster_1904	Bacteria	Cyanobacteria	Melainabacteria	Vampirovibrionales	unknown family	unknown genus	unknown species	Cluster_1904	0	0	0	0	0	0	0	0	0	0	0	0	0	0	159	0	0	0	0	0	0	0	0	0	0	0	0	0	0	0	0	0	0	0	0	0	0	0	0	0	0
Cluster_1908	Bacteria	Bacteroidetes	Sphingobacteriia	Sphingobacteriales	Saprospiraceae	unknown genus	unknown species	Cluster_1908	0	0	0	0	0	0	0	0	0	0	0	0	0	0	0	0	0	0	9	0	0	0	0	0	0	0	0	0	0	0	0	0	0	0	0	0	0	0	0	0	0
Cluster_1910	Bacteria	Proteobacteria	Gammaproteobacteria	Oceanospirillales	OM182 clade	unknown genus	unknown species	Cluster_1910	0	0	0	0	0	0	0	0	0	0	0	0	0	0	0	0	0	0	0	11	0	0	0	0	0	0	0	0	0	0	0	0	0	0	0	0	0	0	0	0	0
Cluster_1912	Bacteria	Proteobacteria	Deltaproteobacteria	Bdellovibrionales	Bdellovibrionaceae	OM27 clade	unknown species	Cluster_1912	0	0	0	0	0	0	0	0	421	0	0	0	0	0	0	0	0	0	0	0	0	0	0	0	0	0	0	0	0	0	0	0	0	0	0	0	0	0	0	0	0
Cluster_1913	Bacteria	Proteobacteria	Gammaproteobacteria	Vibrionales	Vibrionaceae	Vibrio	Multi-affiliation	Cluster_1913	0	0	0	0	0	0	0	0	0	0	0	0	0	0	0	5	0	0	0	1	0	0	0	0	0	0	0	0	0	0	0	0	0	0	0	0	0	0	0	0	0
Cluster_1915	Bacteria	Proteobacteria	Alphaproteobacteria	Rickettsiales	SM2D12	unknown genus	unknown species	Cluster_1915	0	0	0	0	0	0	0	0	0	0	944	0	0	0	0	0	0	0	0	0	0	0	0	0	0	0	0	0	0	0	0	0	0	0	0	0	0	0	0	0	0
Cluster_1917	Bacteria	Planctomycetes	Phycisphaerae	Phycisphaerales	Phycisphaeraceae	SM1A02	unknown species	Cluster_1917	0	0	0	0	0	0	0	0	0	0	0	0	0	0	0	0	0	0	0	0	0	0	0	0	0	0	0	0	0	0	0	0	0	196	0	0	0	0	0	0	0
Cluster_1918	Bacteria	Proteobacteria	Gammaproteobacteria	Alteromonadales	Shewanellaceae	Psychrobium	Psychrobium conchae	Cluster_1918	0	0	0	0	0	0	0	0	0	0	0	0	32	7	16	201	150	88	130	127	99	0	0	0	1	0	0	0	0	0	0	0	0	0	0	0	0	0	1	1	0
Cluster_1922	Bacteria	Proteobacteria	Alphaproteobacteria	Rhodobacterales	Rhodobacteraceae	Pseudoroseovarius	Pseudoroseovarius sediminilitoris	Cluster_1922	0	0	0	0	0	0	0	0	0	0	0	0	0	0	0	0	0	0	0	17	0	0	0	0	0	0	0	0	0	0	0	0	0	0	0	0	0	0	0	174	0
Cluster_1923	Bacteria	Proteobacteria	Gammaproteobacteria	Alteromonadales	Shewanellaceae	Shewanella	Multi-affiliation	Cluster_1923	0	0	0	0	0	0	0	0	0	0	0	0	0	0	0	0	0	0	1	0	0	0	0	0	0	0	0	106	0	0	0	0	0	0	0	0	0	0	445	0	0
Cluster_1924	Bacteria	Chloroflexi	Anaerolineae	Anaerolineales	Anaerolineaceae	unknown genus	unknown species	Cluster_1924	0	0	0	0	0	0	0	0	0	0	0	0	0	0	0	0	0	36	0	0	0	0	0	0	0	0	0	0	0	0	0	0	0	0	0	0	0	0	0	0	0
Cluster_1925	Bacteria	Bacteroidetes	Flavobacteriia	Flavobacteriales	Flavobacteriaceae	Multi-affiliation	Multi-affiliation	Cluster_1925	0	0	0	0	0	0	0	0	0	0	0	2	0	0	0	0	0	0	0	0	0	0	0	0	0	0	0	0	0	0	0	0	0	0	0	0	0	0	0	0	0
Cluster_1929	Bacteria	Proteobacteria	Gammaproteobacteria	Alteromonadales	Shewanellaceae	Psychrobium	unknown species	Cluster_1929	0	0	0	0	0	0	0	0	0	0	0	0	20	4	14	86	91	105	94	89	106	0	0	0	18	0	0	0	0	0	0	0	0	0	0	0	0	1	3	0	0
Cluster_1930	Bacteria	Bacteroidetes	Flavobacteriia	Flavobacteriales	Flavobacteriaceae	Aquimarina	Multi-affiliation	Cluster_1930	28	9	5	36	31	12	97	40	3	8	16	29	4	2	16	0	0	5	0	0	0	1	12	28	20	32	10	58	38	71	36	67	2	3	2	1	3	4	0	0	0
Cluster_1931	Bacteria	Bacteroidetes	SB-5	unknown order	unknown family	unknown genus	unknown species	Cluster_1931	0	0	0	0	0	0	0	0	0	0	0	0	0	0	0	0	0	0	0	0	0	0	0	0	0	0	0	0	0	0	0	0	0	0	0	0	297	0	0	0	0
Cluster_1932	Bacteria	Proteobacteria	Gammaproteobacteria	Oceanospirillales	Alcanivoracaceae	Alcanivorax	Alcanivorax sp.	Cluster_1932	0	0	0	0	0	0	0	0	0	0	199	0	0	0	0	0	0	0	0	0	0	0	0	0	0	151	0	0	0	0	0	0	0	0	0	0	0	0	0	0	0
Cluster_1934	Bacteria	Proteobacteria	Gammaproteobacteria	Oceanospirillales	Oceanospirillaceae	unknown genus	unknown species	Cluster_1934	0	0	0	0	0	0	0	0	0	0	0	0	0	0	0	0	0	0	7	0	5	0	0	0	0	0	0	0	0	0	0	0	0	0	0	0	0	15	477	0	0
Cluster_1936	Bacteria	Proteobacteria	Gammaproteobacteria	Oceanospirillales	Oleiphilaceae	Oleiphilus	Oleiphilus sp.	Cluster_1936	5	0	0	8	2	4	1	3	0	0	3	1	0	0	0	0	0	0	0	0	0	1	2	5	4	0	2	4	2	4	3	3	1	0	1	0	1	0	1	8	1
Cluster_1937	Bacteria	Proteobacteria	Epsilonproteobacteria	Campylobacterales	Campylobacteraceae	Arcobacter	unknown species	Cluster_1937	0	0	0	0	0	0	0	0	0	0	0	0	27	4	24	72	96	90	57	21	22	0	0	0	0	0	0	0	0	0	0	0	0	0	0	0	0	0	0	0	0
Cluster_1941	Bacteria	Fusobacteria	Fusobacteriia	Fusobacteriales	Fusobacteriaceae	Propionigenium	unknown species	Cluster_1941	0	0	0	0	0	0	0	0	0	0	0	0	0	0	0	0	0	0	24	25	0	0	0	0	0	0	0	0	0	0	0	0	0	0	0	0	0	0	0	0	0
Cluster_1943	Bacteria	Proteobacteria	Deltaproteobacteria	Bdellovibrionales	Bacteriovoracaceae	Peredibacter	unknown species	Cluster_1943	0	0	0	0	0	0	0	0	0	0	0	0	0	0	0	6	0	0	56	0	26	0	0	0	0	0	0	0	0	0	0	0	0	0	0	0	0	0	0	0	0
Cluster_1944	Bacteria	Proteobacteria	Alphaproteobacteria	Sphingomonadales	Erythrobacteraceae	Multi-affiliation	Multi-affiliation	Cluster_1944	0	0	0	0	0	0	0	0	0	0	0	0	0	0	0	0	0	0	0	0	0	0	0	0	0	0	0	0	0	0	0	0	0	0	0	0	0	0	407	0	0
Cluster_1947	Bacteria	Proteobacteria	Gammaproteobacteria	Oceanospirillales	Oceanospirillaceae	Thalassolituus	Thalassolituus oleivorans	Cluster_1947	0	0	0	0	0	0	0	0	0	0	0	0	0	0	1	12	4	151	7	33	37	0	0	0	0	0	0	0	0	0	0	0	0	0	0	0	0	0	0	0	0
Cluster_1948	Bacteria	Peregrinibacteria	unknown class	unknown order	unknown family	unknown genus	unknown species	Cluster_1948	0	0	0	0	0	0	0	0	0	0	0	0	0	0	0	0	0	0	0	0	0	0	0	0	0	0	0	0	0	0	0	0	0	0	0	0	0	0	0	281	0
Cluster_1950	Bacteria	Proteobacteria	Deltaproteobacteria	Myxococcales	Nannocystaceae	unknown genus	unknown species	Cluster_1950	0	0	0	0	0	0	0	0	0	0	0	0	0	0	0	0	0	0	0	0	0	0	0	0	0	0	0	0	0	0	0	0	0	0	0	0	180	0	0	0	0
Cluster_1952	Bacteria	Bacteroidetes	Bacteroidia	Bacteroidales	Marinilabiaceae	Marinifilum	unknown species	Cluster_1952	0	0	0	0	0	0	0	0	0	0	0	0	0	0	95	12	147	0	43	134	46	0	0	0	0	0	0	0	0	0	0	0	0	0	0	0	0	0	0	0	0
Cluster_1957	Bacteria	Planctomycetes	Planctomycetacia	Planctomycetales	Planctomycetaceae	Planctomyces	unknown species	Cluster_1957	0	0	0	0	0	0	0	0	0	0	0	0	0	0	0	0	0	0	0	0	0	0	2	0	0	0	0	0	0	0	0	0	0	0	0	0	0	0	0	0	0
Cluster_1960	Bacteria	Planctomycetes	Planctomycetacia	Planctomycetales	Planctomycetaceae	Pirellula	unknown species	Cluster_1960	0	0	0	0	0	0	0	0	0	0	0	0	374	0	0	0	0	0	0	0	0	0	0	0	0	0	0	0	0	0	0	0	0	0	0	0	0	0	0	0	0
Cluster_1963	Bacteria	Proteobacteria	Gammaproteobacteria	Alteromonadales	Pseudoalteromonadaceae	Pseudoalteromonas	Pseudoalteromonas sp.	Cluster_1963	0	0	0	0	1	0	0	0	0	0	0	2	0	0	0	0	1	1	0	0	0	0	0	0	3	0	0	0	0	0	0	0	0	0	0	0	2	0	3	0	0
Cluster_1964	Bacteria	Proteobacteria	Gammaproteobacteria	Oceanospirillales	OM182 clade	unknown genus	unknown species	Cluster_1964	0	0	0	0	0	0	0	0	0	0	0	0	0	0	0	0	0	0	0	0	0	0	166	0	0	0	0	0	0	0	0	0	0	0	0	0	0	0	0	0	0
Cluster_1965	Bacteria	Planctomycetes	OM190	unknown order	unknown family	unknown genus	unknown species	Cluster_1965	0	0	0	0	0	595	0	0	0	0	1	0	0	0	0	0	0	0	0	0	0	0	0	0	0	0	0	0	0	0	0	0	0	0	0	0	0	0	0	0	0
Cluster_1968	Bacteria	Bacteroidetes	Flavobacteriia	Flavobacteriales	Cryomorphaceae	Multi-affiliation	Multi-affiliation	Cluster_1968	0	0	0	0	0	0	0	0	0	0	0	0	0	0	41	0	0	20	0	0	0	0	0	0	0	0	0	0	0	0	0	0	0	0	0	0	0	0	0	0	0
Cluster_1970	Bacteria	Proteobacteria	Epsilonproteobacteria	Campylobacterales	Campylobacteraceae	Arcobacter	unknown species	Cluster_1970	0	0	0	0	0	0	0	0	0	0	0	0	31	3	34	79	91	77	35	33	50	0	0	0	0	0	0	0	0	0	0	0	0	0	0	0	0	0	0	0	0
Cluster_1971	Bacteria	Planctomycetes	Planctomycetacia	Planctomycetales	Planctomycetaceae	Planctomyces	unknown species	Cluster_1971	0	0	0	0	0	0	0	0	0	0	0	0	0	0	0	0	0	0	0	60	0	0	0	0	0	0	0	0	0	0	0	0	0	0	0	0	0	0	0	0	0
Cluster_1985	Bacteria	Proteobacteria	Gammaproteobacteria	Thiotrichales	Piscirickettsiaceae	unknown genus	unknown species	Cluster_1985	0	0	0	0	0	0	0	0	0	0	0	0	0	0	0	0	1	0	0	0	0	0	0	0	0	0	0	0	312	0	0	0	0	0	0	0	0	0	0	0	0
Cluster_1988	Bacteria	Proteobacteria	Alphaproteobacteria	Rhodobacterales	Rhodobacteraceae	Roseobacter clade NAC11-7 lineage	unknown species	Cluster_1988	0	0	0	0	0	0	0	0	0	436	0	0	0	0	0	0	0	0	0	0	0	0	0	0	0	0	0	0	0	0	0	0	0	0	0	0	0	0	0	0	0
Cluster_1994	Bacteria	Proteobacteria	Deltaproteobacteria	Bdellovibrionales	Bacteriovoracaceae	Peredibacter	unknown species	Cluster_1994	0	20	0	0	0	0	0	0	0	0	0	0	0	0	0	0	0	0	0	0	0	0	0	0	0	0	0	0	0	0	0	0	0	0	0	0	0	0	0	0	0
Cluster_1999	Bacteria	Proteobacteria	Gammaproteobacteria	Oceanospirillales	SS1-B-06-26	unknown genus	unknown species	Cluster_1999	0	0	0	0	0	0	0	0	0	0	0	0	0	0	0	0	13	0	6	0	0	0	0	0	0	0	0	0	0	0	0	0	0	0	0	0	0	0	0	0	0
Cluster_2008	Bacteria	Proteobacteria	Gammaproteobacteria	Oceanospirillales	Oleiphilaceae	Oleiphilus	unknown species	Cluster_2008	8	0	0	3	4	0	19	13	0	0	0	10	1	0	0	0	0	0	0	0	0	1	2	0	12	10	7	12	2	9	0	0	0	0	0	0	0	0	0	0	0
Cluster_2010	Bacteria	Bacteroidetes	Flavobacteriia	Flavobacteriales	Cryomorphaceae	Crocinitomix	unknown species	Cluster_2010	0	0	0	0	0	0	0	0	0	0	0	0	0	0	0	0	14	0	7	19	0	0	0	0	0	0	0	0	0	0	0	0	0	0	0	0	0	0	0	0	0
Cluster_2012	Bacteria	Proteobacteria	Gammaproteobacteria	Oceanospirillales	Oceanospirillaceae	Marinomonas	marine bacterium Tw-1	Cluster_2012	0	0	0	0	0	0	0	0	0	0	0	0	2	1	2	18	5	18	32	9	9	0	0	0	0	0	0	0	0	0	0	0	0	0	0	0	0	0	0	0	0
Cluster_2019	Bacteria	Planctomycetes	BD7-11	unknown order	unknown family	unknown genus	unknown species	Cluster_2019	0	0	0	0	0	0	0	0	0	0	0	0	0	0	0	0	0	0	10	0	0	0	0	0	0	0	0	0	1	0	0	547	0	0	0	0	0	0	0	0	0
Cluster_2020	Bacteria	Proteobacteria	Gammaproteobacteria	Alteromonadales	Psychromonadaceae	Psychromonas	unknown species	Cluster_2020	0	0	0	0	0	0	4	2	0	0	0	1	42	21	27	30	23	11	8	12	14	0	0	0	0	1	0	0	0	0	9	0	0	1	0	0	31	7	8	0	2
Cluster_2023	Bacteria	Tenericutes	Mollicutes	Mycoplasmatales	Mycoplasmataceae	unknown genus	unknown species	Cluster_2023	0	3	0	4	5	0	7	5	1	0	0	1	1	3	0	0	0	0	0	0	0	0	2	4	6	7	0	1	1	8	1	5	0	2	0	5	2	2	0	0	0
Cluster_2024	Bacteria	Bacteroidetes	Flavobacteriia	Flavobacteriales	Cryomorphaceae	Crocinitomix	Crocinitomix sp.	Cluster_2024	0	0	0	0	0	0	0	0	0	0	0	0	0	0	0	0	0	0	0	0	0	0	0	0	0	0	0	0	0	0	0	0	0	0	0	299	0	0	0	0	0
Cluster_2025	Bacteria	Proteobacteria	Deltaproteobacteria	Bdellovibrionales	Bdellovibrionaceae	Bdellovibrio	unknown species	Cluster_2025	0	0	0	0	0	0	0	0	0	256	0	0	0	0	0	0	0	0	0	0	0	0	0	0	0	0	0	0	0	0	0	0	0	0	0	0	0	0	0	0	0
Cluster_2036	Bacteria	Proteobacteria	Deltaproteobacteria	Oligoflexales	Oligoflexaceae	unknown genus	unknown species	Cluster_2036	0	0	0	0	0	0	0	0	0	0	0	0	0	0	0	0	0	0	0	0	0	0	0	0	0	0	0	0	0	0	0	0	0	0	0	0	0	0	0	0	0
Cluster_2038	Bacteria	Planctomycetes	Planctomycetacia	Planctomycetales	Planctomycetaceae	Planctomyces	unknown species	Cluster_2038	0	0	0	0	0	0	0	24	0	0	0	0	0	34	0	0	0	0	0	0	0	0	0	0	0	0	0	0	0	0	0	0	0	0	0	0	0	0	0	0	0
Cluster_2039	Bacteria	Proteobacteria	Epsilonproteobacteria	Campylobacterales	Campylobacteraceae	Arcobacter	unknown species	Cluster_2039	0	0	0	0	0	0	0	0	0	0	0	0	56	20	66	31	73	58	22	7	23	0	0	0	0	0	0	0	0	0	0	0	0	0	0	0	5	3	0	0	0
Cluster_2042	Bacteria	Proteobacteria	Gammaproteobacteria	Alteromonadales	Pseudoalteromonadaceae	Pseudoalteromonas	unknown species	Cluster_2042	0	0	0	0	0	0	0	0	0	0	0	0	0	0	1	3	2	2	3	1	1	0	0	0	0	0	0	0	0	0	0	0	0	0	0	0	0	0	1	0	0
Cluster_2044	Bacteria	Planctomycetes	Planctomycetacia	Planctomycetales	Planctomycetaceae	Rhodopirellula	unknown species	Cluster_2044	0	0	0	0	0	0	0	0	189	0	0	0	0	0	0	0	0	48	0	0	0	0	0	0	0	0	0	0	0	0	0	0	0	0	0	0	0	0	0	0	0
Cluster_2045	Bacteria	Bacteroidetes	Sphingobacteriia	Sphingobacteriales	unknown family	unknown genus	unknown species	Cluster_2045	0	0	0	0	0	0	0	0	0	0	0	0	0	0	0	0	0	0	0	0	0	0	0	0	0	0	0	0	0	386	0	0	0	0	0	0	0	0	0	138	0
Cluster_2046	Bacteria	Bacteroidetes	Sphingobacteriia	Sphingobacteriales	Saprospiraceae	unknown genus	unknown species	Cluster_2046	0	0	0	0	0	0	0	0	0	0	0	0	0	0	0	6	0	0	13	0	0	0	0	0	0	0	0	0	0	0	0	0	0	0	0	0	0	0	0	0	0
Cluster_2057	Bacteria	Proteobacteria	Epsilonproteobacteria	Campylobacterales	Campylobacteraceae	Arcobacter	Multi-affiliation	Cluster_2057	0	0	0	0	0	0	0	0	0	0	0	0	22	3	11	154	55	15	55	29	48	0	0	0	0	0	0	0	0	0	0	0	0	0	0	0	0	0	2	0	0
Cluster_2058	Bacteria	Proteobacteria	Alphaproteobacteria	Rhizobiales	Rhodobiaceae	Anderseniella	unknown species	Cluster_2058	0	0	0	0	0	0	0	0	0	0	0	0	0	0	0	0	0	0	0	0	0	0	174	0	0	0	0	0	0	0	0	0	0	0	0	0	0	0	0	0	0
Cluster_2062	Bacteria	Proteobacteria	Alphaproteobacteria	Rickettsiales	T9d	unknown genus	unknown species	Cluster_2062	0	0	0	0	0	0	0	104	0	0	0	0	0	0	0	0	0	0	0	0	0	0	0	0	0	0	0	0	0	0	0	0	0	0	0	0	0	0	0	0	0
Cluster_2067	Bacteria	Proteobacteria	Gammaproteobacteria	Alteromonadales	Psychromonadaceae	Psychromonas	Psychromonas sp.	Cluster_2067	0	0	0	0	0	0	0	0	0	0	0	0	5	4	8	2	17	21	11	5	10	0	0	0	0	0	0	0	0	0	0	0	0	0	0	0	1	0	0	0	0
Cluster_2072	Bacteria	Proteobacteria	Alphaproteobacteria	Rhizobiales	Multi-affiliation	Multi-affiliation	Multi-affiliation	Cluster_2072	0	676	0	0	0	0	1	0	0	0	0	0	0	0	0	0	0	0	0	0	0	0	0	0	0	0	0	0	0	0	0	0	0	0	0	0	0	0	0	0	0
Cluster_2073	Bacteria	Bacteroidetes	Sphingobacteriia	Sphingobacteriales	Sphingobacteriaceae	Sphingobacterium	Multi-affiliation	Cluster_2073	0	0	0	0	0	0	0	0	0	0	0	0	0	0	0	0	0	0	0	0	0	0	0	0	0	0	0	0	0	0	0	0	0	0	0	0	0	0	0	0	204
Cluster_2076	Bacteria	Planctomycetes	OM190	unknown order	unknown family	unknown genus	unknown species	Cluster_2076	0	0	0	0	0	0	0	0	0	0	0	0	119	0	0	0	0	0	0	0	0	0	0	0	0	0	0	0	0	0	0	0	0	0	0	0	0	385	0	0	0
Cluster_2079	Bacteria	Proteobacteria	Gammaproteobacteria	Vibrionales	Vibrionaceae	Vibrio	Vibrio tapetis	Cluster_2079	0	0	0	0	0	244	0	0	0	0	0	0	0	0	0	23	22	0	6	0	0	0	0	0	0	0	0	0	0	0	0	0	0	0	0	0	0	0	0	0	0
Cluster_2083	Bacteria	Proteobacteria	Gammaproteobacteria	Oceanospirillales	Oceanospirillaceae	Marinomonas	unknown species	Cluster_2083	0	0	0	0	0	0	0	0	0	0	0	0	7	2	7	127	67	51	60	20	30	0	0	0	0	0	0	0	0	0	0	0	0	0	0	0	0	0	0	0	0
Cluster_2086	Bacteria	Proteobacteria	Gammaproteobacteria	KI89A clade	unknown family	unknown genus	unknown species	Cluster_2086	0	0	0	0	0	0	0	0	0	250	0	0	0	0	0	0	0	0	0	0	0	0	0	0	0	0	0	0	0	0	0	0	0	0	0	0	0	0	0	0	0
Cluster_2087	Bacteria	Proteobacteria	Gammaproteobacteria	Oceanospirillales	Oleiphilaceae	Oleiphilus	unknown species	Cluster_2087	0	0	0	0	0	0	1	59	0	0	0	0	0	0	0	0	0	0	0	0	0	0	0	0	0	0	0	0	0	0	0	0	0	0	0	0	0	0	0	0	0
Cluster_2088	Bacteria	Parcubacteria	unknown class	unknown order	unknown family	unknown genus	unknown species	Cluster_2088	0	0	0	0	0	0	0	0	0	0	0	0	0	0	0	0	0	85	0	0	0	0	0	0	0	0	0	0	0	0	0	0	0	0	0	0	0	0	0	0	0
Cluster_2090	Bacteria	Proteobacteria	Gammaproteobacteria	Vibrionales	Vibrionaceae	Catenococcus	unknown species	Cluster_2090	0	0	0	0	0	0	0	0	0	0	0	0	10	5	0	12	13	9	9	16	9	0	0	0	1	0	0	0	0	0	0	0	0	0	0	0	0	0	1	0	0
Cluster_2091	Bacteria	Bacteroidetes	Flavobacteriia	Flavobacteriales	Flavobacteriaceae	Aquimarina	Aquimarina sp.	Cluster_2091	16	9	5	16	7	11	30	35	3	4	21	17	5	15	10	2	5	23	0	1	5	6	8	6	7	9	5	5	14	15	10	12	4	8	1	12	18	12	10	6	3
Cluster_2092	Bacteria	Proteobacteria	Gammaproteobacteria	Cellvibrionales	Cellvibrionaceae	unknown genus	unknown species	Cluster_2092	6	0	0	0	8	2	10	35	3	2	0	22	9	6	1	0	1	0	0	0	0	0	0	1	0	1	5	6	6	1	5	3	0	0	1	1	40	7	6	2	1
Cluster_2095	Bacteria	Tenericutes	Mollicutes	Mycoplasmatales	Mycoplasmataceae	unknown genus	unknown species	Cluster_2095	5	1	0	7	4	3	4	6	18	6	3	8	27	5	17	2	5	0	0	0	0	3	5	8	45	47	21	31	41	45	17	5	2	1	1	4	3	7	3	0	0
Cluster_2099	Bacteria	Bacteroidetes	Multi-affiliation	Multi-affiliation	Multi-affiliation	Multi-affiliation	Multi-affiliation	Cluster_2099	0	0	0	0	0	0	0	0	0	0	0	0	0	0	0	0	0	0	0	0	0	0	0	0	0	0	0	0	0	0	0	0	0	0	0	0	0	0	0	0	0
Cluster_2100	Bacteria	Proteobacteria	Alphaproteobacteria	Rhodobacterales	Rhodobacteraceae	Roseovarius	unknown species	Cluster_2100	0	0	0	0	0	0	0	0	0	0	0	0	0	0	0	0	0	0	0	0	0	0	0	0	0	0	0	0	0	0	0	0	0	0	375	0	0	0	0	0	0
Cluster_2101	Bacteria	Proteobacteria	Alphaproteobacteria	Rhodospirillales	Rhodospirillaceae	unknown genus	unknown species	Cluster_2101	0	0	0	0	0	0	0	0	0	0	0	0	0	0	0	0	0	0	0	0	0	0	0	458	0	0	0	0	0	0	0	0	0	0	0	0	0	0	0	0	0
Cluster_2102	Bacteria	Bacteroidetes	Flavobacteriia	Flavobacteriales	Flavobacteriaceae	Multi-affiliation	Multi-affiliation	Cluster_2102	8	4	5	8	6	5	32	30	3	1	8	2	1	0	4	0	0	2	0	0	0	4	7	13	7	21	1	17	11	12	13	30	0	4	0	2	7	11	0	2	0
Cluster_2103	Bacteria	Proteobacteria	Gammaproteobacteria	Vibrionales	Vibrionaceae	Vibrio	Vibrio sp.	Cluster_2103	0	0	0	0	0	0	0	0	0	0	0	0	39	14	20	199	129	93	82	104	108	0	0	0	1	2	0	0	0	0	3	0	0	0	0	0	10	2	4	3	1
Cluster_2105	Bacteria	Proteobacteria	Alphaproteobacteria	Rhodospirillales	Rhodospirillaceae	unknown genus	unknown species	Cluster_2105	0	0	0	0	0	207	0	0	0	0	0	0	0	0	0	0	0	0	0	0	0	0	0	0	0	0	0	0	0	0	0	0	0	0	0	0	0	0	0	0	0
Cluster_2110	Bacteria	Proteobacteria	Deltaproteobacteria	Bdellovibrionales	Bacteriovoracaceae	Peredibacter	unknown species	Cluster_2110	0	0	0	0	0	811	0	0	0	0	0	0	0	0	0	0	0	0	0	0	0	0	0	0	0	0	0	0	0	0	0	0	0	0	0	0	0	0	0	0	0
Cluster_2116	Bacteria	Proteobacteria	Deltaproteobacteria	Bdellovibrionales	Bacteriovoracaceae	Peredibacter	unknown species	Cluster_2116	0	0	0	0	0	0	0	0	0	0	506	0	0	0	0	0	0	0	0	0	0	0	0	0	0	0	0	0	0	0	0	0	0	0	0	0	0	0	0	0	0
Cluster_2119	Bacteria	Bacteroidetes	Flavobacteriia	Flavobacteriales	Flavobacteriaceae	Aquimarina	Aquimarina sp.	Cluster_2119	0	0	0	0	0	0	1	0	0	1	0	0	3	0	2	0	1	4	0	0	1	0	0	0	0	0	0	0	2	3	0	0	0	0	0	0	0	0	0	0	0
Cluster_2122	Bacteria	Gracilibacteria	unknown class	unknown order	unknown family	unknown genus	Multi-affiliation	Cluster_2122	0	0	0	0	0	0	0	0	0	0	0	0	0	0	0	28	0	0	86	103	87	0	0	0	0	0	0	0	0	0	0	0	0	0	0	0	0	0	0	0	0
Cluster_2123	Bacteria	Proteobacteria	Gammaproteobacteria	Alteromonadales	Shewanellaceae	Shewanella	Multi-affiliation	Cluster_2123	0	0	0	0	0	0	0	0	0	0	0	0	0	0	62	0	8	21	0	11	26	0	0	0	0	165	0	0	0	0	0	0	0	0	0	0	0	0	0	0	0
Cluster_2125	Bacteria	Proteobacteria	Gammaproteobacteria	Alteromonadales	Shewanellaceae	Psychrobium	unknown species	Cluster_2125	0	0	0	0	0	0	0	0	0	0	0	0	35	4	24	142	138	89	109	42	43	0	1	0	2	0	0	0	0	0	0	0	0	0	0	0	0	0	0	0	0
Cluster_2126	Bacteria	Proteobacteria	Deltaproteobacteria	NB1-j	unknown family	unknown genus	unknown species	Cluster_2126	0	0	0	0	0	0	0	0	0	0	0	0	0	0	0	0	23	0	0	0	0	0	0	0	0	0	0	0	0	0	0	0	0	0	0	0	0	0	0	0	0
Cluster_2128	Bacteria	Proteobacteria	Gammaproteobacteria	Gammaproteobacteria Incertae Sedis	unknown family	unknown genus	unknown species	Cluster_2128	0	0	0	0	0	0	0	0	0	0	0	0	0	172	0	0	6	0	0	0	0	0	0	0	0	0	0	0	0	0	0	0	0	0	0	0	0	0	0	0	0
Cluster_2133	Bacteria	Proteobacteria	Deltaproteobacteria	Myxococcales	Nannocystaceae	Enhygromyxa	Multi-affiliation	Cluster_2133	0	0	0	0	0	0	0	0	0	0	0	0	0	0	0	0	0	0	0	0	0	0	311	0	0	0	0	0	0	0	0	0	0	0	0	0	0	0	0	0	0
Cluster_2134	Bacteria	Bacteroidetes	Sphingobacteriia	Sphingobacteriales	Saprospiraceae	unknown genus	unknown species	Cluster_2134	0	0	0	0	0	0	0	0	0	554	0	0	74	0	0	7	0	0	14	5	0	0	0	0	0	0	0	72	0	0	0	0	0	0	0	0	100	0	0	0	0
Cluster_2143	Bacteria	Proteobacteria	Epsilonproteobacteria	Campylobacterales	Campylobacteraceae	Arcobacter	unknown species	Cluster_2143	0	0	0	0	0	0	0	0	0	0	0	0	3	8	6	32	30	27	21	21	15	0	0	0	0	0	0	0	0	0	0	0	0	1	0	0	3	1	1	0	0
Cluster_2146	Bacteria	Bacteroidetes	Flavobacteriia	Flavobacteriales	Flavobacteriaceae	unknown genus	unknown species	Cluster_2146	0	0	0	0	0	0	1	0	400	0	0	0	0	0	0	0	0	0	0	0	0	0	0	0	0	0	0	0	0	160	0	1	0	0	0	0	0	0	0	0	0
Cluster_2150	Bacteria	Tenericutes	Mollicutes	Mycoplasmatales	Mycoplasmataceae	unknown genus	unknown species	Cluster_2150	1	0	0	0	0	0	3	4	2	0	0	0	0	0	2	0	0	0	0	0	0	1	0	0	1	10	4	14	5	14	1	3	1	1	0	0	0	0	0	0	0
Cluster_2151	Bacteria	Proteobacteria	Gammaproteobacteria	Cellvibrionales	Cellvibrionaceae	unknown genus	unknown species	Cluster_2151	0	0	0	0	0	0	0	1	0	0	0	0	75	18	71	40	44	66	8	9	19	0	0	0	2	0	0	0	0	0	0	0	0	0	0	0	3	7	2	3	0
Cluster_2152	Bacteria	Proteobacteria	Gammaproteobacteria	Alteromonadales	Pseudoalteromonadaceae	Pseudoalteromonas	unknown species	Cluster_2152	0	0	0	0	0	0	0	0	0	0	0	0	1	0	1	0	2	0	2	2	2	0	0	0	0	1	0	0	0	0	0	0	0	0	0	0	0	2	0	1	0
Cluster_2153	Bacteria	Bacteroidetes	Bacteroidia	Bacteroidales	Marinilabiaceae	Marinifilum	unknown species	Cluster_2153	0	0	0	0	0	0	0	0	0	0	0	0	0	0	0	3	16	1	49	124	87	0	0	0	0	0	0	0	0	0	0	0	0	0	0	0	0	0	0	0	0
Cluster_2158	Bacteria	Proteobacteria	Gammaproteobacteria	Oceanospirillales	Oceanospirillaceae	Marinomonas	unknown species	Cluster_2158	0	0	0	0	0	0	0	0	0	0	0	0	4	2	6	35	24	40	57	23	36	0	0	0	0	0	0	0	0	0	0	0	0	0	0	0	0	0	0	0	0
Cluster_2160	Bacteria	Proteobacteria	Deltaproteobacteria	Myxococcales	Nannocystaceae	unknown genus	unknown species	Cluster_2160	0	0	128	35	0	0	0	0	0	0	0	0	0	0	0	0	0	0	0	0	0	0	158	0	0	0	0	0	0	0	0	0	0	0	0	0	0	0	0	0	0
Cluster_2161	Bacteria	Bacteroidetes	Flavobacteriia	Flavobacteriales	Flavobacteriaceae	Aquimarina	Multi-affiliation	Cluster_2161	6	0	0	0	0	0	10	3	0	0	0	1	5	1	6	0	0	0	0	0	0	1	4	2	7	8	3	26	22	10	21	24	0	1	0	4	7	0	1	0	0
Cluster_2162	Bacteria	Cyanobacteria	Melainabacteria	Caenarcaniphilales	unknown family	unknown genus	unknown species	Cluster_2162	0	0	0	0	0	0	0	0	0	0	0	0	0	0	186	0	0	0	0	0	0	0	0	0	0	0	0	0	0	0	0	0	0	0	0	0	0	0	0	0	0
Cluster_2164	Bacteria	Planctomycetes	OM190	unknown order	unknown family	unknown genus	unknown species	Cluster_2164	0	0	0	0	0	0	0	0	0	0	0	0	0	0	0	0	0	0	0	0	0	0	0	0	0	0	0	0	0	0	0	0	0	0	0	162	0	308	0	0	0
Cluster_2165	Bacteria	Proteobacteria	Gammaproteobacteria	Thiotrichales	Piscirickettsiaceae	unknown genus	unknown species	Cluster_2165	1	1	0	0	0	2	7	9	0	2	3	3	1	1	0	0	0	0	0	0	0	0	0	0	0	0	1	6	1	4	3	3	0	0	0	0	1	0	0	0	0
Cluster_2166	Bacteria	Proteobacteria	Gammaproteobacteria	Vibrionales	Vibrionaceae	Vibrio	Vibrio sp.	Cluster_2166	0	0	0	0	0	0	3	5	1	0	0	2	23	14	30	5	10	18	2	6	4	0	1	0	3	5	0	0	0	5	5	0	0	0	1	0	33	15	11	8	3
Cluster_2167	Bacteria	Proteobacteria	Gammaproteobacteria	Oceanospirillales	Multi-affiliation	Multi-affiliation	Multi-affiliation	Cluster_2167	0	0	0	0	0	0	0	0	0	0	0	0	0	0	0	0	0	0	0	0	79	0	0	0	0	0	0	0	0	0	0	0	0	0	0	0	0	0	0	0	0
Cluster_2168	Bacteria	Proteobacteria	Gammaproteobacteria	Oceanospirillales	Oleiphilaceae	Oleiphilus	Oleiphilus sp.	Cluster_2168	0	0	0	0	1	3	0	0	1	0	0	3	6	1	7	0	5	2	0	0	0	0	0	0	2	18	0	1	0	3	23	0	0	1	0	1	13	8	4	3	2
Cluster_2170	Bacteria	Fusobacteria	Fusobacteriia	Fusobacteriales	Fusobacteriaceae	Fusobacterium	Multi-affiliation	Cluster_2170	0	0	0	0	0	0	0	0	0	0	0	0	0	0	0	11	0	0	0	0	0	0	0	0	0	0	0	0	0	0	0	0	0	0	0	0	0	0	0	0	0
Cluster_2171	Bacteria	Proteobacteria	Deltaproteobacteria	Bradymonadales	unknown family	unknown genus	unknown species	Cluster_2171	0	0	0	0	0	0	0	0	323	0	0	0	0	0	0	0	0	0	0	0	0	0	0	0	0	0	0	0	0	0	0	0	0	0	0	0	0	0	0	0	0
Cluster_2172	Bacteria	SR1 (Absconditabacteria)	unknown class	unknown order	unknown family	unknown genus	unknown species	Cluster_2172	0	0	0	0	0	0	0	0	0	0	0	0	0	0	0	0	0	0	0	0	0	0	0	0	0	0	0	0	0	0	0	0	0	0	0	0	0	0	759	0	0
Cluster_2174	Bacteria	Bacteroidetes	Flavobacteriia	Flavobacteriales	Flavobacteriaceae	Gillisia	Gillisia sp.	Cluster_2174	0	0	0	0	0	0	0	0	0	0	310	0	0	0	0	0	0	0	0	0	0	0	0	0	0	0	0	0	0	0	0	0	0	0	0	0	0	0	0	0	0
Cluster_2175	Bacteria	Gracilibacteria	unknown class	unknown order	unknown family	unknown genus	unknown species	Cluster_2175	0	0	0	0	0	0	0	0	0	0	0	0	0	0	0	0	0	0	0	0	0	0	765	0	0	0	0	0	0	0	0	0	0	0	0	0	0	0	0	0	0
Cluster_2176	Bacteria	Proteobacteria	Gammaproteobacteria	Oceanospirillales	Oceanospirillaceae	Multi-affiliation	Multi-affiliation	Cluster_2176	0	0	0	0	0	0	0	0	0	0	0	0	13	3	19	113	61	47	47	19	29	0	0	0	0	0	0	0	0	0	0	0	0	0	0	0	0	0	0	0	0
Cluster_2177	Bacteria	Bacteroidetes	Cytophagia	Cytophagales	Cyclobacteriaceae	unknown genus	unknown species	Cluster_2177	0	0	0	0	0	0	0	0	0	0	0	0	120	0	0	0	0	0	0	9	0	0	0	0	0	0	0	0	0	0	0	0	0	0	0	0	0	0	0	0	0
Cluster_2178	Bacteria	Proteobacteria	Gammaproteobacteria	Oceanospirillales	Oleiphilaceae	Oleiphilus	unknown species	Cluster_2178	1	0	0	2	0	0	3	4	2	1	0	0	0	0	1	0	0	0	0	0	0	5	3	5	10	10	5	13	17	21	7	1	2	2	0	0	0	0	0	0	0
Cluster_2182	Bacteria	Proteobacteria	Alphaproteobacteria	Rhodobacterales	Rhodobacteraceae	Sagittula	Sagittula marina	Cluster_2182	0	0	0	0	0	0	0	0	0	0	0	0	0	1	0	0	0	1	3	0	0	0	1	0	0	0	0	1	0	0	0	0	0	0	0	0	2	1	0	0	0
Cluster_2183	Bacteria	Bacteroidetes	Flavobacteriia	Flavobacteriales	Flavobacteriaceae	Aquibacter	unknown species	Cluster_2183	0	0	0	0	0	0	0	0	0	0	0	0	0	0	0	0	1	0	0	0	2	0	0	0	0	0	0	0	0	0	0	0	0	0	0	0	0	0	0	0	0
Cluster_2187	Bacteria	Proteobacteria	Gammaproteobacteria	Oceanospirillales	Oleiphilaceae	Oleiphilus	Multi-affiliation	Cluster_2187	4	0	0	4	2	1	23	20	0	9	9	1	1	0	5	0	0	0	0	0	0	0	2	0	0	1	0	24	5	10	0	12	0	0	0	0	8	6	0	0	0
Cluster_2190	Bacteria	Proteobacteria	Alphaproteobacteria	Rhizobiales	Hyphomicrobiaceae	Filomicrobium	unknown species	Cluster_2190	0	0	0	0	0	0	0	0	0	0	0	0	0	0	0	14	0	0	0	0	0	0	0	0	0	0	0	0	0	0	0	0	0	0	0	0	0	0	0	0	0
Cluster_2192	Bacteria	Proteobacteria	Gammaproteobacteria	Oceanospirillales	Oleiphilaceae	Oleiphilus	Oleiphilus sp.	Cluster_2192	0	0	0	2	0	0	0	0	0	0	0	0	22	5	20	10	4	5	0	4	2	0	0	0	3	1	1	0	0	0	2	2	0	0	0	1	5	6	4	1	0
Cluster_2196	Bacteria	Tenericutes	Mollicutes	Mycoplasmatales	Mycoplasmataceae	unknown genus	unknown species	Cluster_2196	1	0	0	2	1	0	3	2	4	1	0	2	1	0	2	0	0	0	0	0	0	1	1	1	3	1	3	5	1	3	2	0	3	1	0	0	0	0	0	0	0
Cluster_2198	Bacteria	Gracilibacteria	unknown class	unknown order	unknown family	unknown genus	unknown species	Cluster_2198	0	0	0	0	0	0	0	0	0	0	0	0	0	0	0	0	0	0	0	26	0	0	0	0	0	0	0	0	0	0	0	0	0	0	0	0	0	0	0	0	0
Cluster_2200	Bacteria	Proteobacteria	Gammaproteobacteria	Alteromonadales	Pseudoalteromonadaceae	Algicola	unknown species	Cluster_2200	0	0	0	0	0	0	0	0	0	0	0	0	0	0	0	0	0	0	0	0	0	0	0	0	0	0	0	0	0	0	0	0	0	0	0	0	0	0	0	79	0
Cluster_2203	Bacteria	Tenericutes	Mollicutes	Mycoplasmatales	Mycoplasmataceae	unknown genus	unknown species	Cluster_2203	0	0	0	0	0	0	0	4	1	0	1	0	2	0	0	0	0	0	0	0	0	4	1	1	1	11	2	3	2	1	2	0	0	1	0	0	0	0	0	0	0
Cluster_2204	Bacteria	Proteobacteria	Gammaproteobacteria	Oceanospirillales	Oleiphilaceae	Oleiphilus	unknown species	Cluster_2204	10	0	0	6	2	0	5	11	0	2	7	8	24	11	29	0	5	6	1	3	0	0	1	0	5	11	1	15	16	11	6	13	0	2	1	2	23	5	1	2	0
Cluster_2205	Bacteria	Proteobacteria	Gammaproteobacteria	Legionellales	Legionellaceae	Legionella	unknown species	Cluster_2205	0	0	0	0	0	0	0	0	0	0	0	0	0	0	0	0	0	0	0	0	0	0	0	0	0	14	88	0	0	0	0	0	0	0	0	0	0	0	0	0	0
Cluster_2207	Bacteria	Planctomycetes	BD7-11	unknown order	unknown family	unknown genus	unknown species	Cluster_2207	0	0	0	0	0	0	0	0	0	0	0	0	0	0	0	0	0	0	0	0	0	0	0	0	0	0	0	0	0	0	0	148	0	0	0	0	0	0	0	0	0
Cluster_2213	Bacteria	Bacteroidetes	Bacteroidia	Bacteroidales	Marinilabiaceae	Marinifilum	unknown species	Cluster_2213	0	0	0	0	0	0	0	0	0	0	0	0	0	0	0	0	24	0	14	5	78	0	0	0	0	0	0	0	0	0	0	0	0	0	0	0	0	0	0	0	0
Cluster_2215	Bacteria	Planctomycetes	Planctomycetacia	Planctomycetales	Planctomycetaceae	Blastopirellula	unknown species	Cluster_2215	0	0	0	0	0	0	0	0	0	0	0	0	0	0	0	0	0	0	0	68	0	0	0	0	0	0	0	0	0	0	0	0	0	0	0	0	0	0	0	0	0
Cluster_2217	Bacteria	Bacteroidetes	Sphingobacteriia	Sphingobacteriales	Saprospiraceae	Lewinella	Lewinella persica	Cluster_2217	0	0	0	0	0	0	0	0	0	0	0	0	0	0	0	0	0	0	0	0	27	0	0	0	0	0	0	0	0	0	0	0	0	0	0	0	0	0	0	0	0
Cluster_2220	Bacteria	Planctomycetes	Planctomycetacia	Planctomycetales	Planctomycetaceae	Pirellula	unknown species	Cluster_2220	0	0	0	0	0	751	0	0	0	0	1	0	0	0	0	0	0	0	0	0	0	0	0	0	0	0	0	0	0	0	0	0	0	0	0	0	0	0	0	0	0
Cluster_2223	Bacteria	Planctomycetes	OM190	unknown order	unknown family	unknown genus	unknown species	Cluster_2223	0	0	0	0	0	0	0	0	0	0	0	0	0	0	0	0	0	0	0	0	0	0	0	0	0	0	0	0	431	0	0	0	0	0	0	0	0	0	0	0	0
Cluster_2225	Bacteria	Proteobacteria	Alphaproteobacteria	Rhodobacterales	Rhodobacteraceae	Tateyamaria	unknown species	Cluster_2225	0	0	0	0	0	0	0	0	0	0	0	0	0	0	0	0	0	0	0	0	21	0	0	0	0	0	0	0	0	0	0	0	0	0	0	0	0	0	0	0	0
Cluster_2226	Bacteria	Peregrinibacteria	unknown class	unknown order	unknown family	unknown genus	unknown species	Cluster_2226	0	0	0	0	0	0	0	0	0	0	0	0	0	0	0	0	0	0	0	0	0	0	0	558	0	0	0	0	0	0	0	0	0	0	0	0	193	0	0	0	0
Cluster_2227	Bacteria	Proteobacteria	Gammaproteobacteria	Alteromonadales	Pseudoalteromonadaceae	Pseudoalteromonas	unknown species	Cluster_2227	0	0	0	0	0	0	0	0	0	0	0	0	3	1	1	0	0	3	1	2	0	0	0	1	0	0	0	0	0	0	0	0	0	0	0	0	0	1	0	0	0
Cluster_2228	Bacteria	Bacteroidetes	Sphingobacteriia	Sphingobacteriales	unknown family	unknown genus	unknown species	Cluster_2228	0	0	0	0	0	0	0	0	0	0	0	0	0	0	0	0	0	0	0	0	0	0	0	0	0	0	0	0	0	0	0	0	0	0	0	0	10	0	0	0	0
Cluster_2229	Bacteria	Proteobacteria	Alphaproteobacteria	Caulobacterales	Hyphomonadaceae	unknown genus	mucus bacterium 111	Cluster_2229	0	0	0	0	0	0	0	0	0	0	0	0	0	0	0	0	0	0	0	0	0	0	0	0	0	0	0	0	0	0	0	203	0	0	0	0	0	0	0	0	0
Cluster_2233	Bacteria	Chloroflexi	Anaerolineae	Anaerolineales	Anaerolineaceae	unknown genus	unknown species	Cluster_2233	0	0	0	0	0	0	493	0	0	0	0	0	0	0	0	0	0	0	0	0	0	0	0	0	0	0	0	0	0	0	1	0	0	0	0	0	0	0	0	0	0
Cluster_2236	Bacteria	Proteobacteria	Epsilonproteobacteria	Campylobacterales	Campylobacteraceae	Arcobacter	unknown species	Cluster_2236	1	0	0	0	0	0	0	0	0	0	0	0	3	6	8	24	27	41	33	36	33	0	0	0	0	0	0	0	0	0	0	0	0	0	0	0	0	0	2	0	0
Cluster_2242	Bacteria	Cyanobacteria	Cyanobacteria	SubsectionIII	FamilyI	unknown genus	unknown species	Cluster_2242	0	0	0	0	0	0	0	0	0	0	0	0	0	0	0	0	0	0	0	0	0	0	0	0	689	0	0	0	0	0	0	0	0	0	0	0	0	0	0	0	0
Cluster_2244	Bacteria	Planctomycetes	Phycisphaerae	Phycisphaerales	Phycisphaeraceae	unknown genus	unknown species	Cluster_2244	0	0	0	369	0	0	0	0	0	0	0	0	0	0	0	0	0	0	0	0	0	0	0	359	0	0	0	0	0	0	0	0	0	0	0	0	0	0	0	0	0
Cluster_2246	Bacteria	Proteobacteria	Gammaproteobacteria	Cellvibrionales	Halieaceae	Multi-affiliation	Multi-affiliation	Cluster_2246	0	0	0	0	0	0	0	0	0	0	0	0	0	0	0	0	0	18	0	0	0	0	0	0	0	0	0	0	0	0	0	0	0	0	0	0	0	0	0	0	0
Cluster_2248	Bacteria	Proteobacteria	Gammaproteobacteria	Multi-affiliation	Multi-affiliation	Multi-affiliation	Multi-affiliation	Cluster_2248	275	0	0	0	0	0	0	0	0	0	0	0	0	0	0	0	0	0	0	0	0	0	0	0	0	0	0	0	0	0	0	0	0	0	0	0	0	0	0	0	0
Cluster_2250	Bacteria	Proteobacteria	Alphaproteobacteria	Rickettsiales	LWSR-14	unknown genus	unknown species	Cluster_2250	0	0	0	0	0	0	0	0	0	0	0	0	0	0	0	0	0	0	0	0	0	0	0	0	0	0	0	0	0	0	0	0	0	0	0	0	175	0	0	0	0
Cluster_2254	Bacteria	Proteobacteria	Gammaproteobacteria	Oceanospirillales	Oleiphilaceae	Oleiphilus	unknown species	Cluster_2254	3	0	0	12	2	0	1	0	3	1	0	1	0	0	0	0	0	0	0	0	0	3	5	5	7	21	16	21	13	27	6	0	1	3	0	0	1	2	0	0	0
Cluster_2256	Bacteria	Gracilibacteria	unknown class	unknown order	unknown family	unknown genus	unknown species	Cluster_2256	0	0	0	0	0	0	0	0	0	0	0	0	0	0	0	9	0	18	31	24	0	0	0	0	0	0	0	0	0	0	0	0	0	0	0	0	0	0	0	0	0
Cluster_2257	Bacteria	Planctomycetes	Phycisphaerae	Phycisphaerales	Phycisphaeraceae	SM1A02	unknown species	Cluster_2257	0	0	0	0	0	0	0	0	0	0	0	0	0	0	0	0	0	0	0	0	0	0	0	0	0	0	0	0	0	0	0	0	0	0	0	0	0	0	0	113	0
Cluster_2261	Bacteria	Bacteroidetes	Flavobacteriia	Flavobacteriales	Cryomorphaceae	NS10 marine group	unknown species	Cluster_2261	0	0	0	0	0	0	0	0	0	0	0	0	0	0	1	5	1	1	4	5	0	0	0	0	0	0	0	0	0	0	0	0	0	0	0	0	0	0	0	0	0
Cluster_2270	Bacteria	Proteobacteria	Deltaproteobacteria	Myxococcales	Phaselicystidaceae	Phaselicystis	unknown species	Cluster_2270	0	0	0	0	0	0	0	0	0	0	0	0	0	0	0	0	0	0	0	0	0	434	0	0	0	0	0	0	0	0	242	0	0	0	0	0	0	0	0	0	0
Cluster_2271	Bacteria	Actinobacteria	Actinobacteria	Micrococcales	Intrasporangiaceae	Ornithinimicrobium	unknown species	Cluster_2271	0	0	0	0	0	0	3	0	0	0	0	0	0	0	0	0	0	0	0	0	0	0	0	0	0	0	0	0	0	0	0	0	0	0	0	0	0	0	0	0	0
Cluster_2272	Bacteria	Proteobacteria	Gammaproteobacteria	Oceanospirillales	Oceanospirillaceae	Amphritea	unknown species	Cluster_2272	0	0	0	0	0	0	0	0	0	0	0	0	0	0	0	0	17	14	0	12	0	0	0	0	114	0	0	0	0	0	0	0	0	0	0	0	0	0	0	0	0
Cluster_2279	Bacteria	Firmicutes	Bacilli	Bacillales	Staphylococcaceae	Staphylococcus	Multi-affiliation	Cluster_2279	0	0	0	0	0	0	0	0	0	0	0	0	0	0	0	0	0	78	0	0	0	0	0	0	0	0	0	0	0	0	0	0	0	0	0	0	0	0	0	0	0
Cluster_2282	Bacteria	Proteobacteria	Alphaproteobacteria	Rhodobacterales	Rhodobacteraceae	Epibacterium	unknown species	Cluster_2282	0	0	0	0	0	0	0	0	0	0	0	0	0	0	0	0	1	0	1	0	0	0	0	0	0	0	0	0	0	0	0	1	0	0	0	0	0	0	0	0	0
Cluster_2285	Bacteria	Proteobacteria	Gammaproteobacteria	Alteromonadales	Colwelliaceae	Colwellia	unknown species	Cluster_2285	3	0	0	1	2	0	5	4	1	0	2	0	25	9	30	1	1	4	0	0	0	0	0	0	0	6	0	2	8	2	5	2	0	0	0	0	27	6	1	0	0
Cluster_2287	Bacteria	Planctomycetes	OM190	unknown order	unknown family	unknown genus	unknown species	Cluster_2287	0	0	0	0	0	0	0	0	0	0	0	0	0	0	0	0	0	0	0	0	0	0	0	0	0	0	0	0	0	0	0	0	0	0	0	0	0	0	0	174	0
Cluster_2292	Bacteria	SR1 (Absconditabacteria)	unknown class	unknown order	unknown family	unknown genus	unknown species	Cluster_2292	0	0	0	0	0	0	0	0	0	0	0	0	0	0	0	0	0	0	0	0	0	0	704	0	0	0	0	0	0	0	0	0	0	0	0	0	0	0	0	0	0
Cluster_2295	Bacteria	Bacteroidetes	Sphingobacteriia	Sphingobacteriales	Saprospiraceae	unknown genus	unknown species	Cluster_2295	0	0	0	0	0	0	0	0	0	0	0	0	0	0	0	0	0	0	0	0	0	0	0	0	0	0	0	0	0	0	0	0	0	0	0	362	0	0	0	0	0
Cluster_2303	Bacteria	Bacteroidetes	Sphingobacteriia	Sphingobacteriales	unknown family	unknown genus	unknown species	Cluster_2303	0	0	0	0	374	0	0	0	0	0	0	0	0	0	0	0	0	0	0	0	0	0	0	0	0	0	0	0	0	0	0	0	0	0	0	0	0	0	0	0	0
Cluster_2308	Bacteria	Planctomycetes	OM190	unknown order	unknown family	unknown genus	unknown species	Cluster_2308	0	0	0	0	0	0	0	0	0	0	0	0	0	0	0	0	0	0	0	0	0	0	0	0	0	0	0	0	0	0	0	543	0	0	0	0	0	0	0	0	0
Cluster_2309	Bacteria	Proteobacteria	Gammaproteobacteria	Oceanospirillales	Oleiphilaceae	Oleiphilus	Multi-affiliation	Cluster_2309	8	1	0	0	2	0	3	15	1	0	0	12	2	0	0	0	0	1	0	0	0	1	0	1	0	7	3	2	10	4	10	6	0	0	2	0	9	1	3	1	0
Cluster_2310	Bacteria	Chloroflexi	Thermomicrobia	JG30-KF-CM45	unknown family	unknown genus	unknown species	Cluster_2310	0	0	0	0	259	0	0	0	0	0	0	0	0	0	0	0	0	0	0	0	0	0	0	0	0	0	0	0	0	0	0	0	0	0	0	0	0	0	0	0	0
Cluster_2312	Bacteria	Proteobacteria	Gammaproteobacteria	unknown order	unknown family	unknown genus	unknown species	Cluster_2312	0	0	0	0	0	0	500	0	0	0	0	0	0	0	0	0	0	0	0	0	0	0	0	0	0	0	0	0	0	0	0	0	0	0	0	0	0	0	0	0	0
Cluster_2315	Bacteria	Verrucomicrobia	Verrucomicrobiae	Verrucomicrobiales	DEV007	unknown genus	unknown species	Cluster_2315	0	0	0	0	0	0	0	0	0	0	275	0	0	0	0	0	0	0	0	0	0	0	0	0	0	0	0	0	0	0	0	0	0	0	0	0	0	233	0	0	0
Cluster_2317	Bacteria	Firmicutes	Clostridia	Clostridiales	Defluviitaleaceae	Defluviitaleaceae UCG-011	microbial mat metagenome	Cluster_2317	0	0	0	0	0	0	0	0	0	0	0	0	0	0	0	0	0	0	25	95	0	0	0	0	0	0	0	0	0	0	0	0	0	0	0	0	0	0	0	0	0
Cluster_2319	Bacteria	Proteobacteria	Gammaproteobacteria	Alteromonadales	Psychromonadaceae	Psychromonas	unknown species	Cluster_2319	0	0	0	0	0	0	0	0	0	0	0	0	34	10	36	23	39	37	20	10	12	0	0	0	0	0	0	0	0	0	0	0	0	0	0	0	1	0	0	0	0
Cluster_2321	Bacteria	Bacteroidetes	Sphingobacteriia	Sphingobacteriales	unknown family	unknown genus	unknown species	Cluster_2321	0	0	642	0	0	0	0	0	0	0	0	0	0	0	0	0	0	0	0	0	0	0	0	0	0	0	0	0	0	0	0	0	0	0	0	0	0	0	0	0	0
Cluster_2323	Bacteria	Proteobacteria	Gammaproteobacteria	Cellvibrionales	Cellvibrionaceae	unknown genus	unknown species	Cluster_2323	0	0	0	0	0	0	0	0	0	0	0	0	32	14	29	6	24	31	3	3	4	0	0	0	1	0	0	0	0	0	0	0	0	0	0	0	0	3	0	0	0
Cluster_2324	Bacteria	Proteobacteria	Gammaproteobacteria	Oceanospirillales	Oceanospirillaceae	Neptuniibacter	bacterium enrichment culture clone 32(2013)	Cluster_2324	0	0	0	0	0	0	0	0	0	0	0	0	2	1	14	49	32	64	76	62	62	0	0	0	0	0	0	0	0	0	0	0	0	0	0	0	7	3	6	1	0
Cluster_2329	Bacteria	Proteobacteria	Gammaproteobacteria	Oceanospirillales	Oleiphilaceae	Oleiphilus	Oleiphilus sp.	Cluster_2329	2	0	0	0	0	0	0	0	0	0	0	0	0	0	0	0	0	0	0	0	0	0	0	0	0	0	0	0	0	0	2	1	1	0	0	1	0	0	0	0	0
Cluster_2331	Bacteria	Proteobacteria	Gammaproteobacteria	Alteromonadales	Psychromonadaceae	Psychromonas	Psychromonas agarivorans	Cluster_2331	3	0	0	3	1	0	2	6	0	0	0	0	2	6	11	0	0	0	0	0	0	0	0	0	5	3	2	2	6	2	8	0	0	0	0	0	5	2	1	0	0
Cluster_2334	Bacteria	Proteobacteria	Epsilonproteobacteria	Campylobacterales	Campylobacteraceae	Arcobacter	unknown species	Cluster_2334	0	0	0	0	0	0	0	0	0	0	0	0	0	0	0	3	0	0	12	8	0	0	0	0	0	0	0	0	0	0	0	0	0	0	0	0	0	0	0	0	0
Cluster_2338	Bacteria	Proteobacteria	Alphaproteobacteria	Rhodobacterales	Rhodobacteraceae	unknown genus	unknown species	Cluster_2338	0	0	0	0	692	0	0	0	0	0	0	0	0	0	0	0	0	0	0	0	0	0	0	0	0	0	0	0	0	0	0	0	0	0	0	0	0	0	0	0	0
Cluster_2339	Bacteria	Proteobacteria	Gammaproteobacteria	Alteromonadales	Pseudoalteromonadaceae	Pseudoalteromonas	Multi-affiliation	Cluster_2339	0	0	0	0	0	0	0	3	0	1	0	10	15	4	15	1	6	5	2	4	2	0	0	0	13	0	0	0	0	1	3	0	0	0	0	0	11	10	2	0	1
Cluster_2343	Bacteria	Proteobacteria	Deltaproteobacteria	Bdellovibrionales	Bacteriovoracaceae	Halobacteriovorax	Bacteriovorax sp.	Cluster_2343	0	0	0	0	0	0	0	0	0	0	0	0	0	0	49	0	0	0	0	0	0	0	0	0	0	0	0	0	0	0	0	0	0	0	0	0	0	274	0	0	0
Cluster_2345	Bacteria	Parcubacteria	unknown class	unknown order	unknown family	unknown genus	unknown species	Cluster_2345	0	0	0	0	0	0	0	0	0	0	0	0	0	305	0	0	0	0	0	0	0	0	0	0	0	0	0	0	0	0	0	0	0	0	0	0	0	0	0	0	0
Cluster_2346	Bacteria	Proteobacteria	Deltaproteobacteria	Myxococcales	Blfdi19	unknown genus	unknown species	Cluster_2346	0	0	0	0	0	0	0	0	0	0	0	0	46	0	0	0	0	0	0	0	0	0	0	0	275	0	0	0	0	0	0	0	0	0	0	0	0	0	0	0	0
Cluster_2351	Bacteria	Proteobacteria	Gammaproteobacteria	Alteromonadales	Psychromonadaceae	Psychromonas	Multi-affiliation	Cluster_2351	0	0	0	1	0	0	0	0	0	0	0	0	0	0	5	0	0	3	0	0	1	0	1	0	0	0	0	0	0	0	0	0	0	0	2	0	1	0	1	0	0
Cluster_2359	Bacteria	Proteobacteria	Gammaproteobacteria	Oceanospirillales	Alcanivoracaceae	Alcanivorax	unknown species	Cluster_2359	0	0	0	0	0	0	0	0	0	0	0	0	0	0	0	0	0	0	0	0	0	0	0	0	0	0	0	0	0	0	0	0	0	0	0	0	0	0	278	198	0
Cluster_2361	Bacteria	Proteobacteria	Gammaproteobacteria	Oceanospirillales	Oleiphilaceae	Oleiphilus	Oleiphilus sp.	Cluster_2361	1	1	1	1	3	1	1	4	2	2	3	2	0	0	0	0	0	0	0	0	0	0	3	0	2	2	1	0	0	3	4	1	1	0	0	2	6	7	1	1	3
Cluster_2369	Bacteria	Planctomycetes	Phycisphaerae	Phycisphaerales	Phycisphaeraceae	Phycisphaera	Multi-affiliation	Cluster_2369	0	0	0	0	0	0	0	0	0	0	0	0	0	0	0	0	0	0	0	0	0	0	0	0	0	0	0	0	0	0	0	0	0	683	0	0	0	0	0	0	0
Cluster_2371	Bacteria	Verrucomicrobia	Verrucomicrobiae	Verrucomicrobiales	DEV007	unknown genus	unknown species	Cluster_2371	0	0	0	0	0	0	0	0	0	0	0	0	0	0	61	12	0	0	0	0	0	0	0	0	0	0	0	0	0	0	0	0	0	0	0	0	0	0	0	0	0
Cluster_2372	Bacteria	Proteobacteria	Gammaproteobacteria	Oceanospirillales	Oleiphilaceae	Oleiphilus	unknown species	Cluster_2372	0	0	0	0	0	0	0	0	0	0	0	0	0	0	0	0	0	0	0	0	0	0	0	0	0	0	0	0	0	0	0	109	0	0	0	0	0	0	0	0	0
Cluster_2377	Bacteria	Verrucomicrobia	Verrucomicrobiae	Verrucomicrobiales	DEV007	unknown genus	unknown species	Cluster_2377	0	0	0	0	0	0	0	0	0	0	0	0	0	0	0	0	0	0	0	0	0	0	0	0	0	0	0	0	0	0	0	0	0	0	0	0	0	0	0	222	0
Cluster_2378	Bacteria	Bacteroidetes	Flavobacteriia	Flavobacteriales	Cryomorphaceae	unknown genus	unknown species	Cluster_2378	0	0	0	0	0	0	0	0	0	0	0	381	0	0	0	0	0	0	0	0	0	0	0	0	0	0	0	0	0	0	0	0	0	0	0	0	0	0	0	0	0
Cluster_2382	Bacteria	Proteobacteria	Deltaproteobacteria	SAR324 clade(Marine group B)	unknown family	unknown genus	unknown species	Cluster_2382	0	0	0	0	0	605	0	0	0	0	0	0	0	0	0	0	0	0	0	0	0	0	0	0	0	0	0	0	0	0	0	0	0	0	0	0	0	0	0	0	0
Cluster_2386	Bacteria	Proteobacteria	Epsilonproteobacteria	Campylobacterales	Campylobacteraceae	Arcobacter	unknown species	Cluster_2386	0	0	0	0	0	0	0	0	0	0	0	0	12	3	20	34	27	23	19	14	23	0	0	0	0	0	0	0	0	0	0	0	0	0	0	0	0	0	0	0	0
Cluster_2391	Bacteria	Planctomycetes	OM190	unknown order	unknown family	unknown genus	unknown species	Cluster_2391	0	0	0	0	0	0	0	0	0	0	0	0	0	0	0	0	0	0	19	0	0	0	0	0	0	0	0	0	0	0	0	0	0	0	0	0	0	0	0	0	0
Cluster_2392	Bacteria	Planctomycetes	Planctomycetacia	Planctomycetales	Planctomycetaceae	Blastopirellula	unknown species	Cluster_2392	0	0	0	0	0	0	0	476	0	0	0	0	0	0	0	0	0	0	0	0	0	0	0	0	0	0	0	0	0	0	0	0	0	0	0	0	0	0	0	0	0
Cluster_2393	Bacteria	Verrucomicrobia	Verrucomicrobiae	Verrucomicrobiales	DEV007	unknown genus	Verrucomicrobia bacterium PAORIC-16	Cluster_2393	0	0	0	0	0	0	0	0	0	0	0	0	0	0	0	0	0	0	0	0	0	0	0	0	0	0	0	0	0	0	0	0	0	0	0	0	0	0	110	0	0
Cluster_2396	Bacteria	Proteobacteria	Alphaproteobacteria	Alphaproteobacteria Incertae Sedis	unknown family	unknown genus	unknown species	Cluster_2396	0	0	0	0	0	0	0	0	0	0	0	0	0	0	0	0	0	0	0	0	0	0	0	0	0	0	0	0	0	152	0	0	0	0	0	0	0	0	0	0	0
Cluster_2401	Bacteria	Proteobacteria	Gammaproteobacteria	Gammaproteobacteria Incertae Sedis	unknown family	Marinicella	Marinicella litoralis	Cluster_2401	0	0	0	0	0	0	0	0	0	0	0	0	0	0	0	0	0	0	0	0	0	0	0	0	0	0	0	0	0	0	0	0	0	0	0	0	0	0	0	0	0
Cluster_2402	Bacteria	Proteobacteria	Gammaproteobacteria	Alteromonadales	Colwelliaceae	Colwellia	unidentified marine eubacterium	Cluster_2402	1	0	0	0	0	2	9	5	0	0	0	1	0	0	0	0	0	0	0	0	0	0	0	0	2	5	4	1	1	1	0	0	0	0	0	0	0	0	0	0	0
Cluster_2403	Bacteria	Proteobacteria	Gammaproteobacteria	Oceanospirillales	Oleiphilaceae	Oleiphilus	Oleiphilus sp.	Cluster_2403	0	1	0	0	1	1	2	2	1	0	1	2	1	2	8	1	2	0	0	1	3	0	1	0	7	45	0	1	0	5	17	0	0	1	0	0	13	3	8	1	0
Cluster_2407	Bacteria	Proteobacteria	Gammaproteobacteria	Vibrionales	Vibrionaceae	Vibrio	Multi-affiliation	Cluster_2407	0	0	0	0	0	0	0	0	0	0	0	0	0	0	31	0	0	0	4	0	0	0	0	0	0	0	0	0	0	0	0	0	0	0	0	0	0	0	0	0	0
Cluster_2413	Bacteria	Proteobacteria	Alphaproteobacteria	Rhodospirillales	Rhodospirillaceae	Pelagibius	unknown species	Cluster_2413	0	0	0	0	0	0	0	0	0	0	0	0	0	0	0	0	0	0	0	0	0	0	0	0	0	0	0	89	0	0	0	0	0	0	0	0	0	0	0	0	0
Cluster_2420	Bacteria	Proteobacteria	Deltaproteobacteria	Myxococcales	P3OB-42	unknown genus	unknown species	Cluster_2420	0	0	0	0	0	0	0	0	0	0	0	0	0	0	0	0	0	0	0	0	0	0	0	0	0	0	0	0	0	0	0	370	0	0	29	0	0	0	0	0	0
Cluster_2422	Bacteria	Parcubacteria	Candidatus Adlerbacteria	unknown order	unknown family	unknown genus	unknown species	Cluster_2422	0	0	0	0	0	0	0	0	0	0	0	0	0	0	0	0	0	0	0	0	0	0	0	0	0	0	0	0	0	0	0	0	652	0	0	0	0	0	0	0	0
Cluster_2424	Bacteria	Bacteroidetes	Bacteroidia	Bacteroidales	Porphyromonadaceae	unknown genus	unknown species	Cluster_2424	0	0	0	0	0	0	0	0	0	0	0	0	0	0	0	0	0	0	5	17	0	0	0	0	0	0	0	0	0	0	0	0	0	0	0	0	0	0	0	0	0
Cluster_2425	Bacteria	Proteobacteria	Gammaproteobacteria	P0X4b2H11	unknown family	unknown genus	unknown species	Cluster_2425	0	0	0	0	0	0	0	0	0	0	0	0	0	0	0	0	0	0	0	0	0	0	0	0	0	0	0	0	0	0	0	0	0	231	0	0	0	0	0	0	0
Cluster_2436	Bacteria	Chloroflexi	Caldilineae	Caldilineales	Caldilineaceae	unknown genus	unknown species	Cluster_2436	0	0	0	0	0	0	0	0	0	0	0	0	0	0	0	0	0	0	0	0	0	0	654	0	0	0	0	0	0	0	0	0	0	0	0	0	0	0	0	0	0
Cluster_2438	Bacteria	Proteobacteria	Alphaproteobacteria	Rhodobacterales	Rhodobacteraceae	Phaeobacter	Phaeobacter gallaeciensis	Cluster_2438	0	0	0	0	0	0	0	0	0	0	0	0	0	0	0	0	0	35	0	25	0	0	0	0	0	0	0	0	0	0	0	0	0	0	0	0	0	0	0	7	0
Cluster_2443	Bacteria	Proteobacteria	Deltaproteobacteria	Bdellovibrionales	Bacteriovoracaceae	Peredibacter	unknown species	Cluster_2443	0	0	0	0	0	0	0	0	0	0	0	0	0	0	0	0	0	0	0	0	0	0	0	0	0	0	0	189	242	175	205	295	0	0	0	0	0	0	0	0	0
Cluster_2444	Bacteria	Bacteroidetes	Flavobacteriia	Flavobacteriales	Cryomorphaceae	Salinirepens	unknown species	Cluster_2444	0	0	0	0	0	0	0	0	0	0	0	0	0	0	0	0	0	0	9	0	0	0	0	0	0	0	0	0	0	0	0	0	0	0	0	0	0	0	0	0	0
Cluster_2446	Bacteria	Proteobacteria	Gammaproteobacteria	Vibrionales	Vibrionaceae	Vibrio	Multi-affiliation	Cluster_2446	0	0	0	0	0	0	0	0	0	0	0	0	0	0	0	0	21	0	4	27	0	0	0	0	0	0	0	0	0	0	0	0	0	0	0	0	0	0	0	0	0
Cluster_2450	Bacteria	Parcubacteria	unknown class	unknown order	unknown family	unknown genus	unknown species	Cluster_2450	0	0	0	0	0	0	0	0	0	0	0	367	0	0	0	0	0	0	0	0	0	0	0	0	0	0	0	0	0	0	0	0	0	0	0	0	0	0	0	0	0
Cluster_2463	Bacteria	Proteobacteria	Gammaproteobacteria	Oceanospirillales	Oceanospirillaceae	Pseudohongiella	unknown species	Cluster_2463	0	0	0	0	0	0	0	0	0	143	0	0	0	0	0	0	0	0	0	0	0	0	0	0	0	0	0	0	0	0	0	0	0	0	0	0	0	0	0	0	0
Cluster_2464	Bacteria	Proteobacteria	Gammaproteobacteria	unknown order	unknown family	unknown genus	unknown species	Cluster_2464	0	0	0	0	0	0	0	0	0	0	311	0	0	0	0	0	0	0	0	0	0	0	0	0	0	118	0	0	0	0	0	0	0	0	0	0	0	0	0	0	0
Cluster_2465	Bacteria	Tenericutes	Mollicutes	Mycoplasmatales	Mycoplasmataceae	unknown genus	unknown species	Cluster_2465	0	0	0	2	0	0	0	0	5	0	0	0	0	0	0	0	0	0	0	0	0	1	0	0	3	5	2	9	7	4	0	0	0	0	0	0	0	2	0	0	0
Cluster_2467	Bacteria	Proteobacteria	Gammaproteobacteria	Alteromonadales	Pseudoalteromonadaceae	Algicola	Algicola bacteriolytica	Cluster_2467	0	0	0	0	0	0	0	0	0	0	0	0	0	0	0	2	9	0	1	0	0	0	0	0	0	0	0	0	0	0	0	0	0	0	0	0	0	0	0	0	0
Cluster_2468	Bacteria	Proteobacteria	Alphaproteobacteria	Multi-affiliation	Multi-affiliation	Multi-affiliation	Multi-affiliation	Cluster_2468	0	0	0	0	0	0	0	0	0	0	375	0	0	0	0	0	0	0	0	0	0	0	0	0	0	0	0	0	0	0	0	0	0	0	0	0	0	0	0	0	0
Cluster_2469	Bacteria	Proteobacteria	Alphaproteobacteria	Iodidimonadales	Iodidimonadaceae	Iodidimonas	Multi-affiliation	Cluster_2469	0	0	0	0	0	0	0	0	0	0	0	0	0	0	0	0	0	0	0	0	0	0	0	190	0	0	0	0	0	0	0	0	0	0	0	0	0	0	0	0	0
Cluster_2470	Bacteria	Proteobacteria	Gammaproteobacteria	Oceanospirillales	CrystalBog021C3	unknown genus	unknown species	Cluster_2470	0	0	0	0	0	0	0	0	0	0	0	0	19	0	0	0	0	0	0	0	0	0	0	0	0	0	0	0	0	0	0	0	0	0	0	0	0	0	0	0	0
Cluster_2476	Bacteria	Proteobacteria	Gammaproteobacteria	Oceanospirillales	Oleiphilaceae	Oleiphilus	Oleiphilus sp.	Cluster_2476	0	0	0	2	1	0	4	9	0	0	1	4	11	5	10	4	2	4	1	1	0	0	0	0	0	8	0	3	0	14	45	0	0	1	1	0	24	12	19	9	0
Cluster_2477	Bacteria	Gracilibacteria	unknown class	unknown order	unknown family	unknown genus	unknown species	Cluster_2477	0	0	0	0	0	0	0	0	0	0	0	0	0	0	0	5	15	92	46	13	0	0	0	0	0	0	0	0	0	0	0	0	0	0	0	0	0	0	0	0	0
Cluster_2480	Bacteria	Proteobacteria	Gammaproteobacteria	Oceanospirillales	Oleiphilaceae	Oleiphilus	unknown species	Cluster_2480	0	0	0	1	0	0	0	0	0	0	0	1	0	0	0	0	0	0	0	0	0	0	1	0	0	0	0	0	0	0	4	2	0	0	0	0	0	0	0	0	0
Cluster_2485	Bacteria	Proteobacteria	Gammaproteobacteria	Thiotrichales	Thiotrichaceae	Thiothrix	unknown species	Cluster_2485	0	0	0	0	0	1	1	0	0	1	0	1	3	1	6	0	1	4	6	0	1	0	0	0	0	0	0	2	0	0	0	0	0	0	0	0	1	2	4	1	0
Cluster_2488	Bacteria	Proteobacteria	Gammaproteobacteria	Alteromonadales	Pseudoalteromonadaceae	Pseudoalteromonas	Pseudoalteromonas sp.	Cluster_2488	0	0	0	0	1	0	0	4	0	0	0	8	14	9	11	2	7	5	1	1	1	0	0	0	2	2	0	0	0	1	1	0	0	0	0	0	9	12	3	8	0
Cluster_2496	Bacteria	Gemmatimonadetes	BD2-11 terrestrial group	unknown order	unknown family	unknown genus	unknown species	Cluster_2496	0	0	0	0	0	0	0	0	0	0	0	0	0	0	0	0	0	0	0	0	0	0	0	0	322	0	0	0	0	0	0	0	0	0	0	0	0	0	0	0	0
Cluster_2498	Bacteria	Proteobacteria	Gammaproteobacteria	KI89A clade	unknown family	unknown genus	unknown species	Cluster_2498	0	598	0	0	0	0	0	0	0	0	0	0	0	0	0	0	0	0	0	0	0	0	0	0	0	0	0	0	0	0	0	0	0	0	0	0	0	0	0	0	0
Cluster_2499	Bacteria	Proteobacteria	Gammaproteobacteria	Oceanospirillales	Oleiphilaceae	Oleiphilus	Oleiphilus sp.	Cluster_2499	0	0	0	0	0	2	3	2	0	2	0	3	5	0	5	2	2	0	0	0	0	0	0	0	0	12	0	0	0	2	11	0	0	0	0	0	10	4	6	3	0
Cluster_2500	Bacteria	Proteobacteria	Epsilonproteobacteria	Campylobacterales	Campylobacteraceae	Arcobacter	Multi-affiliation	Cluster_2500	0	0	0	0	0	0	0	0	0	0	0	0	0	0	0	11	20	0	0	50	89	0	0	0	0	0	0	0	0	0	0	0	0	0	0	0	0	0	0	0	0
Cluster_2505	Bacteria	Proteobacteria	Alphaproteobacteria	Rickettsiales	Mitochondria	unknown genus	unknown species	Cluster_2505	306	0	0	0	0	0	0	0	0	0	0	0	0	0	0	0	0	0	0	7	0	0	0	0	0	0	0	0	0	0	0	0	0	0	0	0	0	0	0	0	0
Cluster_2510	Bacteria	Proteobacteria	Gammaproteobacteria	Oceanospirillales	Oceanospirillaceae	Oleispira	unknown species	Cluster_2510	0	0	0	0	0	0	0	0	0	0	0	0	0	0	0	8	50	94	0	25	38	0	0	0	262	0	0	0	0	0	0	0	0	0	0	0	0	0	0	0	0
Cluster_2516	Bacteria	Proteobacteria	Gammaproteobacteria	Alteromonadales	Pseudoalteromonadaceae	Pseudoalteromonas	Multi-affiliation	Cluster_2516	0	0	0	0	0	0	0	3	0	1	0	16	18	2	22	8	10	8	6	2	0	0	0	0	34	9	0	0	0	12	6	0	1	0	1	0	13	16	13	2	0
Cluster_2517	Bacteria	Proteobacteria	Epsilonproteobacteria	Campylobacterales	Campylobacteraceae	Arcobacter	unknown species	Cluster_2517	0	0	0	0	0	0	0	0	1	0	0	0	43	14	38	13	13	21	4	0	2	0	0	0	1	0	0	0	0	0	0	0	0	0	0	0	3	4	1	2	0
Cluster_2519	Bacteria	Cyanobacteria	Melainabacteria	Vampirovibrionales	unknown family	unknown genus	unknown species	Cluster_2519	0	0	0	0	0	0	0	0	0	0	0	0	0	0	0	0	0	0	0	0	0	0	0	0	0	0	0	347	0	0	0	0	0	0	0	0	0	0	0	0	0
Cluster_2520	Bacteria	Bacteroidetes	Bacteroidia	Bacteroidales	Marinilabiaceae	Marinifilum	Multi-affiliation	Cluster_2520	0	0	0	0	0	0	0	0	0	0	0	0	0	0	0	0	32	0	7	25	125	0	0	0	0	0	0	0	0	0	0	0	0	0	0	0	0	0	0	0	374
Cluster_2522	Bacteria	Proteobacteria	Gammaproteobacteria	Alteromonadales	Pseudoalteromonadaceae	Pseudoalteromonas	unknown species	Cluster_2522	0	0	0	0	0	0	0	0	0	0	0	0	6	4	3	46	35	17	24	31	16	0	0	0	0	0	0	0	0	0	0	0	0	0	0	0	0	1	4	0	0
Cluster_2523	Bacteria	Bacteroidetes	Sphingobacteriia	Sphingobacteriales	Saprospiraceae	unknown genus	unknown species	Cluster_2523	0	0	0	0	0	0	0	0	0	0	0	0	0	0	143	0	0	0	0	0	0	0	0	0	0	0	0	0	0	0	0	0	0	0	0	0	0	0	0	0	0
Cluster_2525	Bacteria	Firmicutes	Bacilli	Bacillales	Bacillaceae	Bacillus	Multi-affiliation	Cluster_2525	0	0	0	0	0	0	0	0	0	0	0	225	0	0	0	0	0	0	0	0	0	0	0	0	0	0	0	0	0	0	0	0	0	0	0	0	0	0	0	0	0
Cluster_2527	Bacteria	WS6	unknown class	unknown order	unknown family	unknown genus	unknown species	Cluster_2527	0	0	0	0	0	0	0	0	0	0	0	0	0	0	0	0	0	121	0	0	0	0	0	0	0	0	0	0	0	0	0	0	0	0	0	0	0	0	0	0	0
Cluster_2530	Bacteria	Gracilibacteria	unknown class	unknown order	unknown family	unknown genus	unknown species	Cluster_2530	0	0	0	0	0	0	0	0	0	0	0	0	0	0	0	29	4	0	1	20	0	0	0	0	0	0	0	0	0	0	0	0	0	0	0	0	0	0	0	0	0
Cluster_2532	Bacteria	Bacteroidetes	Flavobacteriia	Flavobacteriales	Flavobacteriaceae	Aquimarina	Multi-affiliation	Cluster_2532	1	2	0	0	3	2	8	13	0	0	4	0	2	0	2	0	0	2	0	0	0	0	0	0	0	1	0	2	0	2	0	6	0	1	0	2	1	0	0	0	0
Cluster_2535	Bacteria	Proteobacteria	Gammaproteobacteria	Oceanospirillales	Oleiphilaceae	Oleiphilus	Oleiphilus sp.	Cluster_2535	0	0	0	0	0	1	1	3	0	0	0	1	0	0	2	0	0	0	0	0	0	1	0	0	1	0	0	0	2	4	0	0	0	0	0	0	0	0	0	0	0
Cluster_2538	Bacteria	Bacteroidetes	Flavobacteriia	Flavobacteriales	Flavobacteriaceae	Aquimarina	Aquimarina mytili	Cluster_2538	0	0	0	0	0	0	4	6	0	0	0	0	4	12	7	1	6	149	5	14	3	0	0	5	0	0	0	0	0	0	1	1	0	0	0	2	4	0	3	1	0
Cluster_2539	Bacteria	Cyanobacteria	ML635J-21	unknown order	unknown family	unknown genus	unknown species	Cluster_2539	0	0	0	0	0	0	0	0	0	0	0	0	0	0	0	0	0	0	0	0	0	0	0	0	605	0	0	0	0	0	0	0	0	0	0	0	0	0	0	0	0
Cluster_2541	Bacteria	Proteobacteria	Alphaproteobacteria	Rhodobacterales	Rhodobacteraceae	Thalassobius	Multi-affiliation	Cluster_2541	3	2	0	0	0	0	4	0	0	5	0	0	0	0	1	0	0	0	0	0	0	1	0	1	0	0	0	0	0	0	0	0	0	0	0	2	0	0	0	0	0
Cluster_2543	Bacteria	Gracilibacteria	unknown class	unknown order	unknown family	unknown genus	unknown species	Cluster_2543	0	0	0	0	0	0	0	0	0	0	0	0	63	0	0	22	127	0	2	0	0	0	0	0	0	0	0	0	0	0	0	0	0	0	0	0	0	0	0	0	0
Cluster_2544	Bacteria	Proteobacteria	Gammaproteobacteria	Oceanospirillales	Oceanospirillaceae	Pseudohongiella	unknown species	Cluster_2544	0	0	0	0	0	0	0	0	0	0	0	0	0	0	0	0	0	0	0	0	0	0	0	0	0	0	0	110	0	0	0	0	305	0	0	0	0	0	0	0	0
Cluster_2545	Bacteria	Proteobacteria	Gammaproteobacteria	Pseudomonadales	Pseudomonadaceae	Pseudomonas	Multi-affiliation	Cluster_2545	0	0	0	0	0	0	0	0	312	0	0	0	0	0	0	7	0	0	0	0	0	0	0	0	0	0	0	0	0	0	0	0	0	0	0	0	0	0	0	0	0
Cluster_2546	Bacteria	Proteobacteria	Gammaproteobacteria	Cellvibrionales	Cellvibrionaceae	unknown genus	unknown species	Cluster_2546	2	0	0	2	5	3	10	14	3	0	1	0	7	1	9	0	0	0	0	0	0	0	1	1	4	8	4	6	7	3	9	3	0	4	1	0	11	5	2	0	0
Cluster_2547	Bacteria	Planctomycetes	Planctomycetacia	Planctomycetales	Planctomycetaceae	Planctomyces	unknown species	Cluster_2547	0	0	0	0	0	0	0	0	0	0	0	0	0	0	286	0	0	0	0	0	0	0	0	0	0	0	0	0	0	0	0	0	0	0	0	0	0	0	0	0	0
Cluster_2549	Bacteria	Proteobacteria	Deltaproteobacteria	Myxococcales	Nannocystaceae	Nannocystis	unknown species	Cluster_2549	0	0	0	0	0	483	0	0	0	0	3	0	0	0	0	0	0	0	0	0	0	0	0	0	0	0	0	0	0	0	0	0	0	0	0	0	0	0	0	0	0
Cluster_2552	Bacteria	Proteobacteria	Gammaproteobacteria	Legionellales	Legionellaceae	Legionella	unknown species	Cluster_2552	0	0	0	0	0	0	0	0	0	0	0	0	0	0	0	0	0	0	4	0	0	0	0	0	0	188	0	0	0	0	0	0	0	0	0	0	0	0	0	0	0
Cluster_2556	Bacteria	Proteobacteria	Gammaproteobacteria	Xanthomonadales	JTB255 marine benthic group	unknown genus	unknown species	Cluster_2556	0	0	0	0	0	0	0	0	0	0	0	0	0	0	0	0	0	0	0	0	0	0	0	0	0	0	0	0	0	0	0	210	0	0	0	0	0	0	0	0	0
Cluster_2566	Bacteria	Proteobacteria	Betaproteobacteria	Burkholderiales	Comamonadaceae	Aquabacterium	Multi-affiliation	Cluster_2566	0	0	0	0	0	0	0	0	0	0	602	0	0	0	0	0	0	0	0	0	0	0	0	0	0	0	0	0	0	0	0	0	0	0	0	0	0	0	0	0	0
Cluster_2570	Bacteria	Planctomycetes	Phycisphaerae	Phycisphaerales	Phycisphaeraceae	SM1A02	unknown species	Cluster_2570	0	0	0	0	0	0	0	0	0	0	0	0	0	0	209	0	0	0	0	0	0	0	0	0	0	0	0	0	0	0	0	0	0	0	0	0	0	0	0	0	0
Cluster_2572	Bacteria	Bacteroidetes	Sphingobacteriia	Sphingobacteriales	unknown family	unknown genus	unknown species	Cluster_2572	0	0	0	0	0	0	0	0	0	0	0	0	0	0	0	0	0	0	0	0	0	0	0	0	0	0	0	0	0	0	0	0	0	0	0	0	0	0	266	0	0
Cluster_2583	Bacteria	Bacteroidetes	Flavobacteriia	Flavobacteriales	Flavobacteriaceae	Polaribacter 2	unknown species	Cluster_2583	0	0	0	3	0	0	0	1	3	0	0	0	4	0	0	0	1	1	0	0	0	0	0	0	2	7	3	3	6	3	1	0	0	0	0	0	2	0	0	0	0
Cluster_2584	Bacteria	Proteobacteria	Alphaproteobacteria	Rhodobacterales	Rhodobacteraceae	Thalassobius	Multi-affiliation	Cluster_2584	0	0	0	0	0	0	0	0	0	0	0	0	0	0	0	0	0	1	0	0	0	0	0	0	0	0	0	0	0	0	0	0	0	0	0	0	0	0	0	1	0
Cluster_2588	Bacteria	Planctomycetes	Planctomycetacia	Planctomycetales	Planctomycetaceae	Pir4 lineage	unknown species	Cluster_2588	0	0	0	0	0	0	3	332	0	0	0	0	0	0	0	0	0	0	0	0	0	0	0	0	0	0	0	0	0	0	0	0	0	0	0	0	0	0	0	0	0
Cluster_2595	Bacteria	Proteobacteria	Deltaproteobacteria	Bdellovibrionales	Bacteriovoracaceae	Peredibacter	unknown species	Cluster_2595	0	0	0	0	0	0	0	0	584	0	0	0	0	0	0	0	0	0	0	0	0	0	0	0	0	0	0	0	0	0	0	0	0	0	0	0	0	0	0	0	0
Cluster_2597	Bacteria	Bacteroidetes	Flavobacteriia	Flavobacteriales	Flavobacteriaceae	Pseudofulvibacter	Multi-affiliation	Cluster_2597	4	0	0	0	0	0	0	2	0	2	0	0	0	0	2	0	0	0	0	0	0	0	0	0	10	9	2	7	0	0	3	0	0	0	0	0	0	0	0	0	0
Cluster_2598	Bacteria	Proteobacteria	Alphaproteobacteria	Rhodobacterales	Rhodobacteraceae	Tropicibacter	Multi-affiliation	Cluster_2598	0	0	0	0	0	0	0	0	0	0	0	0	0	0	0	0	0	85	39	32	72	0	0	0	0	0	0	0	0	0	0	0	0	0	0	0	77	0	0	0	0
Cluster_2599	Bacteria	Proteobacteria	Gammaproteobacteria	Cellvibrionales	Cellvibrionaceae	unknown genus	unknown species	Cluster_2599	0	0	0	0	0	0	0	0	0	0	0	0	10	3	5	6	3	16	5	2	6	0	0	0	0	0	0	0	0	0	0	0	0	0	0	0	1	2	1	2	0
Cluster_2601	Bacteria	Proteobacteria	Gammaproteobacteria	Vibrionales	Vibrionaceae	Vibrio	Vibrio sp.	Cluster_2601	0	0	0	0	0	0	0	0	0	0	0	0	27	11	17	206	129	75	73	110	111	0	0	0	2	0	0	0	0	0	0	0	0	0	0	0	3	1	1	1	0
Cluster_2603	Bacteria	Chloroflexi	Anaerolineae	Anaerolineales	Anaerolineaceae	unknown genus	unknown species	Cluster_2603	0	0	0	0	0	0	0	0	0	0	0	0	0	0	0	0	0	0	0	0	0	0	0	0	0	0	0	0	0	0	0	0	0	0	0	0	0	0	242	0	0
Cluster_2604	Bacteria	Proteobacteria	Gammaproteobacteria	Cellvibrionales	Porticoccaceae	C1-B045	unknown species	Cluster_2604	0	0	0	0	0	0	0	0	0	0	0	165	0	0	0	0	0	0	0	0	0	0	0	0	0	0	0	0	0	0	0	0	0	0	0	0	0	0	0	0	0
Cluster_2613	Bacteria	Bacteroidetes	Flavobacteriia	Flavobacteriales	Cryomorphaceae	Crocinitomix	unknown species	Cluster_2613	0	0	0	0	0	0	34	0	0	0	0	0	0	0	0	0	0	0	0	0	0	0	0	0	0	0	0	0	0	0	0	0	0	0	0	0	0	0	0	0	0
Cluster_2614	Bacteria	Proteobacteria	Gammaproteobacteria	Alteromonadales	Pseudoalteromonadaceae	Pseudoalteromonas	Multi-affiliation	Cluster_2614	0	0	0	0	0	0	0	0	0	0	0	0	11	1	15	48	26	43	25	7	15	0	0	0	0	0	0	0	0	0	0	0	0	0	0	0	1	0	0	0	0
Cluster_2616	Bacteria	Proteobacteria	Gammaproteobacteria	Oceanospirillales	Oceanospirillaceae	Marinobacterium	unknown species	Cluster_2616	0	0	0	0	0	0	0	0	0	0	0	0	34	11	29	53	68	39	26	27	26	0	0	0	4	0	0	0	0	0	0	0	0	0	0	0	3	0	0	0	0
Cluster_2617	Bacteria	Proteobacteria	Deltaproteobacteria	Bdellovibrionales	Bacteriovoracaceae	Halobacteriovorax	unknown species	Cluster_2617	0	0	0	0	0	0	0	0	0	0	0	0	0	0	0	1	0	173	0	76	0	0	0	0	0	0	0	0	0	0	0	0	0	0	0	0	0	0	0	0	0
Cluster_2620	Bacteria	Proteobacteria	Gammaproteobacteria	Oceanospirillales	Oleiphilaceae	Oleiphilus	Oleiphilus sp.	Cluster_2620	0	0	0	0	0	1	0	0	0	0	1	0	1	1	0	0	0	0	0	0	0	0	1	0	0	16	0	0	0	7	10	0	0	0	0	0	2	1	0	3	0
Cluster_2621	Bacteria	Proteobacteria	Alphaproteobacteria	Parvularculales	Parvularculaceae	Parvularcula	Multi-affiliation	Cluster_2621	0	0	0	0	0	0	0	0	0	0	0	0	0	0	57	0	0	0	0	0	0	0	0	0	0	0	0	0	0	0	0	0	0	0	0	0	0	0	0	0	0
Cluster_2625	Bacteria	Bacteroidetes	Flavobacteriia	Flavobacteriales	Flavobacteriaceae	Cellulophaga	Multi-affiliation	Cluster_2625	0	0	0	0	0	0	0	0	0	0	0	0	0	0	0	0	12	0	0	0	0	0	0	0	0	0	0	0	0	0	0	0	0	0	0	0	0	0	0	0	0
Cluster_2626	Bacteria	Gracilibacteria	unknown class	unknown order	unknown family	unknown genus	Multi-affiliation	Cluster_2626	0	0	0	0	0	0	0	0	0	0	0	0	0	0	34	0	0	0	0	0	0	0	0	0	0	0	0	0	0	0	0	0	0	0	0	0	0	0	0	0	0
Cluster_2627	Bacteria	Bacteroidetes	Flavobacteriia	Flavobacteriales	Flavobacteriaceae	Polaribacter	Polaribacter sp.	Cluster_2627	0	0	0	0	0	0	0	4	0	2	2	0	0	0	1	0	0	0	0	0	0	5	2	2	6	23	6	25	19	15	41	4	0	0	0	0	4	0	0	0	0
Cluster_2637	Bacteria	Chloroflexi	Anaerolineae	Anaerolineales	Anaerolineaceae	unknown genus	unknown species	Cluster_2637	0	0	0	0	0	0	0	0	0	0	0	0	3	0	0	0	0	0	0	1	0	0	0	0	0	71	0	0	0	0	0	0	0	0	0	0	0	0	0	0	0
Cluster_2638	Bacteria	Proteobacteria	Gammaproteobacteria	Alteromonadales	Colwelliaceae	Colwellia	unknown species	Cluster_2638	0	0	0	0	0	0	1	2	3	0	0	0	0	0	1	0	0	0	0	0	0	0	0	4	11	7	7	11	11	2	2	0	0	0	0	0	0	1	0	0	0
Cluster_2641	Bacteria	Proteobacteria	Gammaproteobacteria	Oceanospirillales	Oceanospirillaceae	Marinomonas	Multi-affiliation	Cluster_2641	0	0	0	0	0	0	0	0	0	0	0	0	90	16	58	36	67	43	13	18	15	0	0	0	1	0	0	0	0	0	0	0	0	0	0	0	0	0	0	0	0
Cluster_2643	Bacteria	Proteobacteria	Deltaproteobacteria	Bdellovibrionales	Bacteriovoracaceae	Halobacteriovorax	unknown species	Cluster_2643	0	0	0	0	0	0	583	0	0	0	0	0	0	0	0	0	0	0	0	0	0	0	0	0	0	0	0	0	0	0	0	0	0	0	0	0	0	0	0	0	0
Cluster_2647	Bacteria	Bacteroidetes	Flavobacteriia	Flavobacteriales	Cryomorphaceae	unknown genus	unknown species	Cluster_2647	0	0	0	0	0	0	2	1	3	0	1	0	0	0	1	0	0	0	0	0	0	3	2	0	10	22	0	29	19	14	28	3	0	0	0	0	4	0	0	0	0
Cluster_2654	Bacteria	Proteobacteria	Alphaproteobacteria	Alphaproteobacteria Incertae Sedis	unknown family	unknown genus	unknown species	Cluster_2654	0	0	0	0	0	0	0	0	324	0	0	0	0	0	0	0	0	0	0	0	0	0	0	0	0	0	0	0	227	0	0	0	0	0	0	0	0	0	0	0	0
Cluster_2655	Bacteria	Proteobacteria	Alphaproteobacteria	Rhodobacterales	Rhodobacteraceae	unknown genus	Multi-affiliation	Cluster_2655	0	0	0	0	0	0	0	0	0	517	0	0	0	0	0	0	0	0	0	13	0	0	0	0	0	0	0	0	0	0	0	0	0	0	0	0	0	0	0	0	0
Cluster_2659	Bacteria	Proteobacteria	Gammaproteobacteria	Alteromonadales	Shewanellaceae	Psychrobium	unknown species	Cluster_2659	0	0	0	0	0	0	0	0	0	0	0	0	20	0	7	67	49	66	34	37	34	0	0	0	12	0	0	0	0	0	0	0	0	0	0	0	2	0	0	0	0
Cluster_2663	Bacteria	Proteobacteria	Alphaproteobacteria	Rhodobacterales	Rhodobacteraceae	unknown genus	unknown species	Cluster_2663	0	0	0	0	0	0	0	0	0	0	0	0	0	0	0	0	0	0	0	0	0	0	0	0	0	0	0	0	0	0	0	0	0	0	0	0	0	0	197	0	0
Cluster_2671	Bacteria	Peregrinibacteria	Candidatus Peribacteria	unknown order	unknown family	unknown genus	unknown species	Cluster_2671	0	0	0	0	0	0	0	0	0	0	0	0	0	0	0	0	0	0	0	0	0	50	0	0	0	0	0	0	0	0	0	0	0	0	0	0	0	0	0	0	0
Cluster_2672	Bacteria	Proteobacteria	Gammaproteobacteria	Alteromonadales	Colwelliaceae	Colwellia	unknown species	Cluster_2672	0	0	0	1	3	0	2	0	1	0	0	0	0	0	0	0	0	0	0	0	0	0	2	0	3	4	13	2	1	6	1	0	1	2	0	0	0	0	0	0	0
Cluster_2679	Bacteria	Proteobacteria	Gammaproteobacteria	Vibrionales	Vibrionaceae	Vibrio	Multi-affiliation	Cluster_2679	0	0	0	0	1	0	0	3	0	0	0	0	2	5	4	0	0	7	0	0	0	0	0	0	2	3	0	0	0	0	23	0	0	0	0	1	15	0	0	1	0
Cluster_2683	Bacteria	Proteobacteria	Deltaproteobacteria	Bdellovibrionales	Bacteriovoracaceae	Peredibacter	unknown species	Cluster_2683	0	0	0	0	0	0	0	0	0	0	0	0	74	0	0	8	18	39	0	0	0	0	0	0	0	0	0	0	0	0	0	0	0	0	0	0	108	0	0	0	0
Cluster_2685	Bacteria	Proteobacteria	Gammaproteobacteria	Oceanospirillales	Oleiphilaceae	Oleiphilus	Oleiphilus sp.	Cluster_2685	7	3	0	11	1	0	5	7	0	0	3	11	2	0	0	0	0	0	0	0	0	4	3	11	10	11	6	7	4	7	7	8	1	6	0	4	9	0	0	2	2
Cluster_2689	Bacteria	Bacteroidetes	Flavobacteriia	Flavobacteriales	Flavobacteriaceae	Aquimarina	Aquimarina sp.	Cluster_2689	1	0	0	5	1	1	3	11	0	2	1	0	0	0	1	0	1	2	0	0	0	3	16	6	5	23	2	11	5	16	4	2	0	0	0	1	3	0	0	0	1
Cluster_2693	Bacteria	Proteobacteria	Gammaproteobacteria	Oceanospirillales	Oceanospirillaceae	Multi-affiliation	Multi-affiliation	Cluster_2693	0	0	0	0	0	0	0	0	0	0	0	0	25	8	15	70	42	38	39	30	20	0	0	0	0	0	0	0	0	0	0	0	0	0	0	0	0	1	0	2	1
Cluster_2697	Bacteria	Proteobacteria	Gammaproteobacteria	Vibrionales	Vibrionaceae	Vibrio	Vibrio sp.	Cluster_2697	0	0	0	0	0	0	0	0	0	0	0	0	4	5	6	43	39	37	61	75	70	0	0	0	2	0	0	0	0	0	3	0	0	0	0	0	8	0	6	6	0
Cluster_2698	Bacteria	Proteobacteria	Epsilonproteobacteria	Campylobacterales	Campylobacteraceae	Arcobacter	unknown species	Cluster_2698	0	0	0	0	0	0	0	0	0	0	0	0	9	3	14	61	43	29	23	13	17	0	0	0	0	0	0	0	0	0	0	0	0	0	0	0	0	0	0	0	0
Cluster_2701	Bacteria	Bacteroidetes	Flavobacteriia	Flavobacteriales	Flavobacteriaceae	Aquimarina	Multi-affiliation	Cluster_2701	2	0	0	1	9	3	27	9	1	1	0	5	2	8	5	0	0	8	0	0	0	0	5	3	1	8	0	2	2	3	3	1	0	7	1	3	11	9	6	5	3
Cluster_2703	Bacteria	Proteobacteria	SPOTSOCT00m83	unknown order	unknown family	unknown genus	unknown species	Cluster_2703	0	0	0	0	0	0	0	0	0	0	0	0	0	0	0	0	0	0	0	8	0	330	0	0	0	0	0	0	0	0	0	0	0	0	0	0	0	0	0	0	0
Cluster_2720	Bacteria	Proteobacteria	Alphaproteobacteria	Rhodobacterales	Rhodobacteraceae	Multi-affiliation	Multi-affiliation	Cluster_2720	0	0	0	0	0	2	0	0	0	0	0	0	0	0	0	0	0	0	0	0	0	0	0	0	0	0	0	0	0	0	0	0	0	0	0	0	0	0	0	0	0
Cluster_2724	Bacteria	Proteobacteria	Alphaproteobacteria	Rhodobacterales	Rhodobacteraceae	Roseovarius	unknown species	Cluster_2724	0	0	0	0	0	0	195	0	0	0	0	0	0	0	0	0	0	0	0	0	0	0	0	0	0	0	0	0	0	0	0	0	0	0	0	0	0	1	0	0	0
Cluster_2726	Bacteria	Planctomycetes	OM190	unknown order	unknown family	unknown genus	unknown species	Cluster_2726	0	0	0	0	0	0	0	0	0	0	0	0	140	0	0	0	0	0	0	0	0	0	0	0	0	0	0	0	0	0	0	0	0	0	0	0	0	0	0	0	0
Cluster_2728	Bacteria	Proteobacteria	Gammaproteobacteria	Thiotrichales	Piscirickettsiaceae	unknown genus	unknown species	Cluster_2728	4	0	0	0	3	0	14	22	0	1	2	0	2	5	3	0	1	3	0	0	0	0	2	0	0	0	0	8	3	2	0	4	0	0	0	0	3	2	0	0	0
Cluster_2733	Bacteria	Tenericutes	Mollicutes	Mycoplasmatales	Mycoplasmataceae	Mycoplasma	unknown species	Cluster_2733	0	0	0	1	0	0	0	0	0	0	0	0	0	0	0	0	0	0	0	0	0	0	0	0	0	0	0	0	0	0	2	3	0	0	0	0	0	0	0	0	0
Cluster_2738	Bacteria	Proteobacteria	Gammaproteobacteria	Alteromonadales	Colwelliaceae	Colwellia	Multi-affiliation	Cluster_2738	0	0	0	0	0	1	2	1	2	0	0	0	8	11	11	2	0	0	0	1	0	0	0	0	0	6	0	0	0	2	18	0	0	0	1	0	22	5	5	1	0
Cluster_2740	Bacteria	Bacteroidetes	Flavobacteriia	Flavobacteriales	Flavobacteriaceae	Ulvibacter	unknown species	Cluster_2740	59	0	0	0	0	0	0	0	0	0	0	0	0	0	0	0	0	0	0	0	0	0	0	0	0	0	0	0	0	0	0	0	0	0	0	0	0	0	0	0	0
Cluster_2743	Bacteria	Hydrogenedentes	unknown class	unknown order	unknown family	unknown genus	unknown species	Cluster_2743	0	0	0	0	0	0	0	0	0	0	0	0	0	0	0	0	0	0	0	0	0	0	0	44	0	0	0	0	0	0	0	0	0	0	0	0	0	0	0	0	0
Cluster_2751	Bacteria	Proteobacteria	Gammaproteobacteria	Oceanospirillales	Oleiphilaceae	Oleiphilus	unknown species	Cluster_2751	8	2	0	8	3	2	4	4	0	5	4	4	0	1	0	0	0	1	0	0	0	0	8	16	2	4	5	9	5	12	2	4	2	2	1	8	4	2	2	4	0
Cluster_2753	Bacteria	Proteobacteria	Deltaproteobacteria	Bradymonadales	unknown family	unknown genus	unknown species	Cluster_2753	0	0	0	0	0	0	0	0	0	0	228	0	0	0	0	3	0	0	0	0	0	0	0	0	0	0	0	0	0	0	0	0	0	0	0	0	0	0	0	0	0
Cluster_2754	Bacteria	Bacteroidetes	Sphingobacteriia	Sphingobacteriales	Saprospiraceae	unknown genus	unknown species	Cluster_2754	0	0	0	0	0	0	0	0	0	0	0	0	0	0	0	0	0	0	0	0	0	0	0	0	0	0	0	0	0	0	0	0	0	0	0	0	0	0	0	0	124
Cluster_2759	Bacteria	Parcubacteria	Candidatus Campbellbacteria	unknown order	unknown family	unknown genus	marine metagenome	Cluster_2759	0	0	0	0	0	0	0	0	530	0	0	0	0	0	0	0	0	0	0	0	0	0	0	0	0	0	0	0	0	0	0	0	0	0	0	0	0	0	0	0	0
Cluster_2765	Bacteria	Proteobacteria	Gammaproteobacteria	Cellvibrionales	Halieaceae	Haliea	unknown species	Cluster_2765	0	0	0	0	0	0	0	0	0	0	0	0	0	0	24	0	0	0	0	0	0	0	0	0	0	0	0	0	0	0	0	0	0	0	0	0	0	0	0	0	0
Cluster_2767	Bacteria	Gracilibacteria	unknown class	unknown order	unknown family	unknown genus	unknown species	Cluster_2767	0	0	0	0	0	0	0	0	0	0	0	0	0	0	0	0	0	229	0	0	0	0	0	0	0	0	0	0	0	0	0	0	0	0	0	0	0	0	0	0	0
Cluster_2768	Bacteria	Proteobacteria	Deltaproteobacteria	Bdellovibrionales	Bacteriovoracaceae	Peredibacter	unknown species	Cluster_2768	0	0	0	0	0	0	0	0	0	0	0	0	0	0	0	0	0	0	0	0	0	0	0	0	0	0	0	0	0	0	0	0	0	0	0	346	0	0	0	0	0
Cluster_2772	Bacteria	Tenericutes	Mollicutes	Mycoplasmatales	Mycoplasmataceae	unknown genus	unknown species	Cluster_2772	2	3	0	11	2	0	1	3	2	0	0	2	0	0	0	0	0	0	0	0	0	1	0	1	1	13	2	7	2	2	6	1	0	2	0	2	0	0	0	0	0
Cluster_2773	Bacteria	Bacteroidetes	Flavobacteriia	Flavobacteriales	Cryomorphaceae	Salinirepens	unknown species	Cluster_2773	0	0	0	0	0	0	0	0	0	0	0	0	1	1	0	10	19	41	34	33	20	0	0	0	0	0	0	0	0	0	0	0	0	0	0	0	0	0	0	0	1
Cluster_2777	Bacteria	Actinobacteria	Actinobacteria	Corynebacteriales	Corynebacteriaceae	Multi-affiliation	Multi-affiliation	Cluster_2777	0	273	0	0	0	0	0	0	0	0	0	0	0	0	0	0	0	0	0	0	0	0	0	0	0	0	0	0	0	0	0	0	0	0	0	0	0	0	0	184	0
Cluster_2778	Bacteria	Proteobacteria	Gammaproteobacteria	Oceanospirillales	Oleiphilaceae	Oleiphilus	unknown species	Cluster_2778	5	0	0	4	2	0	9	8	0	0	1	1	3	0	2	0	0	1	0	0	0	0	1	0	0	6	3	1	0	2	0	2	0	0	0	2	4	0	1	1	0
Cluster_2779	Bacteria	Proteobacteria	Gammaproteobacteria	Oceanospirillales	Oceanospirillaceae	Marinobacterium	unknown species	Cluster_2779	0	0	0	0	0	0	0	0	0	0	0	0	4	2	4	24	28	31	36	24	18	0	0	0	0	0	0	0	0	0	0	0	0	0	0	0	0	0	0	0	0
Cluster_2780	Bacteria	Proteobacteria	Epsilonproteobacteria	Campylobacterales	Campylobacteraceae	Arcobacter	unknown species	Cluster_2780	0	0	0	0	0	0	0	0	0	0	0	0	18	4	4	14	13	16	3	4	6	0	0	0	0	0	0	0	0	0	0	0	0	4	0	0	1	4	1	0	0
Cluster_2790	Bacteria	Proteobacteria	Gammaproteobacteria	Oceanospirillales	Oceanospirillaceae	Litoribacillus	unknown species	Cluster_2790	0	0	0	0	0	0	0	0	0	0	0	0	0	262	0	0	0	0	0	0	0	0	0	0	0	0	0	0	0	0	0	0	0	0	0	0	0	0	0	0	0
Cluster_2792	Bacteria	Proteobacteria	Gammaproteobacteria	Alteromonadales	Colwelliaceae	Colwellia	unknown species	Cluster_2792	0	0	0	0	0	0	0	0	0	0	0	0	0	0	0	3	0	0	0	9	0	0	0	0	0	0	0	0	0	0	0	0	0	0	0	0	0	0	0	0	0
Cluster_2794	Bacteria	Proteobacteria	Betaproteobacteria	Burkholderiales	Oxalobacteraceae	Massilia	unknown species	Cluster_2794	0	0	0	0	0	11	0	0	0	0	0	0	0	0	0	0	0	0	0	0	0	0	0	0	0	0	0	0	0	0	0	0	0	0	0	0	273	0	0	0	0
Cluster_2796	Bacteria	Peregrinibacteria	unknown class	unknown order	unknown family	unknown genus	marine metagenome	Cluster_2796	0	0	0	0	0	0	0	0	0	0	0	0	0	0	0	0	0	0	0	0	0	0	0	0	0	0	0	0	0	0	0	0	0	0	0	0	0	357	0	0	0
Cluster_2797	Bacteria	Acidobacteria	Holophagae	Subgroup 10	CA002	unknown genus	unknown species	Cluster_2797	0	0	0	0	0	0	0	0	0	0	0	0	0	0	0	0	0	0	0	0	0	0	0	0	0	0	0	0	0	0	0	0	0	360	0	0	0	0	0	0	0
Cluster_2799	Bacteria	Proteobacteria	Alphaproteobacteria	Rhizobiales	OCS116 clade	unknown genus	unknown species	Cluster_2799	0	0	0	0	0	0	0	0	0	0	0	0	0	0	0	0	0	0	0	0	0	0	0	0	0	0	0	0	0	0	354	0	0	0	0	0	0	0	0	0	0
Cluster_2806	Bacteria	Planctomycetes	Planctomycetacia	Planctomycetales	Planctomycetaceae	Planctomyces	unknown species	Cluster_2806	0	0	0	0	0	0	0	0	0	0	0	0	0	0	0	0	0	0	0	0	0	0	0	0	0	0	0	0	0	0	0	391	0	0	0	0	0	0	0	135	0
Cluster_2810	Bacteria	Proteobacteria	Alphaproteobacteria	Rickettsiales	MD3-55	unknown genus	Multi-affiliation	Cluster_2810	0	0	0	0	0	0	0	0	0	516	0	0	0	0	0	0	0	0	0	0	0	0	0	0	0	0	0	0	0	0	0	0	0	0	0	0	0	0	0	0	0
Cluster_2813	Bacteria	Spirochaetae	Spirochaetes	Spirochaetales	Leptospiraceae	Turneriella	unknown species	Cluster_2813	0	0	0	0	0	0	0	0	0	0	242	0	0	0	0	0	0	0	0	0	0	0	0	0	0	0	0	0	0	0	0	0	0	0	0	0	0	0	0	0	0
Cluster_2816	Bacteria	Bacteroidetes	Flavobacteriia	Flavobacteriales	Cryomorphaceae	Salinirepens	unknown species	Cluster_2816	0	0	0	0	0	0	0	3	0	2	0	0	26	5	4	6	8	20	12	10	22	0	0	0	0	0	0	0	0	0	0	1	0	0	0	3	4	1	0	8	2
Cluster_2817	Bacteria	Proteobacteria	Gammaproteobacteria	Vibrionales	Vibrionaceae	Vibrio	Multi-affiliation	Cluster_2817	0	0	0	0	0	0	0	0	0	0	2	2	16	5	8	18	38	42	15	11	17	0	0	0	0	0	0	0	0	4	1	0	0	0	0	0	5	1	0	0	1
Cluster_2822	Bacteria	Proteobacteria	Deltaproteobacteria	Bradymonadales	unknown family	unknown genus	unknown species	Cluster_2822	0	0	0	0	0	0	0	0	0	0	0	0	0	0	0	0	0	0	0	0	0	0	0	0	0	0	0	183	0	0	0	0	0	0	0	0	0	0	0	0	0
Cluster_2826	Bacteria	Proteobacteria	Gammaproteobacteria	Oceanospirillales	Oceanospirillaceae	Neptuniibacter	bacterium enrichment culture clone 32(2013)	Cluster_2826	0	0	0	0	0	0	0	0	0	0	0	0	3	0	0	32	25	25	39	23	19	0	0	0	0	0	0	0	0	0	0	0	0	0	0	1	0	0	0	0	0
Cluster_2834	Bacteria	Bacteroidetes	Flavobacteriia	Flavobacteriales	Flavobacteriaceae	Polaribacter	Polaribacter sp.	Cluster_2834	1	0	0	0	0	0	0	5	1	1	0	0	0	0	4	0	4	0	0	0	0	2	2	0	6	19	5	8	4	7	10	2	1	0	0	0	2	0	1	0	0
Cluster_2837	Bacteria	Proteobacteria	Gammaproteobacteria	Oceanospirillales	Oceanospirillaceae	Thalassolituus	unknown species	Cluster_2837	0	0	0	0	0	0	0	0	0	0	0	0	8	0	0	0	0	0	0	0	0	0	0	0	0	0	0	0	0	0	0	0	0	0	0	0	0	0	0	0	0
Cluster_2839	Bacteria	Proteobacteria	Gammaproteobacteria	Alteromonadales	Alteromonadaceae	unknown genus	unknown species	Cluster_2839	0	0	0	0	0	0	0	0	0	0	0	0	0	0	8	0	0	10	0	6	0	0	0	0	0	0	0	0	0	0	0	0	0	0	0	0	0	0	0	0	0
Cluster_2843	Bacteria	Proteobacteria	Gammaproteobacteria	Alteromonadales	Pseudoalteromonadaceae	Pseudoalteromonas	Multi-affiliation	Cluster_2843	0	0	0	0	0	0	0	0	0	0	0	0	15	4	7	71	34	35	27	20	19	0	0	0	4	0	0	0	0	0	0	0	0	0	0	0	0	0	0	0	0
Cluster_2845	Bacteria	Planctomycetes	OM190	unknown order	unknown family	unknown genus	unknown species	Cluster_2845	0	0	0	0	0	0	0	0	0	308	0	0	0	0	0	0	0	0	0	0	0	0	0	0	0	0	0	0	0	0	0	0	0	0	0	0	0	0	0	0	0
Cluster_2846	Bacteria	Proteobacteria	Gammaproteobacteria	Alteromonadales	Shewanellaceae	Psychrobium	unknown species	Cluster_2846	0	0	0	0	0	0	0	0	0	0	0	0	0	0	0	1	2	1	3	0	0	0	0	0	0	0	0	0	0	0	0	0	0	0	0	0	0	0	0	0	0
Cluster_2852	Bacteria	Bacteroidetes	Cytophagia	Cytophagales	Flammeovirgaceae	unknown genus	unknown species	Cluster_2852	0	0	0	0	0	0	0	0	0	0	0	0	0	0	0	0	0	70	0	0	0	0	0	0	0	0	0	0	0	0	0	0	0	0	0	0	0	0	0	0	0
Cluster_2854	Bacteria	Cyanobacteria	Melainabacteria	Caenarcaniphilales	unknown family	unknown genus	unknown species	Cluster_2854	0	0	0	0	0	0	0	0	0	0	0	0	0	0	121	0	0	0	0	0	0	0	0	0	0	0	0	0	0	0	0	0	0	0	0	0	0	0	0	0	0
Cluster_2859	Bacteria	Proteobacteria	Gammaproteobacteria	Alteromonadales	Pseudoalteromonadaceae	Algicola	unknown species	Cluster_2859	0	0	0	0	0	0	0	0	0	0	0	0	0	0	0	1	0	0	0	11	0	0	0	0	0	0	0	0	0	0	0	0	0	0	0	0	0	0	0	0	0
Cluster_2871	Bacteria	Proteobacteria	Epsilonproteobacteria	Campylobacterales	Campylobacteraceae	Arcobacter	unknown species	Cluster_2871	0	0	0	0	0	0	0	0	0	0	0	0	34	12	29	12	26	34	13	5	8	0	0	0	1	0	0	0	0	0	0	0	0	0	0	0	0	0	0	0	0
Cluster_2874	Bacteria	Bacteroidetes	Flavobacteriia	Flavobacteriales	Cryomorphaceae	Fluviicola	unknown species	Cluster_2874	14	16	0	15	12	1	14	21	0	2	19	16	0	1	2	0	0	0	0	0	0	3	4	18	2	10	4	11	11	24	11	18	0	3	0	0	2	0	0	0	0
Cluster_2875	Bacteria	Bacteroidetes	Bacteroidia	Bacteroidales	Marinilabiaceae	unknown genus	unknown species	Cluster_2875	0	0	0	0	0	0	0	0	0	0	2	0	8	0	4	1	0	0	0	5	6	0	0	0	0	1	0	0	0	0	0	0	0	0	0	0	3	4	0	10	0
Cluster_2876	Bacteria	Proteobacteria	Gammaproteobacteria	Oceanospirillales	Oleiphilaceae	Oleiphilus	Oleiphilus sp.	Cluster_2876	1	0	0	0	2	0	1	2	1	0	1	4	11	1	3	2	3	0	0	2	0	0	0	0	7	23	0	2	0	3	36	0	0	0	0	1	15	5	3	0	0
Cluster_2879	Bacteria	Gemmatimonadetes	BD2-11 terrestrial group	unknown order	unknown family	unknown genus	unknown species	Cluster_2879	0	0	0	0	0	0	0	0	0	0	0	0	0	0	0	0	0	0	0	0	0	0	0	328	0	0	0	0	0	0	0	0	0	0	0	0	0	0	0	0	0
Cluster_2881	Bacteria	Tenericutes	Mollicutes	Mycoplasmatales	Mycoplasmataceae	Mycoplasma	unknown species	Cluster_2881	0	0	0	0	0	0	0	0	0	0	0	0	0	0	0	0	0	0	0	0	0	0	0	0	507	0	0	0	0	0	0	0	0	0	0	0	0	0	0	0	0
Cluster_2883	Bacteria	Proteobacteria	Epsilonproteobacteria	Campylobacterales	Campylobacteraceae	Arcobacter	Multi-affiliation	Cluster_2883	0	0	0	0	0	0	0	0	0	0	0	0	2	0	0	22	15	7	20	5	46	0	0	0	0	0	0	0	0	0	0	0	0	0	0	0	0	0	0	0	0
Cluster_2884	Bacteria	Proteobacteria	Gammaproteobacteria	Oceanospirillales	Oceanospirillaceae	Marinomonas	Multi-affiliation	Cluster_2884	0	0	0	0	0	0	0	0	0	0	0	0	51	0	0	12	7	0	14	0	25	0	0	0	0	0	0	0	0	0	0	0	0	0	0	0	0	0	0	0	0
Cluster_2885	Bacteria	Bacteroidetes	Flavobacteriia	Flavobacteriales	Flavobacteriaceae	Aquimarina	Aquimarina sp.	Cluster_2885	0	1	0	1	0	0	2	0	2	0	0	0	0	0	0	0	0	0	0	0	0	1	1	2	1	5	6	3	2	5	1	2	0	3	0	4	0	0	0	0	0
Cluster_2894	Bacteria	Firmicutes	Bacilli	Lactobacillales	Carnobacteriaceae	Atopostipes	unknown species	Cluster_2894	0	0	0	0	495	0	0	0	0	0	0	0	0	0	0	0	0	0	0	0	0	0	0	0	0	0	0	0	0	0	0	0	0	0	0	0	0	0	0	0	0
Cluster_2895	Bacteria	Parcubacteria	unknown class	unknown order	unknown family	unknown genus	unknown species	Cluster_2895	0	0	0	0	0	0	0	0	0	0	493	0	0	0	0	0	0	0	0	0	0	0	0	0	0	0	0	0	0	0	0	0	0	0	0	0	0	0	0	0	0
Cluster_2898	Bacteria	Planctomycetes	Planctomycetacia	Planctomycetales	Planctomycetaceae	unknown genus	unknown species	Cluster_2898	0	0	0	0	0	0	0	0	0	0	0	0	0	0	0	0	0	0	0	0	0	0	0	0	429	0	0	0	0	0	0	0	0	0	0	0	0	0	0	0	0
Cluster_2901	Bacteria	Proteobacteria	Gammaproteobacteria	Alteromonadales	Shewanellaceae	Psychrobium	unknown species	Cluster_2901	0	0	0	0	0	0	0	0	0	0	0	0	1	0	0	10	7	7	3	10	3	0	0	0	0	0	0	0	0	0	0	0	0	0	0	0	0	0	0	0	0
Cluster_2909	Bacteria	Bacteroidetes	Flavobacteriia	Flavobacteriales	Schleiferiaceae	Schleiferia	unknown species	Cluster_2909	0	0	0	0	0	0	0	0	0	0	0	0	0	0	0	0	0	0	0	26	0	0	0	0	0	0	0	0	0	0	0	0	0	0	0	0	0	0	0	0	0
Cluster_2912	Bacteria	Chlorobi	Chlorobia	Chlorobiales	OPB56	unknown genus	unknown species	Cluster_2912	0	0	0	0	0	0	0	0	0	0	0	0	0	0	0	0	0	0	0	0	0	0	0	0	0	241	0	0	0	176	0	0	0	0	0	0	0	0	0	0	0
Cluster_2916	Bacteria	Proteobacteria	Gammaproteobacteria	Cellvibrionales	Cellvibrionaceae	unknown genus	unknown species	Cluster_2916	5	0	0	0	1	2	17	6	0	0	0	2	2	1	1	0	0	0	0	0	0	0	0	0	4	6	1	5	1	0	0	0	0	0	0	0	0	0	0	0	0
Cluster_2917	Bacteria	Proteobacteria	Gammaproteobacteria	Oceanospirillales	Oceanospirillaceae	Litoribacillus	unknown species	Cluster_2917	0	0	0	0	0	0	0	0	0	0	0	0	3	3	8	1	2	2	0	0	0	0	0	0	0	0	0	0	0	0	0	0	0	0	0	0	0	0	2	0	0
Cluster_2918	Bacteria	Proteobacteria	Gammaproteobacteria	Alteromonadales	Psychromonadaceae	Psychromonas	unknown species	Cluster_2918	0	0	0	0	0	0	0	0	0	0	0	0	1	0	8	0	0	10	0	0	1	0	0	0	0	0	0	0	0	0	0	0	0	0	0	0	0	0	0	0	0
Cluster_2921	Bacteria	Proteobacteria	Gammaproteobacteria	Oceanospirillales	Oleiphilaceae	Oleiphilus	Oleiphilus sp.	Cluster_2921	9	0	0	10	5	1	10	9	0	1	7	5	3	1	2	0	2	0	0	0	0	6	2	8	18	27	14	41	32	24	11	7	0	0	1	0	0	1	0	0	0
Cluster_2927	Bacteria	Bacteroidetes	Flavobacteriia	Flavobacteriales	Flavobacteriaceae	Aquimarina	Aquimarina megaterium XH134	Cluster_2927	0	0	0	0	0	0	0	0	0	0	1	0	5	0	10	11	17	7	1	8	5	0	0	0	0	0	0	0	0	0	0	0	0	0	0	0	2	9	0	1	3
Cluster_2934	Bacteria	Proteobacteria	Gammaproteobacteria	Oceanospirillales	Oceanospirillaceae	Marinomonas	Marinomonas atlantica	Cluster_2934	0	0	0	0	0	0	0	0	0	0	0	0	26	6	21	40	38	36	14	20	15	0	0	0	1	0	0	0	0	0	0	0	0	0	0	0	0	3	3	0	1
Cluster_2935	Bacteria	Proteobacteria	Gammaproteobacteria	Vibrionales	Vibrionaceae	Vibrio	Vibrio fortis	Cluster_2935	0	0	0	0	0	0	0	0	0	0	0	0	0	0	0	2	19	26	0	4	0	0	0	0	0	0	0	0	0	0	0	0	0	258	0	0	0	0	0	0	0
Cluster_2938	Bacteria	Planctomycetes	Planctomycetacia	Planctomycetales	Planctomycetaceae	Rhodopirellula	Tigriopus californicus	Cluster_2938	0	0	0	0	0	0	0	0	0	0	469	0	0	0	0	0	0	0	0	0	0	0	0	0	0	0	0	0	0	0	0	0	0	0	0	0	0	0	0	0	0
Cluster_2940	Bacteria	Proteobacteria	Gammaproteobacteria	Gammaproteobacteria Incertae Sedis	unknown family	unknown genus	unknown species	Cluster_2940	0	0	0	0	0	0	0	0	0	0	406	0	0	0	0	0	0	0	0	0	0	0	0	0	0	0	0	0	0	0	0	0	0	0	0	0	0	0	0	0	0
Cluster_2942	Bacteria	Proteobacteria	Gammaproteobacteria	Alteromonadales	Psychromonadaceae	Psychromonas	unknown species	Cluster_2942	1	0	0	0	0	1	18	7	0	0	1	2	2	12	3	0	0	5	0	1	0	0	0	0	0	2	0	2	0	2	0	3	0	0	0	0	0	2	0	0	0
Cluster_2950	Bacteria	Proteobacteria	Gammaproteobacteria	Alteromonadales	Colwelliaceae	Colwellia	unknown species	Cluster_2950	0	0	0	0	0	0	0	0	0	0	0	0	0	0	0	3	0	0	0	0	0	0	0	0	0	0	0	0	0	0	0	0	0	0	0	0	0	0	0	0	0
Cluster_2955	Bacteria	Proteobacteria	Gammaproteobacteria	Alteromonadales	Psychromonadaceae	Psychromonas	unknown species	Cluster_2955	0	0	0	0	0	0	2	0	0	0	0	1	8	7	11	1	5	9	3	5	5	0	0	0	0	0	0	0	0	0	1	0	0	0	0	0	0	1	0	0	0
Cluster_2956	Bacteria	Proteobacteria	Gammaproteobacteria	Cellvibrionales	Cellvibrionaceae	unknown genus	unknown species	Cluster_2956	0	0	0	0	0	0	0	0	0	0	0	0	10	8	11	3	8	9	1	2	2	0	0	0	0	0	0	0	0	0	0	0	0	0	0	0	0	2	0	0	0
Cluster_2966	Bacteria	Proteobacteria	Gammaproteobacteria	Alteromonadales	Shewanellaceae	Psychrobium	unknown species	Cluster_2966	0	0	0	0	0	0	0	0	0	0	0	0	12	3	20	31	50	26	50	28	30	1	0	0	0	0	0	0	0	0	0	0	0	0	0	0	0	0	0	0	0
Cluster_2968	Bacteria	Firmicutes	Clostridia	Clostridiales	Family XII	Fusibacter	unknown species	Cluster_2968	0	0	0	0	0	0	0	0	0	0	0	0	0	0	0	0	73	0	80	31	9	0	0	0	0	0	0	0	0	0	0	0	0	0	0	0	0	0	0	0	0
Cluster_2973	Bacteria	Bacteroidetes	Flavobacteriia	Flavobacteriales	Cryomorphaceae	Salinirepens	unknown species	Cluster_2973	0	0	0	0	0	0	0	0	0	0	0	0	2	0	5	96	61	4	150	123	37	0	0	0	0	0	0	0	0	0	0	0	0	0	0	0	0	0	0	1	0
Cluster_2974	Bacteria	Proteobacteria	Alphaproteobacteria	Rhodobacterales	Rhodobacteraceae	Leisingera	Phaeobacter sp.	Cluster_2974	0	469	0	0	0	0	0	0	0	0	0	0	0	0	0	0	0	0	0	0	0	0	0	0	0	0	0	0	0	0	0	0	0	0	0	0	0	0	0	0	0
Cluster_2975	Bacteria	Proteobacteria	Gammaproteobacteria	Alteromonadales	Shewanellaceae	Psychrobium	Multi-affiliation	Cluster_2975	0	0	0	0	0	0	0	0	0	0	0	0	0	0	54	27	18	75	44	12	43	0	0	0	0	0	0	0	0	0	0	0	0	0	0	0	0	0	0	0	0
Cluster_2981	Bacteria	Proteobacteria	Deltaproteobacteria	Oligoflexales	Oligoflexaceae	unknown genus	unknown species	Cluster_2981	0	0	0	0	0	0	0	0	0	0	0	0	0	0	0	0	0	0	0	0	0	0	0	0	0	279	0	0	202	0	0	0	0	0	0	0	0	0	0	0	0
Cluster_2984	Bacteria	Proteobacteria	Gammaproteobacteria	Alteromonadales	Psychromonadaceae	Psychromonas	Multi-affiliation	Cluster_2984	0	0	0	0	0	0	0	0	0	0	0	0	5	0	11	0	0	4	3	1	1	0	0	0	0	0	0	0	0	0	0	0	0	0	0	1	2	0	0	0	0
Cluster_2991	Bacteria	Proteobacteria	Gammaproteobacteria	Cellvibrionales	Cellvibrionaceae	unknown genus	unknown species	Cluster_2991	0	0	0	0	0	0	0	0	0	0	0	2	34	9	41	18	21	50	2	4	4	0	0	0	3	0	0	0	0	0	0	0	0	0	0	0	7	0	0	0	2
Cluster_2994	Bacteria	Proteobacteria	Gammaproteobacteria	Oceanospirillales	Oceanospirillaceae	Litoribacillus	unknown species	Cluster_2994	0	0	0	0	0	0	0	0	0	0	0	0	0	0	1	1	0	1	0	0	0	0	0	0	0	0	0	0	0	0	0	0	0	0	0	0	0	0	1	0	0
Cluster_2995	Bacteria	Proteobacteria	Gammaproteobacteria	Thiotrichales	Piscirickettsiaceae	unknown genus	methylotroph-related bacterial endosymbiont of Bathymodiolus heckerae	Cluster_2995	1	0	1	0	1	0	6	5	0	3	0	3	0	0	0	0	0	2	0	0	0	0	0	0	0	1	0	2	0	1	0	2	0	0	0	2	0	0	0	0	0
Cluster_2997	Bacteria	Proteobacteria	Gammaproteobacteria	Thiotrichales	Piscirickettsiaceae	unknown genus	unknown species	Cluster_2997	1	0	0	0	0	1	6	14	0	2	3	0	0	2	1	0	2	0	0	1	0	0	0	0	0	1	0	2	1	1	1	7	0	0	0	0	1	0	0	0	0
Cluster_3000	Bacteria	Proteobacteria	Gammaproteobacteria	Cellvibrionales	Cellvibrionaceae	unknown genus	unknown species	Cluster_3000	3	0	0	0	3	1	11	20	0	9	5	0	1	6	3	0	0	0	0	0	0	0	1	0	0	7	0	5	0	0	0	6	0	0	0	0	2	1	0	3	0
Cluster_3001	Bacteria	Proteobacteria	Epsilonproteobacteria	Campylobacterales	Campylobacteraceae	Arcobacter	unknown species	Cluster_3001	0	0	0	0	0	0	0	0	0	0	0	0	7	8	0	30	9	2	24	32	29	0	0	0	0	0	1	0	0	0	0	0	0	0	0	0	9	3	3	0	0
Cluster_3005	Bacteria	Bacteroidetes	Flavobacteriia	Flavobacteriales	Cryomorphaceae	Salinirepens	unknown species	Cluster_3005	0	0	0	0	0	0	0	0	0	0	0	0	1	0	3	17	38	13	89	124	45	0	0	0	0	0	0	0	0	0	0	0	0	0	0	0	0	0	0	0	0
Cluster_3006	Bacteria	Bacteroidetes	Flavobacteriia	Flavobacteriales	Cryomorphaceae	NS10 marine group	unknown species	Cluster_3006	0	0	0	0	0	0	0	0	0	0	0	0	1	0	5	19	33	10	12	44	21	0	0	0	0	0	0	0	0	0	0	0	0	0	0	0	0	0	0	0	0
Cluster_3009	Bacteria	Proteobacteria	Gammaproteobacteria	Alteromonadales	Pseudoalteromonadaceae	Pseudoalteromonas	Multi-affiliation	Cluster_3009	0	0	0	0	0	0	0	0	0	0	0	0	10	0	10	46	29	45	21	18	17	0	0	0	1	0	0	0	0	0	0	0	0	0	0	0	0	0	0	0	0
Cluster_3010	Bacteria	Proteobacteria	Gammaproteobacteria	Cellvibrionales	Cellvibrionaceae	unknown genus	unknown species	Cluster_3010	0	0	0	0	0	0	0	0	0	0	0	0	5	3	1	11	5	12	2	4	5	0	0	0	1	0	0	0	0	0	1	0	0	0	0	0	1	0	0	4	0
Cluster_3012	Bacteria	Proteobacteria	Alphaproteobacteria	Rhodobacterales	Rhodobacteraceae	Multi-affiliation	Multi-affiliation	Cluster_3012	0	0	0	0	0	0	0	0	0	0	0	0	0	0	0	0	0	0	7	0	0	0	0	0	0	0	0	0	0	0	0	0	0	0	0	0	0	0	0	0	0
Cluster_3023	Bacteria	Bacteroidetes	Flavobacteriia	Flavobacteriales	Flavobacteriaceae	Aquimarina	Aquimarina megaterium XH134	Cluster_3023	0	0	0	0	1	0	0	2	0	0	0	5	2	5	4	0	2	4	0	0	0	0	0	1	0	0	0	0	0	0	1	1	0	4	0	6	31	8	2	9	1
Cluster_3025	Bacteria	Proteobacteria	Gammaproteobacteria	Alteromonadales	Colwelliaceae	Colwellia	unknown species	Cluster_3025	3	0	0	0	0	2	2	0	0	0	0	0	0	1	0	0	0	0	0	0	0	0	0	0	0	0	1	0	0	0	0	0	0	0	0	0	0	0	0	0	0
Cluster_3026	Bacteria	Bacteroidetes	Flavobacteriia	Flavobacteriales	Flavobacteriaceae	unknown genus	unknown species	Cluster_3026	0	0	0	0	0	0	0	0	0	0	0	0	0	0	0	0	0	0	0	0	0	0	0	0	0	0	0	0	0	0	0	0	0	0	0	0	0	0	138	0	0
Cluster_3027	Bacteria	Proteobacteria	Alphaproteobacteria	Rickettsiales	SM2D12	unknown genus	unknown species	Cluster_3027	0	0	0	0	0	0	0	0	0	0	0	0	0	0	0	0	0	0	0	0	0	0	0	0	0	0	460	0	0	0	0	0	0	0	0	0	0	0	0	0	0
Cluster_3028	Bacteria	Verrucomicrobia	Verrucomicrobiae	Verrucomicrobiales	DEV007	unknown genus	unknown species	Cluster_3028	0	0	0	0	0	0	0	0	0	0	0	0	0	0	0	0	0	0	0	0	0	0	0	0	0	0	0	0	0	0	0	0	0	0	0	460	0	0	0	0	0
Cluster_3029	Bacteria	Proteobacteria	Gammaproteobacteria	Alteromonadales	Shewanellaceae	Shewanella	Multi-affiliation	Cluster_3029	0	0	0	0	0	0	0	0	0	0	0	0	0	0	0	0	0	0	0	5	0	0	0	0	0	0	0	0	0	0	0	0	0	0	0	0	0	0	0	0	0
Cluster_3040	Bacteria	Proteobacteria	Gammaproteobacteria	Alteromonadales	Pseudoalteromonadaceae	Psychrosphaera	Pseudoalteromonadaceae bacterium NB0030	Cluster_3040	0	0	0	0	0	0	0	0	0	0	0	0	0	0	0	0	20	0	0	3	0	0	0	0	0	0	0	0	0	0	0	0	0	0	0	0	0	0	0	0	0
Cluster_3041	Bacteria	Proteobacteria	Deltaproteobacteria	Myxococcales	Nannocystaceae	Nannocystis	unknown species	Cluster_3041	0	0	0	0	0	0	0	0	0	0	416	0	0	0	0	0	0	0	0	0	0	0	0	0	0	0	0	0	0	0	0	0	0	0	0	0	0	0	0	0	0
Cluster_3042	Bacteria	Proteobacteria	Gammaproteobacteria	Alteromonadales	Colwelliaceae	Colwellia	unknown species	Cluster_3042	1	0	0	0	0	1	2	2	1	0	2	1	14	14	15	0	0	4	1	1	0	0	1	0	0	2	1	1	0	0	1	6	0	0	0	0	5	1	1	0	0
Cluster_3043	Bacteria	Bacteroidetes	Flavobacteriia	Flavobacteriales	Flavobacteriaceae	Polaribacter 1	Multi-affiliation	Cluster_3043	0	0	0	0	0	0	0	3	2	0	0	0	0	0	2	0	0	0	0	0	0	1	6	0	1	36	5	18	8	16	10	0	1	0	0	0	0	0	0	0	0
Cluster_3044	Bacteria	Proteobacteria	Gammaproteobacteria	Alteromonadales	Alteromonadaceae	Aestuariibacter	unknown species	Cluster_3044	0	0	0	0	0	0	1	3	0	0	0	1	3	2	7	1	2	1	0	1	2	0	0	0	1	0	0	0	0	0	0	0	0	0	0	0	0	0	1	0	1
Cluster_3046	Bacteria	SR1 (Absconditabacteria)	unknown class	unknown order	unknown family	unknown genus	unknown species	Cluster_3046	0	0	0	0	0	0	0	0	0	0	0	0	0	0	0	0	0	0	0	0	0	0	0	0	0	0	0	0	0	384	0	0	0	0	0	0	0	0	0	0	0
Cluster_3048	Bacteria	Proteobacteria	Deltaproteobacteria	Myxococcales	Nannocystaceae	unknown genus	unknown species	Cluster_3048	0	0	0	0	0	0	0	0	0	0	0	0	0	0	0	0	0	0	0	0	36	0	0	0	0	0	0	0	0	0	0	0	0	0	0	0	0	0	0	0	0
Cluster_3049	Bacteria	Proteobacteria	Gammaproteobacteria	Alteromonadales	Colwelliaceae	Colwellia	unidentified marine eubacterium	Cluster_3049	0	0	2	1	0	1	0	2	2	0	0	0	0	0	2	0	0	0	0	0	0	0	0	0	0	2	0	0	3	1	0	0	2	0	0	0	0	0	0	0	0
Cluster_3051	Bacteria	Proteobacteria	Gammaproteobacteria	Xanthomonadales	Xanthomonadaceae	unknown genus	unknown species	Cluster_3051	0	0	0	0	0	0	0	0	0	0	0	0	0	0	0	0	0	0	0	0	0	457	0	0	0	0	0	0	0	0	0	0	0	0	0	0	0	0	0	0	0
Cluster_3054	Bacteria	Proteobacteria	Gammaproteobacteria	Cellvibrionales	Cellvibrionaceae	Aestuariicella	Multi-affiliation	Cluster_3054	0	0	0	0	0	0	0	0	0	0	0	0	0	0	0	0	0	0	0	6	0	0	0	0	0	0	0	0	0	0	0	0	0	0	0	0	0	0	0	0	0
Cluster_3057	Bacteria	Proteobacteria	Alphaproteobacteria	Rhodobacterales	Rhodobacteraceae	Donghicola	Multi-affiliation	Cluster_3057	0	0	0	0	0	0	0	0	0	0	0	0	0	0	0	0	0	33	0	0	0	0	0	0	0	0	0	0	0	0	0	0	0	0	0	0	0	0	0	0	0
Cluster_3058	Bacteria	Proteobacteria	Alphaproteobacteria	Rhizobiales	Rhodobiaceae	Methyloceanibacter	unknown species	Cluster_3058	0	0	0	0	0	0	0	0	0	0	0	0	0	0	0	0	0	0	0	0	0	0	0	0	0	0	0	66	0	0	0	0	0	0	0	0	0	0	0	0	0
Cluster_3064	Bacteria	Proteobacteria	Gammaproteobacteria	Chromatiales	Granulosicoccaceae	Granulosicoccus	unknown species	Cluster_3064	0	0	0	0	422	0	0	0	0	0	0	0	0	0	0	0	0	0	0	0	0	0	0	0	0	0	0	0	0	0	0	0	0	0	0	0	0	0	0	0	0
Cluster_3066	Bacteria	Proteobacteria	Gammaproteobacteria	Thiotrichales	Piscirickettsiaceae	unknown genus	unknown species	Cluster_3066	0	1	0	0	0	3	0	1	0	1	1	0	0	0	0	0	0	0	0	0	0	0	0	0	0	0	0	1	0	1	0	2	0	0	0	0	0	0	0	0	0
Cluster_3068	Bacteria	Proteobacteria	Gammaproteobacteria	Vibrionales	Vibrionaceae	Vibrio	Multi-affiliation	Cluster_3068	0	0	0	0	0	0	0	0	0	0	0	0	0	1	0	2	0	0	0	0	0	0	0	0	0	11	0	0	0	5	1	0	0	0	0	0	0	0	0	0	0
Cluster_3069	Bacteria	Proteobacteria	Gammaproteobacteria	Alteromonadales	Alteromonadaceae	Aestuariibacter	unknown species	Cluster_3069	0	0	0	0	0	0	0	0	0	0	0	0	16	0	13	37	57	44	25	39	12	0	0	0	0	0	0	0	0	0	0	0	0	0	0	0	0	0	1	0	0
Cluster_3070	Bacteria	Chloroflexi	Anaerolineae	Anaerolineales	Anaerolineaceae	unknown genus	unknown species	Cluster_3070	0	0	0	0	0	0	0	0	254	0	0	0	0	0	0	0	0	0	0	0	0	0	0	0	0	0	0	0	0	0	0	0	0	0	0	0	0	0	0	0	0
Cluster_3071	Bacteria	Proteobacteria	Gammaproteobacteria	Alteromonadales	Colwelliaceae	Colwellia	unidentified marine eubacterium	Cluster_3071	0	0	0	0	0	0	0	0	0	0	0	0	0	0	0	0	0	0	0	0	0	0	0	0	0	0	0	0	0	0	1	2	0	0	0	0	0	0	0	0	0
Cluster_3075	Bacteria	Proteobacteria	Gammaproteobacteria	Vibrionales	Vibrionaceae	Vibrio	unknown species	Cluster_3075	0	0	0	0	0	0	0	0	0	0	0	0	0	0	0	0	0	0	0	0	0	0	0	0	0	0	0	0	0	0	0	0	0	0	0	0	0	0	0	247	0
Cluster_3080	Bacteria	Planctomycetes	Planctomycetacia	Planctomycetales	Planctomycetaceae	Planctomyces	unknown species	Cluster_3080	0	0	0	0	0	0	0	0	0	0	0	0	0	0	0	0	0	0	0	0	0	0	0	0	0	0	0	0	0	0	0	0	0	0	0	0	0	0	0	30	0
Cluster_3084	Bacteria	Bacteroidetes	Flavobacteriia	Flavobacteriales	Flavobacteriaceae	Aquimarina	Aquimarina sp.	Cluster_3084	17	2	1	4	15	3	16	11	1	0	9	9	0	0	0	0	0	1	0	0	0	1	3	10	10	6	6	16	9	15	10	12	1	0	0	0	0	0	0	0	0
Cluster_3087	Bacteria	Proteobacteria	Gammaproteobacteria	Oceanospirillales	Oleiphilaceae	Oleiphilus	Oleiphilus sp.	Cluster_3087	2	0	0	2	0	0	2	3	0	0	1	1	1	1	1	0	0	0	0	0	0	0	0	0	3	2	2	4	1	3	0	2	0	0	0	0	2	0	2	0	0
Cluster_3089	Bacteria	Planctomycetes	Planctomycetacia	Planctomycetales	Planctomycetaceae	Rhodopirellula	unknown species	Cluster_3089	0	0	0	0	0	0	0	0	0	0	0	453	0	0	0	0	0	0	0	0	0	0	0	0	0	0	0	0	0	0	0	0	0	0	0	0	0	0	0	0	0
Cluster_3090	Bacteria	Bacteroidetes	Bacteroidia	Bacteroidales	Marinilabiaceae	unknown genus	unknown species	Cluster_3090	0	0	0	0	0	0	0	0	0	0	0	0	6	0	3	10	13	8	3	6	2	0	0	0	0	0	0	0	0	0	0	0	0	0	0	0	5	11	2	7	3
Cluster_3092	Bacteria	Bacteroidetes	Flavobacteriia	Flavobacteriales	Flavobacteriaceae	Aquimarina	Multi-affiliation	Cluster_3092	5	0	0	0	0	0	3	1	0	0	1	1	0	0	0	0	0	0	0	0	0	1	0	2	2	0	0	8	3	6	7	9	0	0	0	0	4	0	2	0	0
Cluster_3096	Bacteria	Proteobacteria	Alphaproteobacteria	Rickettsiales	SM2D12	unknown genus	unknown species	Cluster_3096	0	0	0	0	0	0	0	0	0	241	0	0	0	0	0	0	0	0	0	0	0	0	0	0	0	0	0	0	0	0	0	0	0	0	0	0	0	0	0	0	0
Cluster_3097	Bacteria	Proteobacteria	Gammaproteobacteria	Cellvibrionales	Cellvibrionaceae	Simiduia	gamma proteobacterium GE09	Cluster_3097	0	0	0	0	0	0	0	0	0	0	0	0	0	0	0	6	0	0	0	0	0	0	0	0	0	0	0	0	0	215	0	0	0	0	0	0	0	0	0	0	0
Cluster_3104	Bacteria	Proteobacteria	Gammaproteobacteria	Alteromonadales	Shewanellaceae	Shewanella	Multi-affiliation	Cluster_3104	0	0	0	0	0	0	0	0	0	0	0	0	0	0	0	0	0	0	0	0	0	0	0	0	0	122	0	0	0	0	0	0	0	0	0	0	0	0	0	0	0
Cluster_3105	Bacteria	Proteobacteria	Gammaproteobacteria	Alteromonadales	Psychromonadaceae	Psychromonas	Psychromonas arctica	Cluster_3105	0	0	0	0	0	0	0	0	0	0	0	0	0	0	0	0	2	4	0	1	0	0	0	0	0	0	0	0	0	0	0	0	0	0	0	0	0	0	0	0	0
Cluster_3108	Bacteria	Proteobacteria	Gammaproteobacteria	Alteromonadales	Shewanellaceae	Shewanella	Shewanella sp.	Cluster_3108	0	0	0	0	0	0	0	0	0	0	0	0	0	0	0	53	8	0	6	45	78	0	0	0	0	0	0	0	0	0	0	0	0	0	0	0	0	0	0	0	0
Cluster_3112	Bacteria	Proteobacteria	JTB23	unknown order	unknown family	unknown genus	unknown species	Cluster_3112	0	0	0	0	0	0	0	0	0	0	0	0	0	0	0	0	24	0	0	0	0	0	0	0	0	0	0	0	0	0	0	0	0	0	0	0	0	0	0	0	0
Cluster_3114	Bacteria	Proteobacteria	Gammaproteobacteria	Cellvibrionales	Cellvibrionaceae	unknown genus	unknown species	Cluster_3114	0	0	0	1	1	2	4	3	0	0	0	0	19	11	15	10	2	5	0	0	1	0	0	0	0	3	0	1	0	0	6	0	0	1	0	2	18	12	9	8	5
Cluster_3120	Bacteria	Proteobacteria	Gammaproteobacteria	Alteromonadales	Pseudoalteromonadaceae	Pseudoalteromonas	unknown species	Cluster_3120	0	0	0	0	0	0	0	1	0	0	0	6	10	3	7	0	5	5	3	4	4	0	0	0	1	0	0	0	0	0	0	0	0	0	1	0	4	1	2	3	1
Cluster_3121	Bacteria	Proteobacteria	Gammaproteobacteria	Alteromonadales	Pseudoalteromonadaceae	Pseudoalteromonas	Multi-affiliation	Cluster_3121	0	0	0	0	0	0	0	3	0	2	0	9	2	0	4	1	0	1	0	2	0	0	0	1	4	0	0	0	0	0	9	0	0	0	0	2	3	3	1	0	0
Cluster_3122	Bacteria	Bacteroidetes	Cytophagia	Cytophagales	Flammeovirgaceae	Ekhidna	unknown species	Cluster_3122	433	0	0	0	0	0	0	0	0	0	0	0	0	0	0	0	0	0	0	0	0	0	0	0	0	0	0	0	0	0	0	0	0	0	0	0	0	0	0	0	0
Cluster_3125	Bacteria	Planctomycetes	Planctomycetacia	Planctomycetales	Planctomycetaceae	Planctomyces	unknown species	Cluster_3125	0	0	0	0	0	0	0	168	0	0	0	0	0	0	0	0	0	0	0	0	0	0	0	0	0	0	0	0	0	0	0	0	0	0	0	0	0	0	0	0	0
Cluster_3128	Bacteria	Bacteroidetes	Bacteroidia	Bacteroidales	Prolixibacteraceae	Prolixibacter	unknown species	Cluster_3128	0	0	0	0	0	0	0	1	0	0	0	5	0	0	3	0	1	4	0	2	1	0	0	0	0	2	0	0	0	0	0	1	0	6	0	6	26	6	7	3	0
Cluster_3134	Bacteria	Firmicutes	Clostridia	Clostridiales	Peptostreptococcaceae	Tepidibacter	Multi-affiliation	Cluster_3134	0	0	0	0	0	0	0	0	0	0	0	0	0	0	0	0	0	49	0	0	0	0	0	0	0	0	0	0	0	0	0	0	0	0	0	0	0	0	0	129	0
Cluster_3138	Bacteria	Parcubacteria	unknown class	unknown order	unknown family	unknown genus	unknown species	Cluster_3138	0	0	0	0	0	0	0	0	0	435	0	0	0	0	0	0	0	0	0	0	0	0	0	0	0	0	0	1	0	0	0	0	0	0	0	0	0	0	0	0	0
Cluster_3140	Bacteria	Proteobacteria	Gammaproteobacteria	Alteromonadales	Shewanellaceae	Psychrobium	unknown species	Cluster_3140	0	0	0	0	0	0	0	0	0	0	0	0	1	0	1	2	6	6	14	15	11	0	0	0	2	0	0	0	0	0	0	0	0	0	0	0	0	0	0	0	0
Cluster_3141	Bacteria	Proteobacteria	Gammaproteobacteria	Vibrionales	Vibrionaceae	Vibrio	Vibrio sp.	Cluster_3141	0	0	0	0	0	0	0	0	0	0	0	0	1	0	0	20	0	0	35	53	168	0	0	0	0	0	0	0	0	0	0	0	0	0	0	0	0	0	0	0	0
Cluster_3143	Bacteria	Bacteroidetes	Flavobacteriia	Flavobacteriales	Flavobacteriaceae	Aquibacter	unknown species	Cluster_3143	0	0	0	0	0	0	0	0	0	0	0	0	0	0	4	0	0	0	0	0	0	0	0	0	1	0	0	0	0	0	0	0	0	0	0	0	1	0	0	0	0
Cluster_3144	Bacteria	Proteobacteria	Gammaproteobacteria	Alteromonadales	Psychromonadaceae	Psychromonas	unknown species	Cluster_3144	2	0	0	0	0	0	0	0	0	0	0	0	3	7	2	4	1	6	1	1	4	0	0	0	0	1	0	1	0	2	0	0	0	0	0	4	4	0	0	2	0
Cluster_3145	Bacteria	Bacteroidetes	Sphingobacteriia	Sphingobacteriales	Saprospiraceae	unknown genus	unknown species	Cluster_3145	0	0	0	0	0	0	0	0	0	0	0	0	0	0	0	0	0	0	0	0	0	0	0	0	0	0	0	0	0	0	0	0	0	0	0	0	0	95	0	0	0
Cluster_3148	Bacteria	Proteobacteria	Gammaproteobacteria	Alteromonadales	Psychromonadaceae	Psychromonas	Multi-affiliation	Cluster_3148	0	0	0	0	2	0	1	1	0	0	0	0	2	0	1	0	1	1	1	0	0	0	0	0	0	0	0	1	1	0	0	0	0	0	0	0	4	0	0	0	1
Cluster_3152	Bacteria	Planctomycetes	OM190	unknown order	unknown family	unknown genus	unknown species	Cluster_3152	0	0	0	0	0	0	0	0	0	0	0	0	0	0	0	0	0	0	0	0	58	0	0	0	0	0	0	0	0	0	0	0	0	0	0	0	0	0	0	0	0
Cluster_3154	Bacteria	Proteobacteria	Alphaproteobacteria	Rhodobacterales	Rhodobacteraceae	unknown genus	unknown species	Cluster_3154	0	0	0	0	0	0	1	7	2	0	2	3	6	0	2	0	0	0	0	0	0	0	0	0	2	1	0	8	1	6	1	0	0	0	0	1	3	2	5	5	0
Cluster_3156	Bacteria	Proteobacteria	Alphaproteobacteria	Rickettsiales	T9d	unknown genus	unknown species	Cluster_3156	372	0	0	0	0	0	0	0	0	0	0	0	0	0	0	0	0	0	0	0	0	0	0	0	0	0	0	0	0	0	0	0	0	0	0	0	0	0	0	0	0
Cluster_3158	Bacteria	Fusobacteria	Fusobacteriia	Fusobacteriales	Fusobacteriaceae	Cetobacterium	unknown species	Cluster_3158	0	0	0	0	0	0	0	0	0	0	0	0	0	0	1	0	1	0	0	0	0	0	0	0	2	0	0	0	0	0	0	0	0	3	0	0	0	0	0	0	0
Cluster_3161	Bacteria	Proteobacteria	Gammaproteobacteria	Alteromonadales	Psychromonadaceae	Psychromonas	unknown species	Cluster_3161	0	0	0	0	0	0	0	0	0	0	0	0	12	5	14	8	12	25	11	8	2	0	0	0	0	0	0	2	0	1	3	0	0	0	0	0	6	2	0	0	0
Cluster_3162	Bacteria	Proteobacteria	Gammaproteobacteria	Alteromonadales	Multi-affiliation	Multi-affiliation	Multi-affiliation	Cluster_3162	0	0	0	0	0	0	0	0	0	0	0	0	3	0	7	18	10	11	8	10	2	0	0	0	1	0	0	0	0	0	0	0	0	0	0	0	0	0	0	0	0
Cluster_3164	Bacteria	Proteobacteria	Gammaproteobacteria	Gammaproteobacteria Incertae Sedis	unknown family	Marinicella	unknown species	Cluster_3164	0	0	0	0	0	0	0	0	0	0	0	0	0	0	0	0	0	0	4	0	0	0	0	0	0	0	0	0	0	0	0	0	0	0	0	0	0	0	0	0	0
Cluster_3167	Bacteria	Proteobacteria	Gammaproteobacteria	Cellvibrionales	Cellvibrionaceae	unknown genus	unknown species	Cluster_3167	1	0	0	0	0	0	0	4	0	0	0	0	4	0	0	0	0	0	0	0	0	0	2	0	0	3	3	2	7	6	7	4	2	0	1	0	15	4	5	1	2
Cluster_3180	Bacteria	Bacteroidetes	Flavobacteriia	Flavobacteriales	Flavobacteriaceae	Jejudonia	Vitellibacter sp.	Cluster_3180	0	0	0	0	0	0	0	0	0	0	0	0	0	0	0	0	0	0	0	0	0	0	0	0	0	0	0	0	5	0	0	0	0	0	0	0	0	0	0	0	0
Cluster_3188	Bacteria	Bacteroidetes	Flavobacteriia	Flavobacteriales	Flavobacteriaceae	Aquimarina	Multi-affiliation	Cluster_3188	0	0	0	0	1	1	0	0	0	3	0	5	3	3	11	0	3	11	0	0	0	0	3	0	0	0	0	0	0	0	1	0	0	0	0	0	8	2	0	0	0
Cluster_3189	Bacteria	Bacteroidetes	Flavobacteriia	Flavobacteriales	Flavobacteriaceae	Flavobacterium	unknown species	Cluster_3189	6	0	0	0	0	0	0	2	0	0	0	0	0	0	1	0	0	0	0	0	0	1	1	0	5	5	2	4	0	0	0	0	0	0	0	0	0	0	0	0	0
Cluster_3190	Bacteria	Bacteroidetes	Sphingobacteriia	Sphingobacteriales	unknown family	unknown genus	unknown species	Cluster_3190	0	0	0	0	0	0	0	0	0	0	84	0	0	0	0	0	0	0	0	0	0	0	0	0	0	0	0	0	0	0	0	0	0	0	0	0	0	0	0	0	0
Cluster_3193	Bacteria	WS6	unknown class	unknown order	unknown family	unknown genus	unknown species	Cluster_3193	0	0	0	0	0	0	0	0	0	0	0	0	0	0	0	0	0	0	0	0	0	0	0	0	0	0	0	0	334	0	0	0	0	0	0	0	0	0	0	0	0
Cluster_3194	Bacteria	Proteobacteria	Gammaproteobacteria	Oceanospirillales	SAR86 clade	unknown genus	unknown species	Cluster_3194	1	0	0	5	2	5	9	13	0	1	0	1	1	4	1	0	0	4	0	0	0	0	3	1	1	4	0	4	5	1	1	6	0	13	0	3	9	8	1	8	3
Cluster_3195	Bacteria	Proteobacteria	Gammaproteobacteria	Vibrionales	Vibrionaceae	Vibrio	Vibrio sp.	Cluster_3195	0	0	0	0	0	0	2	0	0	0	0	3	0	1	0	1	0	0	0	0	0	0	0	0	0	3	0	0	0	3	0	0	0	0	0	0	0	0	0	0	0
Cluster_3196	Bacteria	Proteobacteria	Gammaproteobacteria	Alteromonadales	Psychromonadaceae	Psychromonas	Multi-affiliation	Cluster_3196	0	0	0	0	0	0	0	0	0	0	0	0	6	2	3	0	3	13	3	4	1	0	0	0	0	0	0	0	0	0	1	0	0	0	0	0	0	0	0	0	0
Cluster_3207	Bacteria	Proteobacteria	Gammaproteobacteria	Vibrionales	Vibrionaceae	Vibrio	Multi-affiliation	Cluster_3207	0	0	0	0	0	0	0	0	0	0	0	0	0	0	0	0	0	0	0	0	0	0	0	0	0	124	0	0	0	0	0	0	0	0	0	0	0	0	0	0	0
Cluster_3212	Bacteria	Actinobacteria	Actinobacteria	Micrococcales	Micrococcaceae	Multi-affiliation	Multi-affiliation	Cluster_3212	0	0	0	0	0	0	0	0	0	0	0	0	0	0	0	0	0	0	0	0	0	0	0	0	0	0	0	0	0	0	0	0	0	0	0	0	0	0	0	0	408
Cluster_3221	Bacteria	Proteobacteria	Gammaproteobacteria	Oceanospirillales	Oleiphilaceae	Oleiphilus	Oleiphilus sp.	Cluster_3221	0	0	0	0	0	0	0	0	0	0	1	2	3	0	2	0	1	0	1	0	0	0	0	0	33	0	0	0	0	0	1	0	0	2	0	0	1	0	2	1	0
Cluster_3234	Bacteria	Bacteroidetes	Sphingobacteriia	Sphingobacteriales	unknown family	unknown genus	unknown species	Cluster_3234	0	0	0	0	0	0	0	0	0	0	0	0	0	0	0	0	0	0	0	0	0	0	0	0	0	0	0	0	0	0	0	0	0	0	0	0	0	0	414	0	0
Cluster_3241	Bacteria	Bacteroidetes	Flavobacteriia	Flavobacteriales	Cryomorphaceae	Salinirepens	unknown species	Cluster_3241	0	0	0	0	0	0	0	0	0	0	0	0	0	2	4	24	17	20	18	16	18	0	0	0	0	0	0	0	0	0	0	0	0	0	0	0	4	0	2	0	1
Cluster_3246	Bacteria	Fusobacteria	Fusobacteriia	Fusobacteriales	Fusobacteriaceae	Psychrilyobacter	unknown species	Cluster_3246	0	0	0	0	0	0	0	0	0	0	0	0	0	0	0	21	7	0	1	6	9	0	0	0	0	0	0	0	0	0	0	0	0	0	0	0	0	0	0	0	0
Cluster_3247	Bacteria	Proteobacteria	Gammaproteobacteria	Alteromonadales	Shewanellaceae	Psychrobium	Psychrobium conchae	Cluster_3247	0	0	0	0	0	0	0	0	0	0	0	0	0	0	0	16	46	96	8	59	0	0	0	0	0	0	0	0	0	0	0	0	0	0	0	0	0	0	0	0	0
Cluster_3254	Bacteria	Planctomycetes	Planctomycetacia	Planctomycetales	Planctomycetaceae	Blastopirellula	unknown species	Cluster_3254	0	0	0	0	0	0	0	0	0	420	0	0	0	0	0	0	0	0	0	0	0	0	0	0	0	0	0	0	0	0	0	0	0	0	0	0	0	0	0	0	0
Cluster_3255	Bacteria	Planctomycetes	Planctomycetacia	Planctomycetales	Planctomycetaceae	Pir4 lineage	unknown species	Cluster_3255	0	0	0	0	0	0	0	0	0	0	0	0	0	0	0	0	0	0	0	0	0	0	0	0	0	0	0	0	0	0	0	405	0	0	0	0	0	0	0	0	0
Cluster_3263	Bacteria	Proteobacteria	Gammaproteobacteria	Cellvibrionales	Cellvibrionaceae	unknown genus	unknown species	Cluster_3263	0	0	0	0	0	0	0	0	0	0	0	0	51	6	31	9	12	31	3	3	5	0	0	0	0	0	0	0	0	0	0	0	0	0	0	0	1	9	3	0	3
Cluster_3264	Bacteria	Bacteroidetes	Flavobacteriia	Flavobacteriales	Flavobacteriaceae	Polaribacter 1	unknown species	Cluster_3264	2	0	0	1	0	2	0	0	1	0	4	0	0	0	0	0	0	0	0	0	0	2	1	1	6	28	1	13	5	19	11	2	1	0	1	0	1	0	1	0	0
Cluster_3266	Bacteria	Proteobacteria	Gammaproteobacteria	Cellvibrionales	Cellvibrionaceae	Multi-affiliation	Multi-affiliation	Cluster_3266	0	0	0	0	0	0	0	0	0	0	0	0	28	3	28	32	9	17	5	0	13	0	0	0	3	1	0	0	0	0	0	0	0	0	0	0	3	0	0	0	0
Cluster_3275	Bacteria	Proteobacteria	Gammaproteobacteria	Oceanospirillales	Oleiphilaceae	Oleiphilus	Oleiphilus sp.	Cluster_3275	0	0	0	4	0	2	0	1	1	1	0	0	0	0	0	0	0	0	0	0	0	1	0	0	0	0	0	3	0	2	0	1	0	0	0	0	3	0	0	0	0
Cluster_3282	Bacteria	Verrucomicrobia	Verrucomicrobiae	Verrucomicrobiales	DEV007	unknown genus	unknown species	Cluster_3282	0	0	0	0	0	0	0	0	0	0	0	0	0	0	0	0	0	0	0	0	0	0	283	0	0	0	0	0	0	0	1	0	0	0	0	0	0	0	0	0	0
Cluster_3286	Bacteria	Proteobacteria	Gammaproteobacteria	BD7-8 marine group	unknown family	unknown genus	unknown species	Cluster_3286	0	0	0	0	0	0	0	0	0	0	0	0	0	0	0	0	0	0	0	0	0	0	0	0	0	0	0	0	0	0	0	398	0	0	0	0	0	0	0	0	0
Cluster_3287	Bacteria	Actinobacteria	Actinobacteria	Micrococcales	Micrococcaceae	Multi-affiliation	Multi-affiliation	Cluster_3287	0	0	0	0	0	0	0	0	0	393	0	0	0	0	0	0	0	0	0	0	0	0	0	0	0	0	0	0	0	0	0	0	0	0	0	0	0	0	0	0	0
Cluster_3288	Bacteria	Bacteroidetes	Flavobacteriia	Flavobacteriales	Flavobacteriaceae	Pseudofulvibacter	unknown species	Cluster_3288	9	1	0	5	4	0	0	4	0	3	0	0	1	0	1	0	1	0	0	1	0	0	0	0	3	2	1	2	0	0	3	2	0	0	0	0	1	0	0	0	0
Cluster_3290	Bacteria	Proteobacteria	Deltaproteobacteria	Bdellovibrionales	Bacteriovoracaceae	Peredibacter	unknown species	Cluster_3290	0	0	0	0	0	0	0	0	0	0	0	0	9	0	0	0	0	0	0	0	0	0	0	0	0	0	0	0	0	0	0	0	0	0	0	0	0	0	0	0	0
Cluster_3291	Bacteria	Proteobacteria	Gammaproteobacteria	Oceanospirillales	Oceanospirillaceae	Neptuniibacter	bacterium enrichment culture clone 32(2013)	Cluster_3291	0	0	0	0	0	0	1	0	0	0	0	0	35	6	27	8	13	15	6	4	0	0	0	0	3	0	0	0	0	0	0	0	0	0	0	1	5	3	1	1	0
Cluster_3293	Bacteria	Proteobacteria	Gammaproteobacteria	Alteromonadales	Psychromonadaceae	Psychromonas	unknown species	Cluster_3293	2	0	0	0	0	0	6	3	0	0	0	0	2	2	4	0	1	0	0	0	0	0	0	0	0	6	0	4	0	0	2	0	0	0	0	0	2	0	0	0	0
Cluster_3296	Bacteria	Bacteroidetes	Flavobacteriia	Flavobacteriales	Flavobacteriaceae	Aquimarina	Multi-affiliation	Cluster_3296	0	0	0	0	0	0	0	0	0	0	0	0	0	0	0	0	0	0	0	0	0	0	2	0	0	0	0	0	0	0	0	1	0	0	0	0	0	0	0	0	0
Cluster_3301	Bacteria	Bacteroidetes	Flavobacteriia	Flavobacteriales	Flavobacteriaceae	Aquimarina	Aquimarina megaterium XH134	Cluster_3301	0	0	0	0	0	0	0	1	0	0	0	3	0	1	2	0	0	1	0	0	1	0	0	0	0	1	0	0	0	0	2	1	0	2	0	1	7	4	1	5	0
Cluster_3303	Bacteria	Firmicutes	Clostridia	Clostridiales	Lachnospiraceae	Dorea	unknown species	Cluster_3303	1	0	0	0	0	0	0	124	0	0	0	0	0	0	2	0	0	0	0	0	0	0	0	0	0	0	0	0	0	0	0	0	0	0	0	0	0	0	0	0	0
Cluster_3304	Bacteria	Proteobacteria	Gammaproteobacteria	Alteromonadales	Pseudoalteromonadaceae	Algicola	unknown species	Cluster_3304	0	0	0	0	0	0	0	0	0	0	0	0	34	0	0	12	9	17	2	0	0	0	0	0	0	0	0	0	0	0	0	0	0	0	0	0	0	0	0	0	0
Cluster_3311	Bacteria	Bacteroidetes	Bacteroidia	Bacteroidales	Prolixibacteraceae	Prolixibacter	unknown species	Cluster_3311	0	0	0	0	0	0	0	0	0	0	0	0	0	0	0	6	14	4	3	10	8	0	0	0	0	0	0	0	0	0	3	0	0	0	0	0	1	1	0	0	2
Cluster_3316	Bacteria	Proteobacteria	Gammaproteobacteria	Vibrionales	Vibrionaceae	Vibrio	Vibrio sp.	Cluster_3316	0	0	0	0	0	0	0	0	0	1	2	0	9	4	3	45	32	33	65	47	24	0	0	0	0	0	0	0	0	0	0	0	0	0	0	0	1	1	0	1	1
Cluster_3319	Bacteria	Fusobacteria	Fusobacteriia	Fusobacteriales	Fusobacteriaceae	Psychrilyobacter	Multi-affiliation	Cluster_3319	0	0	0	0	0	0	0	0	0	0	0	0	5	5	5	19	16	4	6	11	38	0	0	0	4	0	0	0	0	0	0	0	0	0	0	2	10	2	7	4	0
Cluster_3320	Bacteria	Planctomycetes	Planctomycetacia	Planctomycetales	Planctomycetaceae	Rubripirellula	unknown species	Cluster_3320	0	0	0	0	0	0	0	0	0	0	0	0	0	0	0	0	0	0	0	0	0	0	0	0	0	0	0	0	0	0	0	0	0	0	0	0	0	0	0	0	0
Cluster_3331	Bacteria	Proteobacteria	Alphaproteobacteria	Alphaproteobacteria Incertae Sedis	unknown family	unknown genus	unknown species	Cluster_3331	0	0	0	0	0	0	0	1	0	0	0	1	0	380	0	0	0	0	0	0	0	0	0	0	0	0	0	0	0	0	0	0	0	0	0	0	0	0	0	0	0
Cluster_3337	Bacteria	Proteobacteria	Gammaproteobacteria	Alteromonadales	Shewanellaceae	Psychrobium	Psychrobium conchae	Cluster_3337	0	0	0	0	0	0	0	2	0	0	0	0	30	3	34	34	32	52	21	22	24	0	0	0	10	0	0	0	0	0	0	0	0	0	0	0	2	1	0	2	0
Cluster_3338	Bacteria	Proteobacteria	Gammaproteobacteria	Alteromonadales	Shewanellaceae	Psychrobium	unknown species	Cluster_3338	0	0	0	0	0	0	0	0	0	0	0	0	6	1	3	71	49	43	53	25	15	0	0	0	0	0	0	0	0	0	0	0	0	0	0	0	0	0	0	0	0
Cluster_3339	Bacteria	Proteobacteria	Gammaproteobacteria	Alteromonadales	Shewanellaceae	Psychrobium	unknown species	Cluster_3339	0	0	0	0	0	0	0	0	0	0	0	0	3	0	0	27	6	18	9	11	12	0	0	0	4	0	0	0	0	0	0	0	0	0	0	0	0	0	0	0	0
Cluster_3340	Bacteria	Planctomycetes	028H05-P-BN-P5	unknown order	unknown family	unknown genus	unknown species	Cluster_3340	0	0	0	0	0	0	0	0	0	0	0	0	0	0	90	0	0	0	0	0	0	0	0	0	0	0	0	0	0	0	0	0	0	0	0	0	0	0	0	0	0
Cluster_3341	Bacteria	Bacteroidetes	Flavobacteriia	Flavobacteriales	Cryomorphaceae	Salinirepens	unknown species	Cluster_3341	0	0	0	0	0	0	0	0	0	2	0	0	0	0	3	0	3	2	10	10	5	0	0	0	0	0	0	0	0	0	0	0	0	0	0	0	0	0	0	0	0
Cluster_3351	Bacteria	Proteobacteria	Gammaproteobacteria	Cellvibrionales	Cellvibrionaceae	unknown genus	unknown species	Cluster_3351	1	0	0	0	5	0	1	24	6	5	0	13	4	5	1	0	0	0	0	0	0	0	0	0	0	0	1	3	1	3	1	4	0	3	5	2	27	5	2	0	0
Cluster_3352	Bacteria	Proteobacteria	Epsilonproteobacteria	Campylobacterales	Campylobacteraceae	Arcobacter	unknown species	Cluster_3352	0	0	0	0	0	0	0	0	0	0	0	0	2	1	2	4	8	14	4	1	7	0	0	0	0	0	0	0	0	0	0	0	0	0	0	0	0	0	0	0	0
Cluster_3357	Bacteria	Proteobacteria	Gammaproteobacteria	Cellvibrionales	Spongiibacteraceae	BD1-7 clade	unknown species	Cluster_3357	0	0	0	0	0	0	0	0	0	0	0	0	0	0	0	0	0	0	0	0	0	0	0	0	0	0	0	0	0	0	0	0	0	0	0	0	0	0	0	0	0
Cluster_3362	Bacteria	Tenericutes	Mollicutes	Mycoplasmatales	Mycoplasmataceae	unknown genus	unknown species	Cluster_3362	0	0	0	1	3	1	4	9	8	2	1	2	9	2	1	0	0	0	0	0	0	0	3	3	3	7	1	10	11	10	4	1	3	1	1	1	0	4	0	0	0
Cluster_3363	Bacteria	Chlamydiae	Chlamydiae	Chlamydiales	Simkaniaceae	Candidatus Fritschea	bacterium endosymbiont of Vexillifera sp.	Cluster_3363	0	0	0	0	375	0	0	0	0	0	0	0	0	0	0	0	0	0	0	0	0	0	0	0	0	0	0	0	0	0	0	0	0	0	0	0	0	0	0	0	0
Cluster_3378	Bacteria	Gracilibacteria	unknown class	unknown order	unknown family	unknown genus	unknown species	Cluster_3378	0	0	0	0	0	0	0	0	0	0	0	0	0	0	0	0	0	12	0	0	0	0	0	0	0	0	0	0	0	0	0	0	0	0	0	0	0	0	0	0	0
Cluster_3381	Bacteria	Bacteroidetes	Flavobacteriia	Flavobacteriales	Flavobacteriaceae	Aquimarina	Aquimarina sp.	Cluster_3381	4	6	0	1	4	0	5	2	2	0	1	0	1	6	2	0	0	8	0	0	0	0	1	7	0	3	0	0	1	0	0	3	0	7	0	1	6	9	3	3	0
Cluster_3383	Bacteria	Planctomycetes	OM190	unknown order	unknown family	unknown genus	unknown species	Cluster_3383	0	0	0	0	0	319	0	0	0	0	0	0	0	0	0	0	0	0	0	0	0	0	0	0	0	0	0	0	0	0	0	0	0	0	0	0	0	0	0	0	0
Cluster_3385	Bacteria	Proteobacteria	Gammaproteobacteria	Alteromonadales	Colwelliaceae	Colwellia	Multi-affiliation	Cluster_3385	0	0	0	0	2	1	0	0	0	0	0	1	14	1	11	3	9	7	1	0	1	0	0	0	3	0	0	0	0	0	0	0	0	0	0	0	4	1	0	0	0
Cluster_3386	Bacteria	Proteobacteria	Gammaproteobacteria	Oceanospirillales	Oceanospirillaceae	Marinobacterium	unknown species	Cluster_3386	1	0	0	0	0	0	0	0	0	0	0	0	2	3	3	27	9	15	37	42	28	0	0	0	0	0	0	0	0	0	0	0	0	0	0	0	0	0	1	0	0
Cluster_3393	Bacteria	Proteobacteria	Gammaproteobacteria	Alteromonadales	Pseudoalteromonadaceae	Pseudoalteromonas	unknown species	Cluster_3393	0	0	0	0	0	0	0	0	0	0	0	0	1	0	4	0	6	1	0	2	0	0	0	0	0	0	0	0	0	0	0	0	0	0	0	0	0	0	0	0	0
Cluster_3396	Bacteria	Verrucomicrobia	OPB35 soil group	unknown order	unknown family	unknown genus	unknown species	Cluster_3396	0	0	0	0	0	0	0	0	0	0	0	368	0	0	0	0	0	0	0	0	0	0	0	0	0	0	0	0	0	0	0	0	0	0	0	0	0	0	0	0	0
Cluster_3397	Bacteria	Bacteroidetes	Flavobacteriia	Flavobacteriales	Cryomorphaceae	unknown genus	unknown species	Cluster_3397	1	0	1	0	1	1	4	0	0	1	0	0	0	0	2	0	0	0	0	0	0	1	3	0	4	1	2	1	4	1	6	10	0	1	0	0	1	0	0	0	0
Cluster_3400	Bacteria	Proteobacteria	Gammaproteobacteria	Vibrionales	Vibrionaceae	Multi-affiliation	Multi-affiliation	Cluster_3400	0	0	0	0	0	0	0	0	0	0	0	0	0	0	0	0	1	0	0	1	0	0	0	0	0	0	0	0	0	0	0	0	0	0	0	0	0	0	0	0	0
Cluster_3412	Bacteria	Proteobacteria	Deltaproteobacteria	Bdellovibrionales	Bdellovibrionaceae	OM27 clade	unknown species	Cluster_3412	0	0	0	0	0	0	0	0	0	0	0	0	0	0	0	0	0	0	0	0	0	0	0	0	0	0	0	0	0	0	0	0	0	151	0	0	0	0	0	0	0
Cluster_3414	Bacteria	Proteobacteria	Gammaproteobacteria	Alteromonadales	Colwelliaceae	Colwellia	heterotrophic extracellular symbiont C of Adipicola pacifica	Cluster_3414	0	0	0	2	4	0	0	1	4	0	0	0	0	0	0	0	0	0	0	0	0	0	2	0	0	9	2	5	0	4	1	1	0	0	0	0	1	3	0	0	0
Cluster_3417	Bacteria	Verrucomicrobia	WCHB1-41	unknown order	unknown family	unknown genus	unknown species	Cluster_3417	0	0	0	0	0	0	0	0	0	0	0	148	0	0	0	0	0	0	0	0	0	0	0	0	0	0	0	0	0	0	5	0	0	0	0	0	0	0	0	0	0
Cluster_3427	Bacteria	Proteobacteria	Gammaproteobacteria	Oceanospirillales	Oceanospirillaceae	Marinomonas	Marinomonas fungiae	Cluster_3427	0	0	0	0	0	0	0	0	0	0	0	0	18	2	10	55	53	42	18	39	23	0	0	0	0	0	0	0	0	0	0	0	0	0	0	0	0	0	0	0	0
Cluster_3435	Bacteria	Proteobacteria	Gammaproteobacteria	Oceanospirillales	Oceanospirillaceae	Multi-affiliation	Multi-affiliation	Cluster_3435	0	0	0	0	0	0	0	0	0	0	0	0	44	5	17	62	86	60	28	22	18	0	0	0	0	0	0	0	0	0	0	0	0	0	0	0	0	0	0	0	0
Cluster_3439	Bacteria	Proteobacteria	Gammaproteobacteria	Cellvibrionales	Cellvibrionaceae	Pseudoteredinibacter	Multi-affiliation	Cluster_3439	0	0	0	0	0	0	0	0	0	0	280	0	0	0	0	0	0	0	2	0	0	0	0	0	0	1	0	0	0	0	0	0	0	0	0	0	0	0	0	0	0
Cluster_3442	Bacteria	Proteobacteria	Deltaproteobacteria	Bdellovibrionales	Bdellovibrionaceae	OM27 clade	unknown species	Cluster_3442	0	0	0	0	0	0	0	0	0	0	0	0	0	0	0	0	0	0	10	0	0	0	0	0	0	0	0	0	0	0	0	0	0	0	0	0	0	0	0	0	0
Cluster_3443	Bacteria	Bacteroidetes	Flavobacteriia	Flavobacteriales	Flavobacteriaceae	Aquimarina	Aquimarina sp.	Cluster_3443	0	2	0	6	1	0	0	1	0	0	0	4	1	0	0	0	0	0	0	0	0	0	0	1	1	0	0	3	2	3	4	0	0	0	0	1	0	0	0	0	0
Cluster_3447	Bacteria	Proteobacteria	Gammaproteobacteria	Alteromonadales	Psychromonadaceae	Psychromonas	Psychromonas sp.	Cluster_3447	0	0	0	0	0	0	0	0	0	0	0	0	17	11	18	1	9	5	2	0	0	0	0	0	0	0	0	0	0	0	0	0	0	1	0	0	8	1	0	0	0
Cluster_3460	Bacteria	Proteobacteria	Alphaproteobacteria	4-Org1-14	unknown family	unknown genus	unknown species	Cluster_3460	0	0	0	0	0	0	0	84	0	0	0	0	0	0	0	0	0	0	0	0	0	0	0	0	0	0	0	0	0	108	0	0	0	0	0	0	0	0	0	0	0
Cluster_3470	Bacteria	Verrucomicrobia	Verrucomicrobiae	Verrucomicrobiales	DEV007	unknown genus	unknown species	Cluster_3470	0	0	0	0	0	0	0	0	0	0	0	0	17	0	0	0	0	0	0	0	0	0	0	0	350	0	0	0	0	0	0	0	0	0	0	0	0	0	0	0	0
Cluster_3472	Bacteria	Proteobacteria	Betaproteobacteria	Burkholderiales	Comamonadaceae	Ideonella	unknown species	Cluster_3472	0	0	364	0	0	0	0	0	0	0	0	0	0	0	0	0	0	0	0	0	0	0	0	0	0	0	0	0	0	0	0	0	0	0	0	0	0	0	0	0	0
Cluster_3477	Bacteria	Firmicutes	Bacilli	Lactobacillales	Streptococcaceae	Streptococcus	Multi-affiliation	Cluster_3477	0	0	0	0	0	0	0	0	0	0	0	0	0	0	0	0	0	0	8	0	0	0	0	0	0	0	0	0	0	0	0	0	0	0	0	0	0	0	0	0	0
Cluster_3480	Bacteria	Tenericutes	Mollicutes	Mycoplasmatales	Mycoplasmataceae	unknown genus	unknown species	Cluster_3480	0	0	0	2	0	0	1	0	0	0	0	0	0	0	0	0	0	0	0	0	0	2	0	0	0	0	0	0	2	0	0	1	0	0	0	0	0	0	0	0	0
Cluster_3482	Bacteria	Bacteroidetes	Flavobacteriia	Flavobacteriales	Flavobacteriaceae	Polaribacter 1	Polaribacter irgensii	Cluster_3482	0	0	0	0	0	0	0	0	0	0	1	0	0	0	2	0	0	3	0	0	2	0	0	0	0	6	0	0	0	1	5	0	0	0	0	1	0	0	1	0	0
Cluster_3489	Bacteria	Proteobacteria	Gammaproteobacteria	Alteromonadales	Shewanellaceae	Psychrobium	Psychrobium conchae	Cluster_3489	0	0	0	0	0	0	0	0	0	0	0	0	10	0	20	13	22	15	7	5	4	0	0	0	1	0	0	0	0	0	0	0	0	0	0	0	0	0	0	0	0
Cluster_3490	Bacteria	Firmicutes	Bacilli	Lactobacillales	Streptococcaceae	Streptococcus	Multi-affiliation	Cluster_3490	0	0	0	0	0	0	0	0	0	0	0	0	0	0	0	0	0	0	0	0	0	0	0	0	0	0	0	0	0	0	0	0	0	0	180	0	0	0	0	0	0
Cluster_3492	Bacteria	Planctomycetes	Planctomycetacia	Planctomycetales	Planctomycetaceae	Planctomyces	unknown species	Cluster_3492	0	0	0	0	0	0	0	0	0	0	0	0	0	0	0	0	0	0	0	0	0	0	0	0	0	0	0	0	0	0	0	0	0	269	0	0	0	0	0	0	0
Cluster_3496	Bacteria	Tenericutes	Mollicutes	Mycoplasmatales	Mycoplasmataceae	unknown genus	unknown species	Cluster_3496	0	0	0	0	0	1	1	0	0	0	0	0	0	0	0	0	0	0	0	0	0	1	0	3	2	7	8	1	0	7	0	0	0	0	0	0	2	0	0	0	0
Cluster_3500	Bacteria	Bacteroidetes	Flavobacteriia	Flavobacteriales	Flavobacteriaceae	Aquimarina	Aquimarina sp.	Cluster_3500	1	0	0	4	1	0	0	3	2	0	0	1	0	0	0	0	0	0	0	0	0	0	0	5	1	2	3	3	0	10	0	1	0	1	0	0	0	2	0	0	0
Cluster_3503	Bacteria	Proteobacteria	Gammaproteobacteria	Oceanospirillales	Oleiphilaceae	Oleiphilus	unknown species	Cluster_3503	0	0	0	1	1	0	3	1	0	1	0	0	0	0	0	0	0	0	0	0	0	0	0	0	3	0	0	0	0	0	0	0	0	0	0	0	0	0	0	0	0
Cluster_3507	Bacteria	Planctomycetes	Planctomycetacia	Planctomycetales	Planctomycetaceae	Bythopirellula	unknown species	Cluster_3507	0	0	0	0	0	0	0	0	0	0	0	0	0	0	0	0	0	0	0	0	0	0	0	0	0	0	0	0	0	0	0	0	0	0	0	0	0	0	0	328	0
Cluster_3510	Bacteria	Proteobacteria	Gammaproteobacteria	Cellvibrionales	Cellvibrionaceae	unknown genus	unknown species	Cluster_3510	0	0	1	0	0	0	0	0	0	1	0	0	2	3	7	1	7	8	0	0	1	0	0	0	0	0	0	0	0	0	0	1	0	0	0	0	2	0	0	1	0
Cluster_3525	Bacteria	Proteobacteria	Deltaproteobacteria	NB1-j	unknown family	unknown genus	unknown species	Cluster_3525	0	0	0	0	0	0	358	0	0	0	0	0	0	0	0	0	0	0	0	0	0	0	0	0	0	0	0	0	0	0	0	0	0	0	0	0	0	0	0	0	0
Cluster_3526	Bacteria	Proteobacteria	Alphaproteobacteria	Rhodobacterales	Rhodobacteraceae	Pelagicola	Rhodobacteraceae bacterium DG1287	Cluster_3526	0	0	0	0	0	0	0	0	0	0	0	0	0	0	0	0	0	0	0	0	0	360	0	0	0	0	0	0	0	0	0	0	0	0	0	0	0	0	0	0	0
Cluster_3528	Bacteria	Proteobacteria	Gammaproteobacteria	Alteromonadales	Alteromonadaceae	Multi-affiliation	Multi-affiliation	Cluster_3528	0	0	0	0	0	0	0	0	0	0	0	0	0	0	0	0	0	2	0	0	0	0	0	0	0	0	0	0	0	0	2	0	0	0	0	0	0	0	0	0	0
Cluster_3530	Bacteria	Bacteroidetes	Flavobacteriia	Flavobacteriales	Flavobacteriaceae	Tenacibaculum	Multi-affiliation	Cluster_3530	0	0	0	0	0	0	0	0	0	0	0	0	0	0	0	10	32	0	12	0	0	0	0	0	0	0	0	0	0	0	0	0	0	0	0	0	0	0	0	0	0
Cluster_3543	Bacteria	Verrucomicrobia	Verrucomicrobiae	Verrucomicrobiales	DEV007	unknown genus	Verrucomicrobia bacterium PAORIC-16	Cluster_3543	0	0	0	0	0	0	0	0	0	0	0	0	0	0	0	0	0	0	0	0	0	0	0	0	0	0	0	0	0	0	0	0	0	0	0	0	12	0	0	0	0
Cluster_3558	Bacteria	Proteobacteria	Gammaproteobacteria	Oceanospirillales	SUP05 cluster	unknown genus	unknown species	Cluster_3558	0	0	0	0	0	0	0	0	0	0	0	0	10	5	3	6	14	3	2	6	1	0	0	0	0	0	0	0	0	0	0	0	0	0	0	0	2	3	5	0	1
Cluster_3559	Bacteria	Proteobacteria	Gammaproteobacteria	Alteromonadales	Alteromonadaceae	Multi-affiliation	Multi-affiliation	Cluster_3559	0	0	0	0	0	0	0	0	0	0	0	0	2	1	5	5	7	24	9	18	3	0	0	0	0	0	0	0	0	0	0	0	0	0	0	0	0	0	2	0	0
Cluster_3566	Bacteria	Proteobacteria	Gammaproteobacteria	Alteromonadales	Colwelliaceae	unknown genus	Litorilituus sediminis	Cluster_3566	1	0	0	2	5	3	5	8	1	0	2	2	2	0	0	0	0	0	0	0	0	0	0	3	0	1	1	6	0	2	3	2	0	2	0	0	6	1	0	0	0
Cluster_3571	Bacteria	Proteobacteria	Gammaproteobacteria	Oceanospirillales	Oceanospirillaceae	Profundimonas	Neptunomonas sp.	Cluster_3571	0	0	0	0	0	0	0	0	0	0	0	0	0	0	0	0	0	0	0	2	0	0	0	0	310	0	0	0	0	0	0	0	0	0	0	0	0	0	0	0	0
Cluster_3573	Bacteria	Tenericutes	Mollicutes	Mycoplasmatales	Mycoplasmataceae	unknown genus	unknown species	Cluster_3573	0	0	0	0	0	0	1	0	1	0	0	1	3	2	2	0	1	0	0	0	0	0	0	0	1	20	0	2	0	0	2	0	0	1	0	0	0	2	1	0	0
Cluster_3576	Bacteria	Spirochaetae	Spirochaetes	Spirochaetales	Spirochaetaceae	unknown genus	unknown species	Cluster_3576	0	0	0	0	0	0	0	0	0	0	0	0	0	0	0	0	0	0	0	0	0	0	0	0	0	0	349	0	0	0	0	0	0	0	0	0	0	0	0	0	0
Cluster_3579	Bacteria	Firmicutes	Clostridia	Clostridiales	JTB215	unknown genus	unknown species	Cluster_3579	0	0	0	0	0	0	0	0	0	0	0	0	0	0	0	68	12	0	13	43	25	0	0	0	0	0	0	0	0	0	0	0	0	0	0	0	0	0	0	0	0
Cluster_3580	Bacteria	Proteobacteria	Gammaproteobacteria	Alteromonadales	Psychromonadaceae	Psychromonas	unknown species	Cluster_3580	4	0	0	0	0	0	1	5	0	0	0	1	5	0	8	0	3	1	2	0	0	0	0	0	0	2	0	1	0	0	1	2	0	0	0	0	4	2	1	0	0
Cluster_3585	Bacteria	Proteobacteria	Gammaproteobacteria	Oceanospirillales	Oceanospirillaceae	Amphritea	unknown species	Cluster_3585	0	0	0	0	0	0	0	0	0	0	0	0	0	0	0	29	39	41	32	1	7	0	0	0	0	0	0	0	0	0	0	0	0	0	0	0	0	0	0	0	0
Cluster_3588	Bacteria	Proteobacteria	Gammaproteobacteria	Vibrionales	Vibrionaceae	Vibrio	Vibrio tapetis	Cluster_3588	0	0	0	0	0	0	0	0	0	0	0	0	0	0	0	0	0	0	0	0	0	0	0	0	0	139	0	0	0	0	0	0	0	0	0	0	0	0	0	0	0
Cluster_3590	Bacteria	Bacteroidetes	Flavobacteriia	Flavobacteriales	Flavobacteriaceae	Aquimarina	Aquimarina megaterium XH134	Cluster_3590	4	2	0	1	3	0	0	2	0	4	3	4	2	4	0	0	0	0	0	0	0	0	1	0	0	6	0	10	0	0	1	5	0	0	0	0	2	0	1	0	0
Cluster_3592	Bacteria	Proteobacteria	Deltaproteobacteria	NB1-j	unknown family	unknown genus	unknown species	Cluster_3592	0	0	0	0	0	0	0	0	0	0	0	0	0	0	0	0	0	0	0	0	0	0	348	0	0	0	0	0	0	0	0	0	0	0	0	0	0	0	0	0	0
Cluster_3594	Bacteria	Proteobacteria	Gammaproteobacteria	Oceanospirillales	Oceanospirillaceae	Marinobacterium	unknown species	Cluster_3594	0	0	0	0	0	0	0	0	0	0	0	0	0	0	0	17	162	123	5	6	29	0	0	0	0	0	0	0	0	0	0	0	0	0	0	0	0	0	0	0	0
Cluster_3596	Bacteria	Bacteroidetes	Flavobacteriia	Flavobacteriales	Flavobacteriaceae	Aquibacter	unknown species	Cluster_3596	0	0	0	0	0	0	0	0	0	0	0	0	0	0	0	1	1	0	0	2	3	0	0	0	0	0	0	0	0	0	0	0	0	0	0	0	0	0	0	0	0
Cluster_3597	Bacteria	Proteobacteria	Deltaproteobacteria	SAR324 clade(Marine group B)	unknown family	unknown genus	unknown species	Cluster_3597	0	0	0	0	0	0	0	0	0	0	0	0	0	0	0	0	0	0	0	0	0	0	0	0	0	0	0	0	0	0	0	0	0	0	204	0	0	0	0	0	0
Cluster_3600	Bacteria	Proteobacteria	Gammaproteobacteria	Oceanospirillales	Oceanospirillaceae	Oleibacter	unknown species	Cluster_3600	0	0	0	0	0	0	0	0	0	0	0	0	0	0	0	12	4	66	22	35	34	0	0	0	0	0	0	0	0	0	0	0	0	0	0	0	0	0	0	0	0
Cluster_3605	Bacteria	Bacteroidetes	Flavobacteriia	Flavobacteriales	Flavobacteriaceae	Aquibacter	unknown species	Cluster_3605	0	0	0	0	0	0	0	0	0	0	0	0	1	0	1	2	2	3	1	1	2	0	0	0	0	0	0	0	0	0	0	0	0	0	0	0	1	0	0	0	0
Cluster_3616	Bacteria	Proteobacteria	Gammaproteobacteria	Oceanospirillales	Oceanospirillaceae	Marinobacterium	unknown species	Cluster_3616	0	0	0	0	0	0	0	0	0	0	0	0	24	2	22	62	46	25	17	17	16	0	0	0	0	0	0	0	0	0	0	0	0	0	0	0	0	0	0	0	0
Cluster_3619	Bacteria	Bacteroidetes	Flavobacteriia	Flavobacteriales	Cryomorphaceae	Salinirepens	unknown species	Cluster_3619	0	0	1	0	0	0	3	7	3	2	0	0	18	4	24	7	22	5	4	0	2	0	0	0	6	0	0	0	0	0	2	0	0	0	0	0	2	1	0	2	0
Cluster_3621	Bacteria	Proteobacteria	Gammaproteobacteria	Oceanospirillales	Oceanospirillaceae	Neptuniibacter	bacterium enrichment culture clone 32(2013)	Cluster_3621	0	0	0	0	0	0	0	0	0	0	0	0	5	0	0	37	26	16	16	33	12	0	0	0	0	0	0	0	0	0	0	0	0	0	0	0	0	0	0	0	0
Cluster_3622	Bacteria	Bacteroidetes	Bacteroidia	Bacteroidales	Marinilabiaceae	unknown genus	unknown species	Cluster_3622	0	0	0	0	0	0	0	0	0	0	0	0	0	0	0	3	8	0	0	2	12	0	0	0	0	0	0	0	0	0	0	0	0	0	0	0	1	0	0	0	0
Cluster_3623	Bacteria	Proteobacteria	Gammaproteobacteria	Alteromonadales	Colwelliaceae	Multi-affiliation	Multi-affiliation	Cluster_3623	0	0	0	0	0	0	0	0	0	0	0	0	0	0	0	4	3	0	0	0	0	0	0	0	0	0	0	0	0	0	0	0	0	0	0	0	0	0	0	0	0
Cluster_3632	Bacteria	Cyanobacteria	Melainabacteria	Caenarcaniphilales	unknown family	unknown genus	unknown species	Cluster_3632	0	0	0	0	0	0	0	0	0	0	0	0	304	0	0	0	0	0	0	0	0	0	0	0	0	0	0	0	0	0	0	0	0	0	0	0	0	0	0	0	0
Cluster_3634	Bacteria	Proteobacteria	Gammaproteobacteria	Alteromonadales	Colwelliaceae	Colwellia	heterotrophic extracellular symbiont C of Adipicola pacifica	Cluster_3634	0	0	0	1	1	0	0	1	1	0	0	0	1	0	0	0	0	0	0	0	0	0	0	2	1	2	7	7	3	5	1	0	0	0	0	0	0	2	0	0	0
Cluster_3636	Bacteria	Proteobacteria	Gammaproteobacteria	Vibrionales	Vibrionaceae	Vibrio	Multi-affiliation	Cluster_3636	0	0	0	1	0	0	1	3	1	0	3	1	0	5	4	1	1	0	0	0	0	0	0	0	0	2	0	0	0	1	15	0	0	0	0	0	2	0	0	1	0
Cluster_3637	Bacteria	Proteobacteria	Deltaproteobacteria	Bdellovibrionales	Bacteriovoracaceae	Peredibacter	unknown species	Cluster_3637	0	0	0	0	0	0	0	0	0	0	0	0	0	0	0	0	0	0	0	0	0	0	0	0	334	0	0	0	0	0	0	0	0	0	0	0	0	0	0	0	0
Cluster_3639	Bacteria	Bacteroidetes	Flavobacteriia	Flavobacteriales	Cryomorphaceae	Salinirepens	unknown species	Cluster_3639	0	0	0	0	0	0	1	0	0	2	0	0	5	3	7	20	18	31	44	21	25	0	0	2	0	0	0	0	0	0	0	0	0	0	0	0	2	0	1	0	1
Cluster_3641	Bacteria	Proteobacteria	Gammaproteobacteria	Oceanospirillales	Oleiphilaceae	Oleiphilus	Oleiphilus sp.	Cluster_3641	3	2	1	0	1	1	4	15	0	4	11	4	0	1	0	0	0	0	0	0	0	1	0	0	0	3	0	3	4	3	0	14	2	1	0	0	3	0	0	0	0
Cluster_3642	Bacteria	Proteobacteria	Gammaproteobacteria	Alteromonadales	Colwelliaceae	Colwellia	unknown species	Cluster_3642	0	2	1	1	1	0	0	0	0	0	0	0	0	0	0	0	0	0	0	0	0	1	1	0	1	3	4	4	5	1	1	0	0	0	0	0	0	0	0	0	0
Cluster_3653	Bacteria	Bacteroidetes	Flavobacteriia	Flavobacteriales	Cryomorphaceae	Salinirepens	unknown species	Cluster_3653	0	0	0	0	0	0	0	0	0	0	0	0	0	1	0	19	10	41	32	30	5	0	0	0	0	0	0	0	0	0	0	0	0	0	0	0	0	0	0	0	0
Cluster_3663	Bacteria	Proteobacteria	Gammaproteobacteria	Vibrionales	Vibrionaceae	Vibrio	unknown species	Cluster_3663	0	0	0	0	0	0	0	0	0	0	0	0	0	0	1	80	11	1	21	34	9	0	0	0	0	19	0	0	0	0	10	0	0	0	0	0	0	2	4	0	0
Cluster_3672	Bacteria	Proteobacteria	Gammaproteobacteria	Alteromonadales	Pseudoalteromonadaceae	Pseudoalteromonas	Pseudoalteromonas sp.	Cluster_3672	0	0	0	0	0	0	0	0	0	0	0	1	7	1	5	80	33	26	30	31	18	0	0	0	2	3	0	0	0	0	3	0	0	0	0	0	3	0	1	0	0
Cluster_3673	Bacteria	Proteobacteria	Alphaproteobacteria	Rhodospirillales	Rhodospirillaceae	unknown genus	unknown species	Cluster_3673	0	0	0	0	0	0	0	0	0	0	0	0	0	0	55	0	70	9	0	0	0	0	0	0	0	0	0	0	0	0	0	0	0	0	0	0	0	0	0	0	0
Cluster_3682	Bacteria	Proteobacteria	Gammaproteobacteria	Alteromonadales	Psychromonadaceae	Psychromonas	Psychromonas sp.	Cluster_3682	0	0	0	0	0	0	0	0	0	0	0	0	13	0	16	9	14	21	15	5	10	0	0	0	0	0	0	0	0	0	0	0	0	0	0	0	0	0	0	0	0
Cluster_3685	Bacteria	Proteobacteria	Gammaproteobacteria	Oceanospirillales	Oceanospirillaceae	Balneatrix	unknown species	Cluster_3685	1	0	0	0	2	1	1	14	4	1	0	6	2	1	0	0	0	0	0	0	0	0	0	0	0	1	4	1	1	2	0	1	0	0	0	1	11	1	2	0	0
Cluster_3688	Bacteria	Proteobacteria	Gammaproteobacteria	Oceanospirillales	Oleiphilaceae	Oleiphilus	Multi-affiliation	Cluster_3688	0	0	0	0	0	0	0	0	0	0	1	0	2	1	2	0	3	1	0	0	0	0	0	0	3	0	0	0	0	0	2	0	0	0	0	0	4	0	2	0	0
Cluster_3691	Bacteria	Bacteroidetes	Bacteroidia	Bacteroidales	Marinilabiaceae	unknown genus	unknown species	Cluster_3691	0	0	0	0	0	0	0	0	0	0	1	4	3	0	0	0	6	0	0	0	13	0	0	0	0	0	0	0	0	0	0	0	0	0	0	0	0	0	0	1	2
Cluster_3695	Bacteria	Actinobacteria	Actinobacteria	Micrococcales	Microbacteriaceae	Pseudoclavibacter	unknown species	Cluster_3695	0	0	0	0	0	0	0	0	0	0	0	0	0	0	0	79	0	0	0	0	0	0	0	0	0	0	0	0	0	0	0	0	0	0	0	0	0	0	0	0	0
Cluster_3699	Bacteria	Bacteroidetes	Flavobacteriia	Flavobacteriales	Flavobacteriaceae	Aquimarina	Aquimarina sp.	Cluster_3699	2	0	0	0	0	2	0	1	0	1	1	0	0	1	1	0	3	2	0	0	2	0	0	0	1	0	0	11	1	2	5	14	0	0	0	3	2	0	1	0	0
Cluster_3700	Bacteria	Planctomycetes	Phycisphaerae	Phycisphaerales	Phycisphaeraceae	SM1A02	unknown species	Cluster_3700	0	8	0	0	10	0	0	9	14	0	0	0	0	2	0	0	2	0	0	0	0	0	0	12	0	0	0	0	0	0	0	0	0	0	0	0	0	7	16	0	0
Cluster_3704	Bacteria	Proteobacteria	Gammaproteobacteria	Cellvibrionales	Cellvibrionaceae	unknown genus	unknown species	Cluster_3704	0	0	0	1	1	0	0	5	2	0	2	4	1	0	5	0	0	0	0	0	0	0	0	1	3	12	3	3	4	5	3	0	2	1	0	0	1	3	0	0	0
Cluster_3711	Bacteria	Proteobacteria	Gammaproteobacteria	Alteromonadales	Pseudoalteromonadaceae	Algicola	Psychrosphaera saromensis	Cluster_3711	0	0	0	0	0	0	0	0	0	0	0	0	5	0	5	28	36	27	24	23	14	0	0	0	0	0	0	0	0	0	0	0	0	0	0	0	0	0	0	0	0
Cluster_3712	Bacteria	Proteobacteria	Gammaproteobacteria	Oceanospirillales	Oleiphilaceae	Oleiphilus	Oleiphilus sp.	Cluster_3712	0	0	0	0	1	0	0	2	0	0	0	11	4	3	5	2	3	4	1	0	0	0	0	0	6	1	0	0	0	0	1	0	0	0	0	0	6	0	2	1	0
Cluster_3714	Bacteria	Proteobacteria	Alphaproteobacteria	Sphingomonadales	Sphingomonadaceae	Sphingomonas	unknown species	Cluster_3714	0	0	0	0	0	0	0	0	0	0	0	0	0	0	0	9	0	0	0	9	0	0	0	0	0	0	0	0	0	0	0	0	0	0	0	0	0	0	0	0	0
Cluster_3715	Bacteria	Proteobacteria	Gammaproteobacteria	Cellvibrionales	Cellvibrionaceae	unknown genus	unknown species	Cluster_3715	0	0	0	0	0	0	0	0	0	0	0	0	0	0	0	0	0	4	0	0	0	0	0	0	0	0	0	0	0	0	0	0	0	0	0	0	0	0	0	0	0
Cluster_3716	Bacteria	Proteobacteria	Gammaproteobacteria	Oceanospirillales	SUP05 cluster	unknown genus	unknown species	Cluster_3716	0	0	0	0	0	0	0	0	1	0	0	0	29	5	34	3	6	11	0	0	4	0	0	0	2	0	0	0	0	0	0	0	0	0	0	0	0	2	0	0	0
Cluster_3717	Bacteria	Proteobacteria	Gammaproteobacteria	Vibrionales	Vibrionaceae	Catenococcus	unknown species	Cluster_3717	0	0	0	0	0	0	0	9	0	3	1	6	5	0	3	2	5	3	1	6	1	0	1	0	1	118	0	2	2	5	10	0	0	0	0	0	2	1	1	1	0
Cluster_3718	Bacteria	Proteobacteria	Gammaproteobacteria	Cellvibrionales	Cellvibrionaceae	unknown genus	unknown species	Cluster_3718	2	0	0	9	1	0	4	6	9	0	0	0	4	0	2	0	0	0	0	0	0	0	1	1	4	16	13	11	13	7	2	3	6	3	0	0	2	5	0	0	0
Cluster_3719	Bacteria	Proteobacteria	Gammaproteobacteria	Multi-affiliation	Multi-affiliation	Multi-affiliation	Multi-affiliation	Cluster_3719	0	0	0	0	0	0	0	0	0	0	0	0	40	11	25	9	14	19	0	8	8	0	0	0	1	0	0	0	0	0	0	0	0	0	0	0	0	13	1	1	2
Cluster_3720	Bacteria	Proteobacteria	Gammaproteobacteria	Alteromonadales	Colwelliaceae	Colwellia	unknown species	Cluster_3720	2	0	3	0	1	0	2	3	5	0	1	0	3	1	6	0	2	3	0	0	0	0	2	0	0	4	0	2	0	1	2	3	0	2	2	0	6	1	0	0	2
Cluster_3725	Bacteria	Firmicutes	Bacilli	Lactobacillales	Streptococcaceae	Streptococcus	Multi-affiliation	Cluster_3725	0	0	0	0	0	0	0	0	0	0	0	0	0	0	0	0	0	0	0	0	0	0	0	0	0	0	0	0	0	196	0	0	0	0	0	0	0	0	0	0	0
Cluster_3726	Bacteria	Chloroflexi	Thermomicrobia	JG30-KF-CM45	unknown family	unknown genus	unknown species	Cluster_3726	0	0	139	0	0	0	0	0	0	0	0	0	0	0	0	0	0	0	0	0	0	0	0	0	0	0	0	0	0	0	0	0	0	0	0	0	0	0	0	0	0
Cluster_3728	Bacteria	Bacteroidetes	Flavobacteriia	Flavobacteriales	Flavobacteriaceae	Flavicella	unknown species	Cluster_3728	5	0	0	0	0	0	0	0	0	0	0	0	0	0	1	0	0	0	0	0	0	1	0	0	1	10	3	1	0	0	5	0	0	0	0	0	0	0	0	0	0
Cluster_3733	Bacteria	Bacteroidetes	Flavobacteriia	Flavobacteriales	Cryomorphaceae	unknown genus	unknown species	Cluster_3733	0	0	0	0	0	0	0	0	0	327	0	0	0	0	0	0	0	0	0	0	0	0	0	0	0	0	0	0	0	0	0	0	0	0	0	0	0	0	0	0	0
Cluster_3735	Bacteria	Proteobacteria	Gammaproteobacteria	Alteromonadales	Colwelliaceae	Colwellia	unknown species	Cluster_3735	1	0	0	0	0	0	1	0	0	0	0	1	1	0	2	1	1	1	0	2	1	0	0	0	0	11	0	0	0	2	9	0	0	1	0	0	5	4	0	1	0
Cluster_3741	Bacteria	Proteobacteria	Gammaproteobacteria	Oceanospirillales	Oceanospirillaceae	Litoribacillus	unknown species	Cluster_3741	0	0	0	0	0	0	0	0	0	0	0	0	0	0	2	3	3	4	0	0	1	0	0	0	0	0	0	0	0	0	0	0	0	0	0	0	0	0	0	0	0
Cluster_3742	Bacteria	Proteobacteria	Gammaproteobacteria	Multi-affiliation	Multi-affiliation	Multi-affiliation	Multi-affiliation	Cluster_3742	0	0	0	0	0	0	0	0	0	0	0	0	6	1	7	102	104	52	53	50	29	0	0	0	0	0	0	0	0	0	0	0	0	0	0	0	0	0	0	0	0
Cluster_3743	Bacteria	Bacteroidetes	Bacteroidia	Bacteroidales	Marinilabiaceae	unknown genus	unknown species	Cluster_3743	0	0	0	0	0	0	0	0	0	0	0	1	0	0	0	0	0	0	0	0	0	0	0	0	0	0	0	0	0	0	0	0	0	0	0	0	0	0	0	0	2
Cluster_3745	Bacteria	Bacteroidetes	Flavobacteriia	Flavobacteriales	NS9 marine group	unknown genus	unknown species	Cluster_3745	0	0	0	0	0	0	0	0	0	0	0	0	0	0	0	0	0	0	0	0	0	0	0	0	0	0	0	0	0	0	0	0	0	0	106	0	0	0	175	0	0
Cluster_3746	Bacteria	Proteobacteria	Deltaproteobacteria	Myxococcales	Sandaracinaceae	Sandaracinus	unknown species	Cluster_3746	0	0	22	0	0	0	0	0	0	0	0	0	0	0	0	0	0	0	0	0	0	0	0	0	0	0	0	0	0	0	0	0	0	0	0	0	0	0	0	0	0
Cluster_3748	Bacteria	Planctomycetes	Planctomycetacia	Planctomycetales	Planctomycetaceae	Planctomyces	unknown species	Cluster_3748	0	0	0	0	0	0	3	191	0	0	0	0	0	0	0	0	0	0	0	0	0	0	0	0	0	0	0	0	0	0	0	0	0	0	0	0	0	0	0	0	0
Cluster_3749	Bacteria	Proteobacteria	Deltaproteobacteria	Bdellovibrionales	Bdellovibrionaceae	Bdellovibrio	unknown species	Cluster_3749	0	0	0	0	0	0	0	0	0	287	0	0	0	0	0	0	0	0	0	0	0	0	0	0	0	0	0	0	0	0	0	0	0	0	0	0	0	0	0	0	0
Cluster_3750	Bacteria	Verrucomicrobia	Verrucomicrobiae	Verrucomicrobiales	DEV007	unknown genus	unknown species	Cluster_3750	0	0	0	0	0	0	0	0	0	0	0	0	0	0	0	0	0	0	0	0	0	0	0	0	0	0	0	0	0	0	0	0	0	0	0	0	0	0	0	0	0
Cluster_3751	Bacteria	Proteobacteria	Gammaproteobacteria	Alteromonadales	Psychromonadaceae	Psychromonas	unknown species	Cluster_3751	0	0	0	0	0	0	3	0	0	0	0	1	8	1	3	14	13	8	4	14	9	0	0	0	1	0	0	0	0	0	0	0	0	0	0	0	0	0	0	0	0
Cluster_3752	Bacteria	Firmicutes	Clostridia	Clostridiales	Family XII	Fusibacter	unknown species	Cluster_3752	0	0	0	0	0	0	0	0	0	0	0	0	0	0	0	0	0	0	0	15	0	0	0	0	0	0	0	0	0	0	0	0	0	0	0	0	0	0	0	0	0
Cluster_3753	Bacteria	Proteobacteria	Gammaproteobacteria	Alteromonadales	Shewanellaceae	Psychrobium	Multi-affiliation	Cluster_3753	0	0	0	0	0	0	0	0	0	0	0	0	16	2	27	16	17	24	5	7	7	0	0	0	0	0	0	0	0	0	0	0	0	0	0	0	1	0	0	0	0
Cluster_3759	Bacteria	Proteobacteria	Gammaproteobacteria	Oceanospirillales	Oleiphilaceae	Oleiphilus	unknown species	Cluster_3759	0	0	0	0	0	0	0	0	0	0	0	3	8	5	10	5	5	2	1	0	2	0	0	0	14	3	0	0	0	0	8	0	0	0	0	1	6	3	4	1	0
Cluster_3761	Bacteria	Proteobacteria	Gammaproteobacteria	Alteromonadales	Colwelliaceae	Multi-affiliation	Multi-affiliation	Cluster_3761	0	0	0	0	0	0	0	0	0	0	0	5	26	4	18	11	20	19	18	8	17	0	0	0	2	0	0	0	0	0	3	0	1	0	0	2	3	0	0	1	0
Cluster_3765	Bacteria	Verrucomicrobia	Verrucomicrobiae	Verrucomicrobiales	DEV007	unknown genus	unknown species	Cluster_3765	0	0	0	0	0	0	0	0	321	0	0	0	0	0	0	0	0	0	0	0	0	0	0	0	0	0	0	0	0	0	0	0	0	0	0	0	0	0	0	0	0
Cluster_3768	Bacteria	Proteobacteria	Epsilonproteobacteria	Campylobacterales	Campylobacteraceae	Arcobacter	unknown species	Cluster_3768	0	0	0	0	0	0	0	0	0	0	0	0	1	3	5	44	21	8	14	34	14	0	0	0	0	0	0	0	0	0	0	0	0	0	0	0	3	3	0	0	0
Cluster_3769	Bacteria	Proteobacteria	Gammaproteobacteria	Cellvibrionales	Cellvibrionaceae	Simiduia	unknown species	Cluster_3769	1	0	0	0	0	0	0	0	0	0	0	0	1	3	2	0	0	0	0	0	0	0	0	0	0	0	1	2	5	6	7	3	0	0	2	2	11	1	6	2	0
Cluster_3771	Bacteria	Proteobacteria	Gammaproteobacteria	Oceanospirillales	Oceanospirillaceae	Marinobacterium	unknown species	Cluster_3771	0	0	0	0	0	0	0	0	0	0	0	0	1	3	2	13	12	12	15	19	12	0	0	0	0	0	0	0	0	0	0	0	0	0	0	0	0	0	0	1	0
Cluster_3772	Bacteria	Proteobacteria	Gammaproteobacteria	Oceanospirillales	Oleiphilaceae	Oleiphilus	Oleiphilus sp.	Cluster_3772	0	0	0	2	0	0	0	1	0	0	2	1	0	0	0	0	0	0	0	0	0	3	0	0	4	9	3	7	6	2	3	0	1	0	0	0	0	0	0	0	0
Cluster_3791	Bacteria	Gracilibacteria	unknown class	unknown order	unknown family	unknown genus	bioreactor metagenome	Cluster_3791	0	0	0	0	0	0	0	0	0	0	0	0	0	0	97	14	21	25	29	13	0	0	0	0	0	0	0	0	0	0	0	0	0	0	0	0	0	0	0	0	0
Cluster_3795	Bacteria	Proteobacteria	Gammaproteobacteria	Alteromonadales	Shewanellaceae	Shewanella	Multi-affiliation	Cluster_3795	0	0	0	0	0	0	0	0	0	0	0	0	0	0	0	0	0	0	0	0	0	0	0	0	0	136	0	0	0	0	0	0	0	0	0	0	0	0	0	0	0
Cluster_3809	Bacteria	BRC1	unknown class	unknown order	unknown family	unknown genus	unknown species	Cluster_3809	0	0	0	0	0	0	0	0	0	0	0	0	0	0	0	0	0	0	0	0	0	0	0	0	0	0	0	0	0	0	0	0	0	0	0	0	0	0	0	0	313
Cluster_3816	Bacteria	Proteobacteria	Gammaproteobacteria	Cellvibrionales	Cellvibrionaceae	unknown genus	unknown species	Cluster_3816	0	0	0	0	0	0	1	1	0	0	0	0	2	2	2	6	3	4	2	0	1	0	0	0	0	0	0	0	0	0	0	0	0	0	0	0	1	0	0	0	0
Cluster_3817	Bacteria	Proteobacteria	Deltaproteobacteria	NB1-j	unknown family	unknown genus	unknown species	Cluster_3817	0	0	0	0	0	0	0	0	0	1	0	0	0	0	0	0	0	0	0	0	0	0	0	0	0	0	1	0	0	0	0	0	0	0	0	0	0	0	0	0	0
Cluster_3819	Bacteria	Proteobacteria	Alphaproteobacteria	Rickettsiales	Rickettsiales Incertae Sedis	Candidatus Finniella	unknown species	Cluster_3819	0	0	0	0	0	0	0	0	0	0	0	0	0	0	0	0	0	0	0	0	0	0	0	0	0	0	0	0	0	0	0	0	0	0	0	0	0	0	0	0	0
Cluster_3820	Bacteria	Bacteroidetes	Sphingobacteriia	Sphingobacteriales	NS11-12 marine group	unknown genus	unknown species	Cluster_3820	0	0	0	0	0	0	0	0	0	0	310	0	0	0	0	0	0	0	0	0	0	0	0	0	0	0	0	0	0	0	0	0	0	0	0	0	0	0	0	0	0
Cluster_3838	Bacteria	Proteobacteria	Gammaproteobacteria	Alteromonadales	Colwelliaceae	Thalassotalea	Thalassomonas sp.	Cluster_3838	0	0	0	0	0	0	0	0	0	0	0	0	0	0	0	0	0	0	0	0	0	0	0	0	314	0	0	0	0	0	0	0	0	0	0	0	0	0	0	0	0
Cluster_3840	Bacteria	Bacteroidetes	Sphingobacteriia	Sphingobacteriales	Saprospiraceae	unknown genus	unknown species	Cluster_3840	0	0	0	0	0	0	0	0	0	0	0	0	0	0	0	4	0	0	0	0	0	0	0	0	0	0	0	0	0	0	0	0	0	0	0	0	0	0	0	0	0
Cluster_3841	Bacteria	Planctomycetes	OM190	unknown order	unknown family	unknown genus	unknown species	Cluster_3841	0	0	0	0	0	0	0	303	0	0	0	0	0	0	0	0	0	0	0	0	0	0	0	0	0	0	0	0	0	0	0	0	0	0	0	0	0	0	0	0	0
Cluster_3843	Bacteria	Proteobacteria	Gammaproteobacteria	Cellvibrionales	Halieaceae	Haliea	unknown species	Cluster_3843	0	0	0	0	0	0	0	0	0	0	0	0	0	0	0	0	0	0	0	0	0	0	0	0	0	0	0	0	0	0	0	0	0	199	0	0	0	0	0	0	0
Cluster_3844	Bacteria	Proteobacteria	Deltaproteobacteria	Bradymonadales	unknown family	unknown genus	unknown species	Cluster_3844	0	0	0	0	0	0	0	0	0	0	0	0	0	0	0	0	0	0	0	0	0	0	167	0	0	0	0	0	0	0	0	0	0	0	0	0	0	0	0	0	0
Cluster_3847	Bacteria	Proteobacteria	Gammaproteobacteria	Vibrionales	Vibrionaceae	Vibrio	Vibrio sp.	Cluster_3847	0	0	0	0	0	0	0	0	0	0	0	0	1	1	1	0	1	3	0	0	0	0	0	0	0	3	0	1	0	0	7	0	0	0	0	0	0	0	1	0	0
Cluster_3849	Bacteria	Proteobacteria	Gammaproteobacteria	Alteromonadales	Psychromonadaceae	Psychromonas	unknown species	Cluster_3849	0	0	0	1	2	1	6	6	0	0	1	0	3	8	6	0	1	10	0	0	0	1	1	2	0	1	0	2	1	5	0	1	0	2	0	9	1	0	0	1	0
Cluster_3850	Bacteria	Bacteroidetes	Flavobacteriia	Flavobacteriales	Cryomorphaceae	Salinirepens	unknown species	Cluster_3850	0	0	0	0	0	0	0	0	0	0	0	0	2	1	1	4	21	28	14	12	7	0	0	0	0	0	0	0	0	0	0	0	0	0	0	0	0	0	0	0	0
Cluster_3853	Bacteria	Chloroflexi	Anaerolineae	Anaerolineales	Anaerolineaceae	unknown genus	unknown species	Cluster_3853	0	0	0	0	0	0	0	0	0	0	0	0	0	0	0	0	0	0	0	0	80	0	0	0	0	0	0	0	0	0	0	0	0	0	0	0	0	0	0	0	0
Cluster_3855	Bacteria	Proteobacteria	Gammaproteobacteria	Oceanospirillales	Oceanospirillaceae	Marinomonas	Marinomonas fungiae	Cluster_3855	0	0	0	0	0	0	0	0	0	0	0	0	9	3	6	24	31	38	33	39	28	0	0	0	0	0	0	0	0	0	0	0	0	0	0	0	1	0	0	0	0
Cluster_3861	Bacteria	Proteobacteria	Gammaproteobacteria	Vibrionales	Vibrionaceae	Vibrio	Multi-affiliation	Cluster_3861	0	0	0	0	0	0	0	0	0	0	0	2	1	3	2	0	0	0	0	2	0	0	0	0	3	4	0	0	0	0	2	0	0	0	0	0	3	2	2	0	0
Cluster_3862	Bacteria	Proteobacteria	Gammaproteobacteria	Alteromonadales	Colwelliaceae	Colwellia	unknown species	Cluster_3862	0	0	0	0	0	1	0	1	0	0	0	4	9	0	7	4	5	4	3	0	0	0	0	0	1	0	0	0	0	0	1	0	0	0	0	0	2	2	0	0	2
Cluster_3868	Bacteria	Bacteroidetes	Flavobacteriia	Flavobacteriales	Flavobacteriaceae	Polaribacter	Polaribacter sp.	Cluster_3868	0	0	0	3	1	0	0	1	0	0	0	0	0	0	1	0	3	0	0	0	0	2	0	0	3	6	0	0	3	0	2	0	0	0	0	0	5	0	4	0	0
Cluster_3869	Bacteria	Proteobacteria	Proteobacteria Incertae Sedis	unknown order	unknown family	Candidatus Thiobios	unknown species	Cluster_3869	0	0	0	0	0	0	1	6	0	5	3	8	3	1	0	0	0	0	0	0	0	1	0	1	0	4	0	1	3	0	0	0	0	0	0	0	7	4	2	1	0
Cluster_3870	Bacteria	Fusobacteria	Fusobacteriia	Fusobacteriales	Fusobacteriaceae	Psychrilyobacter	Multi-affiliation	Cluster_3870	0	0	0	0	0	0	0	0	0	0	0	0	1	1	2	0	0	0	0	0	1	0	0	0	0	0	0	0	0	0	0	0	0	0	0	0	1	3	2	1	0
Cluster_3875	Bacteria	Proteobacteria	Gammaproteobacteria	Thiotrichales	CHAB-XI-27	unknown genus	unknown species	Cluster_3875	0	0	0	0	0	0	0	0	0	0	0	0	0	0	0	0	0	0	0	0	0	0	0	0	0	0	0	0	0	0	0	0	0	0	0	0	0	0	0	208	0
Cluster_3880	Bacteria	Proteobacteria	Gammaproteobacteria	Alteromonadales	Colwelliaceae	Colwellia	unknown species	Cluster_3880	0	0	0	3	0	0	1	0	2	0	1	1	1	0	1	0	0	0	0	0	0	0	0	0	1	1	0	0	0	0	0	0	0	0	0	0	0	0	0	0	0
Cluster_3901	Bacteria	BRC1	unknown class	unknown order	unknown family	unknown genus	unknown species	Cluster_3901	0	0	0	0	0	0	0	0	0	0	0	0	0	0	0	0	0	0	0	0	0	0	0	0	0	0	0	0	0	0	0	0	0	0	0	0	299	0	1	0	0
Cluster_3904	Bacteria	Proteobacteria	Gammaproteobacteria	Alteromonadales	Pseudoalteromonadaceae	Pseudoalteromonas	unknown species	Cluster_3904	0	0	0	0	0	0	0	0	0	0	0	0	3	4	5	11	8	9	10	5	3	0	0	0	0	0	0	0	0	0	0	0	0	0	0	0	0	0	0	0	0
Cluster_3905	Bacteria	Tenericutes	Mollicutes	Mycoplasmatales	Mycoplasmataceae	unknown genus	unknown species	Cluster_3905	1	0	0	2	1	0	1	4	7	2	0	0	7	0	2	0	0	0	0	0	0	0	1	1	2	5	3	8	3	2	1	1	0	0	0	0	3	5	0	0	0
Cluster_3907	Bacteria	Proteobacteria	Gammaproteobacteria	Oceanospirillales	Oceanospirillaceae	Amphritea	unknown species	Cluster_3907	0	0	0	0	0	0	0	0	0	0	0	0	4	0	0	4	16	2	7	5	1	0	0	0	1	0	0	0	0	0	0	0	0	0	0	0	0	0	0	0	0
Cluster_3913	Bacteria	Proteobacteria	Gammaproteobacteria	Oceanospirillales	Oceanospirillaceae	Marinobacterium	unknown species	Cluster_3913	0	0	0	0	0	0	0	0	0	0	0	0	3	0	2	0	3	2	0	0	0	0	0	0	0	0	0	0	0	0	0	0	0	0	0	0	0	0	0	0	0
Cluster_3916	Bacteria	Proteobacteria	Alphaproteobacteria	Rhodospirillales	Rhodospirillaceae	unknown genus	alpha proteobacterium DG1234	Cluster_3916	0	0	0	0	0	0	0	0	0	0	0	0	0	0	0	0	0	0	0	0	0	0	0	0	0	0	0	0	305	0	0	0	0	0	0	0	0	0	0	0	0
Cluster_3917	Bacteria	Proteobacteria	Gammaproteobacteria	Cellvibrionales	Cellvibrionaceae	unknown genus	unknown species	Cluster_3917	0	0	0	4	0	0	9	5	3	0	5	0	0	0	2	0	1	0	0	0	0	0	1	2	1	7	5	1	0	5	3	6	0	0	0	1	8	3	1	0	0
Cluster_3919	Bacteria	Bacteroidetes	Flavobacteriia	Flavobacteriales	Flavobacteriaceae	Aquimarina	Aquimarina megaterium XH134	Cluster_3919	8	10	0	6	6	0	40	16	3	3	2	5	0	0	0	0	0	0	0	0	0	1	3	19	3	5	0	9	4	3	0	15	0	0	0	1	0	0	0	0	0
Cluster_3924	Bacteria	Proteobacteria	Gammaproteobacteria	Thiotrichales	Piscirickettsiaceae	endosymbionts	unknown species	Cluster_3924	0	0	0	0	0	0	0	0	0	0	0	0	0	0	0	0	0	0	21	0	0	0	0	0	0	0	0	0	0	0	0	0	0	0	0	0	0	0	0	0	0
Cluster_3928	Bacteria	Proteobacteria	Deltaproteobacteria	Oligoflexales	Oligoflexaceae	unknown genus	unknown species	Cluster_3928	0	0	0	0	0	0	0	0	0	0	0	0	153	0	0	0	0	0	0	0	0	0	0	0	0	0	0	0	0	0	0	0	0	0	0	0	0	0	0	0	0
Cluster_3929	Bacteria	Proteobacteria	Gammaproteobacteria	Alteromonadales	Psychromonadaceae	Psychromonas	Multi-affiliation	Cluster_3929	0	0	0	0	0	0	0	0	0	0	0	0	2	0	0	0	4	4	0	0	2	0	0	0	0	0	0	0	0	0	0	1	0	0	0	0	4	4	0	1	0
Cluster_3935	Bacteria	Proteobacteria	Gammaproteobacteria	Oceanospirillales	Oceanospirillaceae	Neptuniibacter	Neptuniibacter halophilus	Cluster_3935	0	0	0	0	0	0	0	0	0	0	0	0	0	0	0	0	18	94	0	0	0	0	0	0	0	0	0	0	0	0	0	0	0	0	0	0	0	0	0	0	0
Cluster_3938	Bacteria	Bacteroidetes	Bacteroidia	Bacteroidales	Prolixibacteraceae	Prolixibacter	unknown species	Cluster_3938	0	0	0	0	0	0	0	0	0	0	0	0	3	0	1	1	4	6	4	4	11	0	0	0	0	0	0	0	0	0	0	0	0	0	0	0	1	0	1	0	0
Cluster_3945	Bacteria	Bacteroidetes	Flavobacteriia	Flavobacteriales	Cryomorphaceae	Salinirepens	unknown species	Cluster_3945	0	0	0	0	0	0	3	3	0	1	0	0	2	1	4	1	0	1	2	0	1	0	0	0	1	0	0	0	0	0	0	4	0	0	0	0	2	0	1	0	0
Cluster_3947	Bacteria	Proteobacteria	Gammaproteobacteria	Alteromonadales	Psychromonadaceae	Psychromonas	Multi-affiliation	Cluster_3947	0	0	0	0	0	0	0	0	0	0	0	0	0	0	6	0	0	0	0	0	0	0	0	0	0	0	0	0	0	0	0	0	0	0	0	0	0	1	0	0	0
Cluster_3950	Bacteria	Proteobacteria	Gammaproteobacteria	Alteromonadales	Colwelliaceae	Colwellia	Multi-affiliation	Cluster_3950	0	0	0	0	0	0	0	0	0	0	0	0	0	0	0	2	6	47	5	10	0	0	0	0	188	0	0	0	0	0	0	0	0	0	1	0	0	0	0	0	0
Cluster_3953	Bacteria	Bacteroidetes	Sphingobacteriia	Sphingobacteriales	Saprospiraceae	unknown genus	Saccharina japonica	Cluster_3953	0	0	0	0	0	0	0	0	0	0	0	0	118	0	0	0	0	1	0	0	0	0	0	0	0	0	0	0	0	0	0	0	0	0	0	0	0	0	0	0	0
Cluster_3959	Bacteria	Proteobacteria	Alphaproteobacteria	Multi-affiliation	Multi-affiliation	Multi-affiliation	Multi-affiliation	Cluster_3959	0	0	0	0	0	0	1	0	0	0	0	0	0	0	0	0	0	1	0	0	0	0	0	0	0	0	0	0	0	0	0	0	0	0	0	0	0	0	0	0	0
Cluster_3967	Bacteria	Tenericutes	Mollicutes	Mycoplasmatales	Mycoplasmataceae	unknown genus	unknown species	Cluster_3967	0	0	0	2	2	0	0	0	2	1	0	0	0	0	1	0	0	0	0	0	0	0	0	0	7	16	4	23	2	6	5	0	0	0	0	0	0	1	0	0	0
Cluster_3976	Bacteria	Proteobacteria	Gammaproteobacteria	Oceanospirillales	Oceanospirillaceae	Marinobacterium	unknown species	Cluster_3976	0	0	0	0	0	0	0	0	0	0	0	0	2	1	0	17	7	6	27	15	11	0	0	0	0	0	0	0	0	0	0	0	0	0	0	0	0	0	0	0	0
Cluster_3985	Bacteria	Proteobacteria	Gammaproteobacteria	Thiotrichales	Thiotrichaceae	Leucothrix	unknown species	Cluster_3985	0	0	0	2	1	0	0	1	2	3	0	1	1	0	2	0	0	0	0	0	0	0	0	0	0	0	0	1	2	0	0	3	0	0	1	0	2	3	1	5	0
Cluster_3990	Bacteria	Planctomycetes	Planctomycetacia	Planctomycetales	Planctomycetaceae	Planctomyces	unknown species	Cluster_3990	0	0	0	0	0	0	0	0	0	0	0	0	0	0	0	0	0	0	0	0	0	0	0	80	0	0	0	0	0	0	0	0	0	0	0	0	0	0	0	0	0
Cluster_3991	Bacteria	Proteobacteria	Gammaproteobacteria	Vibrionales	Vibrionaceae	Photobacterium	Vibrio sp.	Cluster_3991	0	0	0	0	0	0	0	2	0	0	0	0	8	9	18	18	33	16	13	8	10	0	0	0	0	10	0	0	0	0	1	0	0	0	0	0	3	0	2	0	0
Cluster_3999	Bacteria	Verrucomicrobia	Verrucomicrobiae	Verrucomicrobiales	DEV007	unknown genus	unknown species	Cluster_3999	0	0	0	0	0	0	1	286	0	0	0	0	0	0	0	0	0	0	0	0	0	0	0	0	0	0	0	0	0	0	0	0	0	0	0	0	0	0	0	0	0
Cluster_4002	Bacteria	Proteobacteria	Gammaproteobacteria	Oceanospirillales	Oceanospirillaceae	Litoribacillus	unknown species	Cluster_4002	0	0	0	0	0	0	0	0	0	0	0	0	0	0	0	0	0	17	0	0	0	0	0	0	0	0	0	0	0	0	0	0	0	0	0	0	0	0	0	0	0
Cluster_4003	Bacteria	Proteobacteria	Gammaproteobacteria	Vibrionales	Vibrionaceae	Vibrio	Multi-affiliation	Cluster_4003	0	0	0	0	1	0	1	4	1	1	1	2	1	0	3	7	2	3	5	2	2	0	0	0	0	3	0	0	0	4	29	0	0	1	0	0	15	3	3	3	0
Cluster_4006	Bacteria	Bacteroidetes	Sphingobacteriia	Sphingobacteriales	Saprospiraceae	Multi-affiliation	Multi-affiliation	Cluster_4006	0	0	0	0	0	0	0	0	0	0	0	0	0	0	0	0	0	22	0	0	0	0	0	0	0	0	0	0	0	0	0	0	0	0	0	0	0	0	0	0	0
Cluster_4007	Bacteria	Proteobacteria	Alphaproteobacteria	Rhizobiales	Rhizobiaceae	Rhizobium	Multi-affiliation	Cluster_4007	0	0	0	0	0	0	0	0	0	0	0	0	0	0	0	0	0	0	7	0	0	0	0	0	0	0	0	0	0	0	0	0	0	0	0	0	0	0	0	0	0
Cluster_4010	Bacteria	Bacteroidetes	Flavobacteriia	Flavobacteriales	Flavobacteriaceae	Multi-affiliation	Multi-affiliation	Cluster_4010	6	0	4	0	5	3	7	3	0	0	3	0	0	0	3	1	0	0	0	0	0	7	2	1	19	51	23	53	54	47	24	9	1	0	0	0	0	0	0	0	0
Cluster_4011	Bacteria	Planctomycetes	OM190	unknown order	unknown family	unknown genus	unknown species	Cluster_4011	0	0	0	0	0	0	0	0	0	0	0	0	0	0	0	0	0	0	0	0	0	0	0	0	0	0	0	0	0	298	0	0	0	0	0	0	0	0	0	0	0
Cluster_4014	Bacteria	Actinobacteria	Actinobacteria	Propionibacteriales	Nocardioidaceae	Nocardioides	Nocardioides sp.	Cluster_4014	0	0	0	0	0	0	0	0	0	0	0	0	0	0	0	9	0	0	0	0	0	0	0	0	0	0	0	0	0	0	0	0	0	0	0	0	0	0	0	0	0
Cluster_4015	Bacteria	Proteobacteria	Gammaproteobacteria	Alteromonadales	Colwelliaceae	Colwellia	unknown species	Cluster_4015	4	0	0	3	0	0	4	10	0	2	4	3	2	2	0	0	0	0	0	0	0	0	4	0	0	2	0	4	0	1	0	5	0	0	0	0	7	0	0	2	0
Cluster_4018	Bacteria	Firmicutes	Bacilli	Bacillales	Bacillaceae	Bacillus	Multi-affiliation	Cluster_4018	0	0	0	0	0	0	0	0	0	0	287	0	0	0	0	0	0	0	0	0	0	0	0	0	0	0	0	0	0	0	0	0	0	0	0	0	0	0	0	0	0
Cluster_4026	Bacteria	Bacteroidetes	Flavobacteriia	Flavobacteriales	Cryomorphaceae	Salinirepens	unknown species	Cluster_4026	0	0	0	0	0	0	0	0	0	0	0	0	3	0	0	9	16	17	26	6	10	0	0	0	0	0	0	0	0	0	0	0	0	0	0	0	1	0	0	0	0
Cluster_4027	Bacteria	Proteobacteria	Gammaproteobacteria	Alteromonadales	Psychromonadaceae	Psychromonas	Psychromonas sp.	Cluster_4027	2	0	0	0	3	0	1	3	0	3	2	6	5	10	0	0	1	0	0	0	0	0	0	0	0	3	1	2	1	0	1	0	0	0	0	1	6	0	1	0	0
Cluster_4031	Bacteria	Proteobacteria	Gammaproteobacteria	Chromatiales	Ectothiorhodospiraceae	Thiogranum	unknown species	Cluster_4031	0	0	0	0	0	0	3	3	0	2	2	1	2	0	2	1	3	3	0	0	0	0	0	0	0	0	0	1	0	0	0	0	0	0	2	0	6	5	1	3	0
Cluster_4032	Bacteria	Proteobacteria	Gammaproteobacteria	Alteromonadales	Pseudoalteromonadaceae	Pseudoalteromonas	Multi-affiliation	Cluster_4032	0	0	0	0	0	0	0	0	0	0	0	0	2	0	0	3	0	1	0	0	1	0	0	0	0	0	0	0	0	0	0	0	0	0	0	0	0	0	0	0	0
Cluster_4033	Bacteria	Actinobacteria	Actinobacteria	Micrococcales	Microbacteriaceae	Microbacterium	Multi-affiliation	Cluster_4033	0	0	0	0	0	0	0	0	0	0	0	0	0	0	0	0	0	0	0	0	0	0	0	0	0	0	0	0	0	0	0	0	0	0	0	0	0	0	0	0	52
Cluster_4034	Bacteria	Proteobacteria	Gammaproteobacteria	Oceanospirillales	Oleiphilaceae	Oleiphilus	unknown species	Cluster_4034	0	0	0	0	0	0	2	2	0	0	0	4	2	3	3	0	1	0	0	0	0	0	0	0	0	0	0	2	0	0	0	0	0	0	0	0	0	0	0	0	0
Cluster_4036	Bacteria	Proteobacteria	Deltaproteobacteria	Bdellovibrionales	Bacteriovoracaceae	Peredibacter	unknown species	Cluster_4036	0	0	0	0	0	0	0	0	0	0	0	0	0	0	0	0	0	0	37	4	0	0	0	0	0	0	0	0	0	0	0	0	0	0	0	0	0	0	0	0	0
Cluster_4037	Bacteria	Proteobacteria	Gammaproteobacteria	Aeromonadales	Aeromonadaceae	unknown genus	bacterium 1D806	Cluster_4037	0	0	0	0	1	0	0	5	0	0	0	2	5	8	8	0	0	0	0	2	0	0	0	0	2	1	0	3	4	0	0	3	0	0	0	0	5	8	1	3	0
Cluster_4038	Bacteria	Bacteroidetes	Flavobacteriia	Flavobacteriales	Flavobacteriaceae	Polaribacter 1	Polaribacter sp.	Cluster_4038	0	0	0	0	0	0	0	0	0	0	0	0	0	0	0	0	0	0	0	0	0	0	0	0	0	0	0	0	0	3	0	0	0	0	0	0	0	0	0	0	0
Cluster_4039	Bacteria	Proteobacteria	Gammaproteobacteria	Vibrionales	Vibrionaceae	Vibrio	Vibrio sp.	Cluster_4039	0	0	0	0	0	0	0	0	0	0	0	0	14	4	12	46	41	18	32	20	10	0	0	0	0	0	0	0	0	0	0	0	0	0	0	0	0	0	0	0	0
Cluster_4049	Bacteria	Bacteroidetes	Flavobacteriia	Flavobacteriales	Flavobacteriaceae	Aquimarina	Aquimarina sp.	Cluster_4049	1	3	0	1	1	2	5	5	0	1	1	2	0	0	0	0	0	2	0	0	0	0	1	6	0	1	0	0	0	3	0	3	0	1	0	4	2	0	0	0	0
Cluster_4054	Bacteria	Proteobacteria	Gammaproteobacteria	Oceanospirillales	Oleiphilaceae	Oleiphilus	Oleiphilus sp.	Cluster_4054	1	0	0	0	0	0	0	0	0	0	0	0	0	0	0	0	0	0	0	0	0	0	0	0	0	0	0	0	0	0	1	0	0	0	0	0	0	0	0	0	0
Cluster_4057	Bacteria	Bacteroidetes	Flavobacteriia	Flavobacteriales	Cryomorphaceae	NS10 marine group	unknown species	Cluster_4057	0	0	0	0	0	0	0	0	0	0	0	0	0	0	0	0	3	0	0	0	1	0	0	0	0	0	0	0	0	0	0	0	0	0	0	0	0	0	0	0	0
Cluster_4058	Bacteria	Gracilibacteria	unknown class	unknown order	unknown family	unknown genus	unknown species	Cluster_4058	0	0	0	0	0	0	0	0	0	0	0	0	0	0	1	28	46	28	20	25	8	0	0	0	0	0	0	0	0	0	0	0	0	0	0	0	0	0	0	0	0
Cluster_4067	Bacteria	Tenericutes	Mollicutes	Mycoplasmatales	Mycoplasmataceae	Mycoplasma	unknown species	Cluster_4067	0	0	0	0	0	0	0	2	0	0	1	0	0	0	0	0	0	0	0	0	0	0	1	0	0	0	0	0	0	0	0	2	0	0	0	0	0	0	0	0	0
Cluster_4071	Bacteria	Tenericutes	Mollicutes	Mycoplasmatales	Mycoplasmataceae	unknown genus	unknown species	Cluster_4071	0	0	0	0	0	0	0	1	0	0	0	0	6	1	2	0	0	0	0	0	0	0	0	0	0	1	0	0	0	0	1	0	0	0	0	0	0	0	2	0	0
Cluster_4084	Bacteria	Tenericutes	Mollicutes	Mycoplasmatales	Mycoplasmataceae	unknown genus	unknown species	Cluster_4084	0	0	0	1	0	0	1	0	1	0	0	0	0	0	1	0	0	0	0	0	0	3	0	0	2	24	7	5	0	2	3	0	0	0	2	0	0	0	0	0	0
Cluster_4087	Bacteria	Bacteroidetes	Bacteroidia	Bacteroidales	Marinilabiaceae	unknown genus	unknown species	Cluster_4087	0	0	0	0	0	0	0	0	0	0	0	0	0	0	0	0	11	3	0	1	7	0	0	0	0	0	0	0	0	0	0	0	0	0	0	0	0	0	0	0	0
Cluster_4088	Bacteria	Proteobacteria	Gammaproteobacteria	Vibrionales	Vibrionaceae	Vibrio	unknown species	Cluster_4088	0	0	0	0	0	0	0	55	0	174	0	0	0	0	0	0	0	0	0	0	0	0	0	0	0	0	0	0	0	0	0	0	0	0	0	0	0	0	0	0	0
Cluster_4100	Bacteria	Bacteroidetes	Flavobacteriia	Flavobacteriales	Cryomorphaceae	Salinirepens	unknown species	Cluster_4100	5	1	0	5	5	1	2	4	0	0	0	0	0	0	1	0	2	0	0	0	0	0	0	1	10	21	7	22	21	15	1	1	3	0	0	0	0	0	0	0	0
Cluster_4114	Bacteria	Proteobacteria	Deltaproteobacteria	SAR324 clade(Marine group B)	unknown family	unknown genus	unknown species	Cluster_4114	0	0	0	0	0	0	0	0	0	0	0	0	0	0	0	0	0	0	0	0	17	0	0	0	0	0	0	0	0	0	78	0	0	0	0	0	0	0	0	0	0
Cluster_4126	Bacteria	Bacteroidetes	Flavobacteriia	Flavobacteriales	Flavobacteriaceae	Multi-affiliation	Multi-affiliation	Cluster_4126	0	0	0	0	0	0	0	0	0	0	0	0	0	0	0	1	2	0	0	0	3	0	0	0	0	0	0	0	0	0	0	0	0	0	0	0	2	0	0	0	0
Cluster_4134	Bacteria	Proteobacteria	Alphaproteobacteria	Rhizobiales	Phyllobacteriaceae	Hoeflea	unknown species	Cluster_4134	2	0	0	0	0	0	0	0	0	0	0	0	0	0	0	0	0	0	0	0	0	0	0	0	0	0	0	0	0	0	0	0	0	0	0	0	0	0	0	0	0
Cluster_4141	Bacteria	Proteobacteria	Gammaproteobacteria	Oceanospirillales	Oleiphilaceae	Oleiphilus	Oleiphilus sp.	Cluster_4141	0	0	0	0	0	0	0	0	0	0	0	0	0	1	0	0	1	0	1	0	0	0	0	0	6	4	0	0	0	0	0	0	0	0	0	0	3	0	1	0	0
Cluster_4149	Bacteria	Proteobacteria	Gammaproteobacteria	Alteromonadales	Alteromonadaceae	Salinimonas	Lytechinus variegatus (green sea urchin)	Cluster_4149	0	0	0	0	0	0	0	0	0	0	0	0	5	1	5	10	7	11	8	10	2	0	0	0	0	0	0	0	0	0	0	0	0	0	0	0	0	0	0	0	0
Cluster_4160	Bacteria	Proteobacteria	Epsilonproteobacteria	Campylobacterales	Campylobacteraceae	Arcobacter	unknown species	Cluster_4160	0	0	0	0	0	0	0	0	0	0	0	0	2	2	5	11	15	8	5	8	3	0	0	0	0	0	0	0	0	0	0	0	0	0	0	0	0	0	0	0	0
Cluster_4167	Bacteria	Proteobacteria	Gammaproteobacteria	Alteromonadales	Pseudoalteromonadaceae	Psychrosphaera	Multi-affiliation	Cluster_4167	0	0	0	0	0	0	0	0	0	0	0	0	0	0	1	4	2	5	1	2	2	0	0	0	1	0	0	0	0	0	0	0	0	0	0	0	0	0	0	0	0
Cluster_4174	Bacteria	Bacteroidetes	Flavobacteriia	Flavobacteriales	Cryomorphaceae	Salinirepens	unknown species	Cluster_4174	0	0	0	0	0	0	0	0	0	0	0	0	1	0	0	17	8	19	19	9	3	0	0	0	0	0	0	0	0	0	0	0	0	0	0	0	0	0	0	0	0
Cluster_4177	Bacteria	Proteobacteria	Gammaproteobacteria	Oceanospirillales	Oceanospirillaceae	Marinobacterium	unknown species	Cluster_4177	0	0	0	0	0	0	0	0	0	0	0	0	10	0	11	41	58	42	34	17	34	0	0	0	0	0	0	0	0	0	0	0	0	0	0	0	0	0	0	0	0
Cluster_4181	Bacteria	Proteobacteria	Gammaproteobacteria	Cellvibrionales	Cellvibrionaceae	unknown genus	unknown species	Cluster_4181	0	0	0	0	0	0	0	0	0	0	0	0	0	0	1	0	0	0	0	0	0	0	0	0	0	0	0	0	1	0	0	0	0	0	0	0	0	0	0	0	0
Cluster_4190	Bacteria	Bacteroidetes	Flavobacteriia	Flavobacteriales	Flavobacteriaceae	Aquimarina	Aquimarina megaterium XH134	Cluster_4190	1	0	0	0	3	2	2	2	0	0	2	0	2	1	0	0	0	0	0	0	0	0	5	2	2	4	0	2	0	5	0	3	0	0	0	1	4	0	0	0	0
Cluster_4193	Bacteria	Proteobacteria	Epsilonproteobacteria	Campylobacterales	Campylobacteraceae	Arcobacter	unknown species	Cluster_4193	0	0	0	0	0	0	0	0	0	0	0	0	1	0	3	20	27	39	9	19	21	0	0	0	0	0	0	0	0	0	0	0	0	0	0	0	0	0	0	0	0
Cluster_4201	Bacteria	Proteobacteria	Gammaproteobacteria	Oceanospirillales	Oceanospirillaceae	Marinobacterium	unknown species	Cluster_4201	0	0	0	0	0	0	0	0	0	0	0	0	5	3	3	3	5	5	2	1	7	0	0	0	0	0	0	0	0	0	0	0	0	0	0	0	1	2	1	1	0
Cluster_4203	Bacteria	Proteobacteria	Gammaproteobacteria	Alteromonadales	Multi-affiliation	Multi-affiliation	Multi-affiliation	Cluster_4203	0	0	0	0	0	0	0	0	0	0	0	0	3	1	3	12	15	16	6	13	9	0	0	0	0	0	0	0	0	0	0	0	0	0	0	0	1	0	0	0	0
Cluster_4204	Bacteria	Proteobacteria	Gammaproteobacteria	Oceanospirillales	Oceanospirillaceae	Marinobacterium	unknown species	Cluster_4204	0	0	0	0	0	0	0	0	0	0	0	0	9	2	11	17	17	10	13	3	10	0	0	0	0	0	0	0	0	0	0	0	0	0	0	0	0	1	0	0	0
Cluster_4206	Bacteria	Proteobacteria	Gammaproteobacteria	Oceanospirillales	Hahellaceae	Hahella	unknown species	Cluster_4206	0	0	0	0	0	0	0	0	0	0	0	0	84	0	0	0	0	0	0	0	0	0	0	0	0	0	0	0	0	0	0	0	0	0	0	0	0	0	0	0	0
Cluster_4213	Bacteria	Proteobacteria	Gammaproteobacteria	Oceanospirillales	Oleiphilaceae	Oleiphilus	Oleiphilus sp.	Cluster_4213	0	0	0	0	0	0	0	0	0	0	0	0	3	0	3	1	1	0	0	0	0	0	0	0	21	0	0	2	0	1	0	0	0	0	0	0	4	0	0	0	0
Cluster_4216	Bacteria	Proteobacteria	Epsilonproteobacteria	Campylobacterales	Campylobacteraceae	Arcobacter	unknown species	Cluster_4216	0	0	0	0	0	0	0	0	0	0	0	0	6	0	4	92	45	11	38	27	21	0	0	0	0	0	0	0	0	0	0	0	0	0	0	0	0	0	0	0	0
Cluster_4234	Bacteria	Proteobacteria	Gammaproteobacteria	Oceanospirillales	Oceanospirillaceae	Multi-affiliation	Multi-affiliation	Cluster_4234	0	0	0	0	0	0	0	0	0	0	0	0	1	0	4	18	24	14	21	27	10	0	0	0	0	0	0	0	0	0	0	0	0	0	0	0	0	0	0	0	0
Cluster_4235	Bacteria	Proteobacteria	Gammaproteobacteria	Vibrionales	Vibrionaceae	Aliivibrio	Aliivibrio fischeri	Cluster_4235	0	0	0	0	0	0	0	0	1	0	0	1	9	0	1	0	0	0	0	0	0	0	0	0	2	3	0	0	0	2	6	0	0	0	0	0	0	0	0	0	0
Cluster_4236	Bacteria	Proteobacteria	Gammaproteobacteria	Cellvibrionales	Cellvibrionaceae	unknown genus	unknown species	Cluster_4236	0	0	0	4	0	5	6	6	0	2	0	3	0	1	4	0	0	0	0	0	0	0	0	3	0	3	0	0	2	2	1	1	0	4	0	2	2	2	1	0	2
Cluster_4237	Bacteria	Proteobacteria	Gammaproteobacteria	Alteromonadales	Colwelliaceae	Colwellia	unknown species	Cluster_4237	0	0	0	0	0	0	0	0	0	0	0	0	5	4	5	1	1	2	6	4	0	0	0	0	2	0	0	0	0	0	0	0	0	0	0	0	3	0	1	0	0
Cluster_4240	Bacteria	Proteobacteria	Alphaproteobacteria	Sneathiellales	Sneathiellaceae	Sneathiella	unknown species	Cluster_4240	257	0	0	0	0	0	0	0	0	0	0	0	0	0	0	5	0	0	0	0	0	0	0	0	0	0	0	0	0	0	0	0	0	0	0	0	0	0	0	0	0
Cluster_4242	Bacteria	Bacteroidetes	Flavobacteriia	Flavobacteriales	Flavobacteriaceae	Aquimarina	Aquimarina atlantica	Cluster_4242	0	0	0	2	1	0	1	7	0	0	0	4	5	11	6	0	1	21	2	0	0	0	1	0	0	0	0	0	1	0	0	7	0	5	0	2	9	4	0	0	0
Cluster_4245	Bacteria	Proteobacteria	Betaproteobacteria	Burkholderiales	Comamonadaceae	Delftia	Multi-affiliation	Cluster_4245	0	0	0	0	0	0	0	0	0	0	0	0	0	0	0	0	0	0	2	0	0	0	0	0	0	0	0	0	0	0	0	0	0	0	0	0	0	0	0	0	0
Cluster_4254	Bacteria	Proteobacteria	Gammaproteobacteria	Cellvibrionales	Cellvibrionaceae	unknown genus	unknown species	Cluster_4254	0	0	0	1	0	0	3	5	2	0	4	2	2	0	0	0	0	1	0	0	0	0	0	0	0	2	1	3	1	0	1	2	0	0	1	0	3	1	1	5	0
Cluster_4259	Bacteria	Proteobacteria	Gammaproteobacteria	Alteromonadales	Pseudoalteromonadaceae	Pseudoalteromonas	unknown species	Cluster_4259	0	0	0	0	0	0	0	0	0	0	0	0	0	0	2	2	1	1	0	0	0	0	0	0	2	1	0	0	0	0	0	0	0	0	0	0	0	0	0	0	0
Cluster_4260	Bacteria	Proteobacteria	Gammaproteobacteria	Oceanospirillales	Oceanospirillaceae	Marinomonas	unknown species	Cluster_4260	0	0	0	0	0	0	0	0	0	0	0	0	5	1	6	27	7	19	6	7	7	0	0	0	0	0	0	0	0	0	0	0	0	0	0	0	0	0	0	0	0
Cluster_4271	Bacteria	Proteobacteria	Gammaproteobacteria	Alteromonadales	Moritellaceae	Moritella	unknown species	Cluster_4271	0	0	0	0	0	0	0	0	0	0	0	0	8	0	4	146	45	12	42	69	14	0	0	0	0	0	0	0	0	0	0	0	0	0	0	0	0	0	0	0	0
Cluster_4273	Bacteria	Proteobacteria	Gammaproteobacteria	Alteromonadales	Pseudoalteromonadaceae	Pseudoalteromonas	Multi-affiliation	Cluster_4273	0	0	0	0	0	0	0	0	0	0	0	0	2	0	0	4	1	6	0	0	3	0	0	0	0	0	0	0	0	0	0	0	0	0	0	0	0	0	1	0	0
Cluster_4279	Bacteria	Proteobacteria	Gammaproteobacteria	Alteromonadales	Psychromonadaceae	Psychromonas	unknown species	Cluster_4279	1	0	0	0	1	0	0	0	0	0	0	3	5	4	6	1	1	5	0	0	3	2	0	0	0	0	0	2	7	0	0	5	0	0	0	1	5	5	4	0	0
Cluster_4283	Bacteria	Actinobacteria	Actinobacteria	Corynebacteriales	Corynebacteriaceae	Corynebacterium	unknown species	Cluster_4283	0	0	0	0	0	0	0	0	0	0	0	0	0	0	0	0	0	0	5	0	0	0	0	0	0	0	0	0	0	0	0	0	0	0	0	0	0	0	0	0	0
Cluster_4287	Bacteria	Proteobacteria	Gammaproteobacteria	Alteromonadales	Pseudoalteromonadaceae	Pseudoalteromonas	unknown species	Cluster_4287	0	0	0	0	0	0	0	0	0	0	0	0	6	1	5	7	12	3	5	8	8	0	0	0	0	0	0	0	0	0	0	0	0	0	0	0	0	0	0	0	0
Cluster_4288	Bacteria	Bacteroidetes	Flavobacteriia	Flavobacteriales	Flavobacteriaceae	Aquimarina	Multi-affiliation	Cluster_4288	0	1	0	0	0	1	0	1	0	1	0	2	0	0	0	0	0	1	0	0	0	0	6	0	0	0	0	1	1	2	0	0	0	2	0	59	2	0	0	0	0
Cluster_4297	Bacteria	Proteobacteria	Gammaproteobacteria	Vibrionales	Vibrionaceae	Vibrio	Multi-affiliation	Cluster_4297	0	0	0	0	0	0	0	0	0	0	0	0	11	0	5	51	52	28	31	29	6	0	0	0	0	0	0	0	0	0	0	0	0	0	0	0	0	0	0	0	0
Cluster_4300	Bacteria	Proteobacteria	Gammaproteobacteria	Alteromonadales	Alteromonadaceae	unknown genus	Aestuariibacter sp.	Cluster_4300	0	0	0	0	0	0	0	0	0	0	0	0	0	0	0	0	4	0	4	1	0	0	0	0	0	0	0	0	0	0	0	0	0	0	0	0	0	0	1	0	0
Cluster_4303	Bacteria	Proteobacteria	Deltaproteobacteria	Bdellovibrionales	Bdellovibrionaceae	Bdellovibrio	unknown species	Cluster_4303	0	254	0	0	0	0	0	0	0	0	0	0	0	0	0	0	0	0	0	0	0	0	0	0	0	0	0	0	0	0	0	0	0	0	0	0	0	0	0	0	0
Cluster_4314	Bacteria	Proteobacteria	Gammaproteobacteria	Alteromonadales	Psychromonadaceae	Psychromonas	unknown species	Cluster_4314	0	0	0	0	0	0	0	0	0	0	0	0	0	0	1	16	5	2	11	8	3	0	0	0	0	6	0	0	0	0	0	0	0	0	0	0	0	1	0	0	0
Cluster_4315	Bacteria	Proteobacteria	Gammaproteobacteria	Vibrionales	Vibrionaceae	Vibrio	unknown species	Cluster_4315	0	0	0	0	0	0	3	1	1	0	1	0	1	1	6	1	4	7	5	0	3	0	0	0	0	1	0	0	0	0	0	2	0	0	0	2	1	0	0	0	0
Cluster_4320	Bacteria	Proteobacteria	Deltaproteobacteria	Bdellovibrionales	Bacteriovoracaceae	Halobacteriovorax	Multi-affiliation	Cluster_4320	0	0	0	0	0	0	0	162	0	0	0	0	0	0	0	0	0	0	0	0	0	0	0	0	0	0	0	0	0	0	0	0	0	0	0	0	0	0	0	0	0
Cluster_4322	Bacteria	Bacteroidetes	Flavobacteriia	Flavobacteriales	Flavobacteriaceae	Flavobacterium	unknown species	Cluster_4322	0	0	0	0	0	0	0	0	0	0	0	0	1	0	3	0	7	0	0	0	0	0	0	0	5	0	0	0	0	0	0	0	0	0	0	0	0	0	0	0	0
Cluster_4332	Bacteria	Chloroflexi	Anaerolineae	Anaerolineales	Anaerolineaceae	unknown genus	unknown species	Cluster_4332	0	0	0	0	0	0	0	0	0	4	0	0	0	0	0	0	0	0	0	0	0	0	0	0	0	0	0	0	0	0	0	0	0	0	0	0	0	0	0	0	0
Cluster_4337	Bacteria	Proteobacteria	Alphaproteobacteria	Rhodobacterales	Rhodobacteraceae	Thalassobius	Multi-affiliation	Cluster_4337	0	0	0	0	0	0	0	0	0	2	0	0	0	0	0	0	0	0	1	0	0	0	0	0	0	0	0	0	0	0	0	1	0	0	0	0	0	0	0	0	0
[truncated: 8,273 more rows]
[truncated: 1 more columns]
