# Supplementary material for: Immune-suppression by OsHV-1 viral infection causes fatal bacteraemia in Pacific oysters
Source: Nat Commun. 2018 Oct 11;9:4215. doi: 10.1038/s41467-018-06659-3 (PMC6182001; doi:10.1038/s41467-018-06659-3)
Supplement: Supplementary file 5 — Supplementary Data 2 [file 41467_2018_6659_MOESM5_ESM.xlsx]

## Sheet: Feuil2
Supplementary Data 2: Frequencies of bacterial taxa that are significantly modified over the course of the 'natural' experimental infection in the susceptible SF11 and the resistant RF21 oysters. T0, T6, T12, T24, T48, T60 and T72 correspond to the different sampling times (in hours) during the kinetics of the experimental infections. R1, R2, and R3 correspond to the results obtained for the diff…
		Frequencies
	TAXA	SF11.T0.R1	SF11.T0.R2	SF11.T0.R3	SF11.T6.R1	SF11.T6.R2	SF11.T6.R3	SF11.T12.R1	SF11.T12.R2	SF11.T12.R3	SF11.T24.R1	SF11.T24.R2	SF11.T24.R3	SF11.T48.R1	SF11.T48.R2	SF11.T48.R3	SF11.T60.R1	SF11.T60.R2	SF11.T60.R3	SF11.T72.R1	SF11.T72.R2	SF11.T72.R3
Cluster_18	Arcobacter	0	0	9.66277e-05	0.0052179	0	0	0.00309209	0	0.0133346	0.00473476	0	0.00376848	0.144265	0.121751	0.116726	0.185525	0.15615	0.113344	0.134506	0.137018	0.144072
Cluster_21	Salinirepens	0.000483138	0	0.00637743	9.66277e-05	0.000289883	0	0.00608754	0.00647406	0.00328534	0.00869649	0.00251232	0	0.0188424	0.0307276	0.0224176	0.0318871	0.0390376	0.0889941	0.127259	0.0659001	0.0621316
Cluster_44	Psychrobium	0	0	0	0	0	0	0	0.000483138	0	0	0	0	0.0614552	0.0214513	0.0560441	0.101169	0.097594	0.101942	0.09083	0.0819403	0.0881245
Cluster_64	Marinobacterium	0	0	0	0	0	0	0	0	0	0	0	0	0.0593294	0.0332399	0.0574935	0.0619384	0.080974	0.0767224	0.0920862	0.0670596	0.0629046
Cluster_27	Psychrilyobacter	0	0	0	0	0	0.000193255	0	0	0	0	0	0	0.00869649	0.0292782	0.0188424	0.027249	0.0162335	0.00396174	0.014784	0.013238	0.0803942
Cluster_65	Marinomonas	0	0	0	0	0	0	0	0	0	9.66277e-05	0	0	0.076819	0.0300512	0.0541115	0.0708281	0.0601991	0.0614552	0.0479273	0.0294714	0.0457049
Cluster_19	Psychromonas	0.0335298	9.66277e-05	0.0138178	0.0178761	0.0256063	0.013238	0.032177	0.0218379	0.00850324	0.00222244	0.0252198	0.0198087	0.0642574	0.0712146	0.0731472	0.0141076	0.0213547	0.0332399	0.0163301	0.0104358	0.0127549
Cluster_9	Vibrio	0.00299546	0.00483138	0	0.00531452	0.00985602	0.0108223	0.00686057	0.0126582	0.0125616	0.0144942	0.0122717	0.0303411	0.0515026	0.0551744	0.0425162	0.0706348	0.0582665	0.0375882	0.0473476	0.0608754	0.057107
Cluster_126	Fusibacter	0	0	0	0	0	0	0	0	0	9.66277e-05	0	0	0	0	0.00367185	0.0317905	0.0156537	0.00115953	0.0262827	0.0359455	0.0422263
Cluster_80	Cryomorphaceae	0	0	0	0.00541115	0	0	0	0	0	0	0	0	0.00492801	0.00850324	0.0154604	0.00821335	0.0267659	0.0417432	0.0228041	0.0291816	0.0256063
Cluster_6	Pseudoalteromonas	9.66277e-05	0	0	9.66277e-05	0.00289883	0.00231906	0	0.00415499	0	0.00231906	0	0.03295	0.0247367	0.0157503	0.0182626	0.0315973	0.0244468	0.0255097	0.0218379	0.019712	0.0174896
Cluster_3	Mycoplasma	0.00328534	0	0	0.0293748	9.66277e-05	9.66277e-05	0.000193255	0.00231906	0	9.66277e-05	0.00260895	9.66277e-05	0.00579766	0	0.00241569	0.00376848	0.00386511	0.00396174	0.00415499	0.00483138	0.00676394
Cluster_215	Aureivirga	0	0	0	0	0	0	0	0	0	0	0	0	0.000869649	0	0.00125616	0.00309209	0.0126582	0.00260895	0.0111122	0.0289883	0.0154604
Cluster_14	Neptuniibacter	0	0	0	0.00386511	0	0	0.00115953	0	0	0	0.00212581	0	0.0268625	0.0213547	0.0114987	0.00946951	0.00666731	0.00956614	0.00917963	0.00859986	0.00956614
Cluster_16	Prolixibacter	0	0	0	0	0.0028022	9.66277e-05	0	0.000869649	0	0	0.00492801	0.0145908	0.0167166	0.0242536	0.018939	0.0118852	0.00917963	0.00473476	0.00608754	0.0179728	0.0151705
Cluster_134	Thiothrix	0	0.0113054	0.0126582	9.66277e-05	0.000193255	0.00309209	0.00183593	0.00434825	0.00850324	0.0118852	0.0114987	0.0145908	0.00212581	0.00589429	0.00396174	0.00154604	0.00212581	0.00251232	0.00376848	0.00260895	0.00222244
Cluster_419	Moritella	0	0	0	0	0	0	0	0	0	0	0	0	0.00222244	0	0.00328534	0.0135279	0.00550778	0.00115953	0.0080201	0.0133346	0.00309209
Cluster_114	Marivita	0	0	0	0	0	0	0.00202918	0.00115953	0.000966277	0	0.0126582	0	0	0.000773022	0.000579766	0	0.000386511	0	0.000966277	0.000289883	0.000676394
Cluster_67	Halobacteriovorax	0	0	0	0.0112088	0	0	0.00618417	0.00231906	0	0	0	0	0.00115953	0.00154604	9.66277e-05	0.000193255	0.000193255	0.0010629	0	0.000676394	0
Cluster_84	Planktotalea	9.66277e-05	0	0	0	0	0.00502464	0	0.00222244	0	0.00618417	0.0105324	0	0	0	0	0.000386511	0.000386511	0.000579766	0.000676394	0.000386511	0
Cluster_339	Thalassotalea	0	0	0	0	0	0	0	0	0	0	0	0	0.00154604	0	0.00367185	0.00260895	0.00318871	0.0101459	0.00579766	0.00502464	0.00357522
Cluster_28	Phaeobacter	0	0	0	0	0	0	0	0	0.00473476	0.0028022	0	9.66277e-05	0.000966277	0.00396174	0.00154604	0.00125616	0.00260895	0.00830998	0.00425162	0.00415499	0.00425162
Cluster_29	Aquibacter	0	0	9.66277e-05	0	0	0	0	9.66277e-05	0	0.00811673	0	0.00541115	0.0017393	0	0.00251232	0.000193255	0.00135279	0.00154604	0.000676394	0.0010629	0.00241569
Cluster_111	Porticoccus	0	0	0	0	0	0	0.0010629	0.000483138	0	0	0.00744033	0	0.000483138	0	0.000676394	0.000676394	0.000386511	0.000193255	0.000386511	0.000386511	0
Cluster_228	Tenacibaculum	0	0	0	0	0	0	0	0.000676394	0	0	0	0	0.00241569	0.00724708	0.00666731	0.00212581	0.00318871	0.00744033	0.00164267	0.00492801	0.00328534
Cluster_106	Amphritea	0	0	0	0	9.66277e-05	0	0	0	0.00135279	0.00222244	0.00299546	0.00415499	0.00695719	0.00260895	0.00541115	0.00376848	0.00599092	0.00425162	0.00695719	0.0062808	0.00589429
Cluster_412	Oleispira	0.000193255	0	0.000193255	0	9.66277e-05	0	0	9.66277e-05	0	0	0	0.000193255	0.00135279	0.0010629	0.000386511	0.00357522	0.00376848	0.00599092	0.00579766	0.00376848	0.00637743
Cluster_306	Algicola	0	0	0	0	0	0	0	0	0	0	0	0	0.00396174	0	0.00376848	0.00405836	0.00531452	0.00376848	0.00550778	0.00222244	0.00289883
Cluster_379	Marinifilum	0	0	0	0	0	0	0	0	0	0	0	0	0	0	0.000966277	0.000773022	0.00483138	0	0.00193255	0.00550778	0.00309209
Cluster_564	Marinicella	0	0	0	0.0052179	0	0	0.0045415	0	0	0	0	0	0	0	0	0.000193255	0.000289883	0.000579766	0.000193255	9.66277e-05	0.000289883
Cluster_868	Shewanella	0	0	0	0	0	0	0	0	0	0	0	0	0	0	0.000773022	0.00260895	0.00260895	0.000676394	0.00202918	0.00512127	0.00415499
Cluster_324	Oceanospirillum	0.000193255	0	0.000193255	0	0	0	0.000483138	9.66277e-05	0	0.000289883	0	0	0.00212581	0.000869649	0.000773022	0.00183593	0.00270558	0.00241569	0.00502464	0.00492801	0.00405836
Cluster_781	Planktomarina	0	0	0	0.00444487	0	0	0	0.000869649	0	0	0	0	0.000966277	0.00202918	0	0	0	0.000193255	0.000289883	0.000386511	0.000579766
Cluster_354	Desulfotalea	0	0	0	0	0	0	0	0	0	0	0	0	0.000579766	0.00183593	0	9.66277e-05	0.000773022	0.000193255	0.000386511	0.000289883	0.00415499
Cluster_448	Tropicibacter	0	0	0	0	0	0	0	0	0	0	0	0	0.000386511	0	0	0.000676394	0.000966277	0.0017393	0.00405836	0.00135279	0.00289883
Cluster_1323	Aestuariibacter	0	0	0	0	0	0	0	9.66277e-05	0	0.00376848	0	0	9.66277e-05	0	0	0.000483138	0.000386511	0.000386511	0.000676394	0.000193255	0.000289883
Cluster_99	Propionigenium	0	0	0	0	0	0	0	0	0	0	0	0	0	0	0.00115953	0.00202918	0.00231906	0	0.00202918	0.0034786	0.0017393
Cluster_626	Desulfovibrio	0	0	0	0	0	0	0	0	0	0	0	0	0.000966277	0	0	0	0.000483138	0	0.000193255	0.000193255	0.00318871
Cluster_138	Litoribacillus	0	0	0	0	0	0	0	0	0	0	0	0	0.00125616	0.0028022	0.00309209	0.00125616	0.000676394	0.0017393	0.000193255	0.000193255	0.000193255
Cluster_336	Peptoclostridium	0	0	0	0	0	0	0	0	0	0	0	0	0	0	0	0.00309209	0.00231906	0	0.00115953	0.00144942	0.00193255
Cluster_938	Ferrimonas	0	0	0	0	0	0	0	0	0	0	0	0	0	0	0.000386511	0.000676394	0.000193255	0.000289883	0.0010629	0.0028022	0.000966277
Cluster_303	Photobacterium	0	0	0	0	0	0	0	0	0	0	0	0	0.000773022	0.00260895	0.000483138	0.00183593	0.00125616	0.000579766	0.00135279	0.0028022	0.000676394
Cluster_1531	Spirochaeta@2	0	0	0	0	0	0	0	0	0	0	0	0	0	0	0	0	0.000193255	0	9.66277e-05	0	0.00270558
Cluster_628	Thalassolituus	0	0	0	0	0	0	0	0	0	0	0	0	9.66277e-05	0	0	0.000386511	0.000386511	0.00144942	0.00144942	0.000966277	0.00260895
Cluster_903	Defluviitaleaceae	0	0	0	0	0	0	0	0	0	0	0	0	0	0	0	0	0	0	0.00154604	0.00154604	0
Cluster_1114	Sphingomonas	0	0	0	0	0	0	0	0	0	0	0	0	0	0	0	9.66277e-05	0.000483138	0.0010629	0.00115953	0.00144942	0
Cluster_57	Alteromonas	0	0	0	0	0	0	0	0	0	0	0	0.000289883	0.000579766	0.000773022	0	0.000386511	0.000966277	0.000579766	0.00135279	0.000676394	0.000773022
Cluster_464	Ponticoccus	0	0	0	0	0	0	0	0	0	0	0	0	0.000676394	0	0.000193255	0	0.000193255	0	0.000773022	0.000193255	9.66277e-05
Cluster_1407	Oleibacter	0	0	0	0	0	0	0	0	0	0	0	9.66277e-05	0	0.000193255	0.000193255	0.000193255	0.000193255	0.000483138	0.000386511	0.000289883	0.000676394
Cluster_168	Pseudoruegeria	0	0	0	0	0	0	0	0	0	0	0	0	0	0	0.000193255	0	0.000386511	0	0.000579766	0.000289883	0.000386511
Cluster_3717	Catenococcus	0	0	0	0	0	0	0	0.000193255	0	0	9.66277e-05	9.66277e-05	0.000193255	0.000193255	9.66277e-05	0.000386511	0	0.000193255	0.000289883	0.000289883	0.000289883
Cluster_1922	Pseudoroseovarius	0	0	0	0	0	0	9.66277e-05	0	0	0	0	0	0	0.000193255	9.66277e-05	9.66277e-05	0.000193255	0.000386511	0.000193255	0.000386511	0
	TAXA	RF21.T0.R1	RF21.T0.R2	RF21.T0.R3	RF21.T6.R1	RF21.T6.R2	RF21.T6.R3	RF21.T12.R1	RF21.T12.R2	RF21.T12.R3	RF21.T24.R1	RF21.T24.R2	RF21.T24.R3	RF21.T48.R1	RF21.T48.R2	RF21.T48.R3	RF21.T60.R1	RF21.T60.R2	RF21.T60.R3	RF21.T72.R1	RF21.T72.R2	RF21.T72.R3
Cluster_16	Prolixibacter	0	0	0	0	0.0017393	0	0	0	0	0.00956614	0.00251232	0	0.0294714	0.0448352	0.0142043	0.0761426	0.0350759	0.0214513	0.0664799	0.0107257	0.0694753
