# Supplementary material for: Immune-suppression by OsHV-1 viral infection causes fatal bacteraemia in Pacific oysters
Source: Nat Commun. 2018 Oct 11;9:4215. doi: 10.1038/s41467-018-06659-3 (PMC6182001; doi:10.1038/s41467-018-06659-3)
Supplement: Supplementary file 6 — Supplementary Data 3 [file 41467_2018_6659_MOESM6_ESM.xlsx]

## Sheet: Feuil1
Supplementary Data 3: Log2 fold changes in differentially expressed genes (DESeq2) from the different GO categories of clusters 1 and 2 (Fig. 5b) at 6 and 12 h after the start of the ‘natural’ experimental infection in the susceptible SF11 and in the resistant RF21 oysters. C. gigas genes used for RT-qPCR in the susceptible SF14 and SF15, and in the resistant RF23 and RF48 oysters (Figure 9) are …
Gene name	Genes annotation	Antiviral defense	RF21 6h	SF11 6h	RF21 12h	SF11 12h
CGI_10005410	apoptosis-inducing factor mitochondrial isoform X2	+	-0.711828	0	-0.615449	0
CGI_10021954	ATP-dependent RNA helicase chloroplastic-like	+	1.20956	0.577096	1.57397	0.855157
CGI_10010105	ATP-dependent RNA helicase chloroplastic-like	+	0.7893	0.59548	1.16497	0.962769
CGI_10007399	ATP-dependent RNA helicase DDX19B	+	0	0	0.537737	0.484383
CGI_10026654	ATP-dependent RNA helicase DDX1-like	+	0	0	-0.583765	0
CGI_10010234	ATP-dependent RNA helicase DDX24	+	0	0	-0.408045	0
CGI_10003770	Baculoviral IAP repeat-containing 3	+	0	0	0.793467	0
CGI_10014404	caspase-3-like	+	0	0	0.493893	0.536523
CGI_10015439	caspase-3-like	+	0	0	0.512066	0
CGI_10009560	C-type lectin lectoxin-Lio3- partial		0.384296	0	0.522725	0.465689
CGI_10004828	von Willebrand factor D and EGF domain-containing -like		-0.655749	0	0	0
CGI_10007353	Aggrecan core		0	0	-0.536397	0
CGI_10010346	C-type mannose receptor 2		0	0	0	-0.595469
CGI_10023477	cyclic GMP-AMP synthase	+	0	0	0.517463	0
CGI_10023478	cyclic GMP-AMP synthase	+	0	0	0.768775	0
CGI_10023476	cyclic GMP-AMP synthase-like isoform X1 (cGAS)	+	0.583901	0	1.15793	0.963355
CGI_10010457	Ddx58 partial	+	0.633922	0	1.04978	0.751757
CGI_10022879	deoxynucleoside triphosphate triphosphohydrolase SAMHD1	+	0	0	1.38781	0.829529
CGI_10022880	deoxynucleoside triphosphate triphosphohydrolase SAMHD1	+	0	0.782497	1.57509	1.01846
CGI_10003183	deoxynucleoside triphosphate triphosphohydrolase SAMHD1-like	+	0	0	1.35361	0
CGI_10020752	dicer 1	+	0.559054	0.563506	0.86909	0.733267
CGI_10014255	dnaJ homolog subfamily C member 27-like		0	0	-0.53844	0
CGI_10006375	dnaJ homolog subfamily C member 2-like		-0.473402	0	0	0
CGI_10005182	double-stranded RNA-specific adenosine deaminase-like	+	0.512245	0	0.785617	0.536914
CGI_10023357	E3 ubiquitin- ligase ARI3	+	0	0	0.678234	0
CGI_10025470	E3 ubiquitin- ligase DTX3L	+	0.445249	0	0.721806	0.590849
CGI_10006203	E3 ubiquitin- ligase DTX3L	+	0.497359	0	0.7608	0.508862
CGI_10002381	E3 ubiquitin- ligase DTX3L	+	0.697971	0	1.10886	0
CGI_10012437	E3 ubiquitin- ligase HECTD1	+	0.431157	0	0.908976	0.504637
CGI_10022450	E3 ubiquitin- ligase HECTD1	+	0	0	0.521886	0
CGI_10018950	E3 ubiquitin- ligase MIB1-like isoform X1	+	0	0	0.595018	0
CGI_10020677	E3 ubiquitin- ligase MIB2	+	0.383875	0	0.648139	0.468206
CGI_10014040	E3 ubiquitin- ligase MIB2	+	0.415016	0	0.70921	0.461748
CGI_10026441	E3 ubiquitin- ligase MIB2	+	0.425062	0	0.757661	0.563563
CGI_10020681	E3 ubiquitin- ligase MIB2	+	0	0	0.391352	0
CGI_10018431	E3 ubiquitin- ligase MIB2	+	0	0	0.49703	0
CGI_10012322	E3 ubiquitin- ligase NEURL1B-like isoform X2	+	0	0	0.658572	0
CGI_10022372	E3 ubiquitin- ligase RNF213	+	0	0	0.571817	1.05733
CGI_10007361	E3 ubiquitin- ligase RNF213-like	+	0	0.670276	1.21784	1.15553
CGI_10006477	E3 ubiquitin- ligase RNF213-like	+	0	0.918407	1.11127	1.47998
CGI_10006476	E3 ubiquitin- ligase RNF213-like	+	0	0	0.906661	1.14494
CGI_10006478	E3 ubiquitin- ligase RNF213-like	+	0	0	1.03952	1.12611
CGI_10005452	E3 ubiquitin- ligase RNF213-like	+	0	0	1.10723	0.933913
CGI_10005453	E3 ubiquitin- ligase RNF213-like	+	0	0	1.30732	0.870433
CGI_10007364	E3 ubiquitin- ligase RNF213-like	+	0	0	1.33994	0
CGI_10011327	E3 ubiquitin- ligase TRIM33	+	0.330047	0	0.672689	0.461141
CGI_10027982	E3 ubiquitin- ligase TRIM33-like isoform X2	+	0	0	0.599577	0.61096
CGI_10011104	E3 ubiquitin- ligase TRIM56	+	0	0	0.558948	0.634533
CGI_10023950	galectin-5- partial		0	0	0.641021	0.591329
CGI_10012045	complement C1q 3		0	0	1.16545	0
CGI_10024533	complement C1q tumor necrosis factor-related 4-like	+	0	0	0	-0.673217
CGI_10022749	glutathione S-transferase 1-like		-0.454886	0	-0.827769	-0.768872
CGI_10015808	glutathione S-transferase-like		0	0	-0.69238	0
CGI_10006857	heat shock 70 kDa 12A-like		0.351495	0	0	0
CGI_10024620	heat shock 70 kDa 12A-like		0.787895	0.535845	0.960491	0.772162
CGI_10004951	heat shock 70 kDa 12A-like		0	0	0.46114	0
CGI_10012491	heat shock 70 kDa 12A-like		0	0	0.461226	0
CGI_10009016	heat shock 70 kDa 12A-like		0	0	0.600193	0
CGI_10016264	heat shock 70 kDa 12A-like		0.462665	0	0.485818	0
CGI_10024295	heat shock 70 kDa 12A-like		0.492047	0	0.681887	0.50451
CGI_10022586	heat shock 70 kDa 12A-like		0.618245	0	0.992424	0.594063
CGI_10011414	heat shock 70 kDa 12A-like		0	0	0.434603	0
CGI_10024910	heat shock 70 kDa 12A-like		0	0	0.624768	0
CGI_10002016	heat shock 70 kDa 12A-like		0	0	0.677336	0
CGI_10022585	heat shock 70 kDa 12A-like		0	0	1.04507	0.63692
CGI_10021628	heat shock 70 kDa 12A-like		0	0	0	1.18119
CGI_10013525	Heat shock 70 kDa 12B		0	0	0.34492	0
CGI_10006359	Heat shock 70 kDa 12B		0	0	0.435433	0
CGI_10002491	heat shock 70 kDa 12B-like		0.472579	0	0	0
CGI_10027276	heat shock 70 kDa 12B-like		0.47443	0.50583	0.675503	0.588252
CGI_10022078	heat shock 70 kDa 12B-like		0	0	0.447134	0
CGI_10013532	heat shock 70 kDa 12B-like		0	0	0.486356	0
CGI_10024309	heat shock 75 mitochondrial-like		-0.52635	0	-0.509593	0
CGI_10017621	heat shock 90		-0.603493	0	0	0.440236
CGI_10010171	Heat shock Hsp20 domain containing		0	0.792785	0	0.705073
CGI_10017536	helicase with zinc finger domain 2-like	+	0	0	0.825608	0.785858
CGI_10027441	helicase with zinc finger domain 2-like	+	1.36589	0.872706	1.83617	1.41638
CGI_10000144	helicase with zinc finger domain 2-like isoform X1	+	1.31033	0	1.65119	0.666932
CGI_10004469	helicase with zinc finger domain 2-like isoform X1	+	0	0	0.482841	0
CGI_10027442	helicase with zinc finger domain 2-like isoform X1	+	0.751962	0	1.18737	0
CGI_10027445	helicase with zinc finger domain 2-like isoform X1	+	0.819007	0	1.47922	0
CGI_10027443	helicase with zinc finger domain 2-like isoform X1	+	0.858083	0	1.74672	0
CGI_10027444	helicase with zinc finger domain 2-like isoform X1	+	0.946533	0	1.70595	0
CGI_10020563	helicase with zinc finger domain 2-like isoform X2	+	0	0	0.488752	0
CGI_10026855	inhibitor of apoptosis	+	0	0	0	0.703278
CGI_10021439	inhibitor of apoptosis	+	0	0	0.408571	0
CGI_10026857	inhibitor of apoptosis	+	0	0	0.566939	0
CGI_10000338	inhibitor of apoptosis	+	0	0	0.724713	0
CGI_10024671	inhibitor of apoptosis	+	0	0	0.823767	0.572854
CGI_10005393	Inhibitor of apoptosis	+	0	0	0.682052	0
CGI_10019869	inhibitor of apoptosis	+	0	0	0.801564	0
CGI_10021171	interferon regulatory factor 2 (IRF)	+	0.842294	0	0.695459	0.4365
CGI_10003270	interferon regulatory factor 8	+	0.501717	0.444957	0.928024	0.577441
CGI_10005133	Interferon regulatory factor 2	+	0	0.655768	0.446429	0.672019
CGI_10021170	Interferon regulatory factor 2	+	1.98007	1.38294	2.12514	1.64121
CGI_10010773	interferon-induced 44-like	+	0.460061	0	1.1305	0.735687
CGI_10024071	interferon-induced 44-like	+	0	0	0.949426	0.929729
CGI_10001635	Interferon-induced 44	+	0	0	0.856765	0
CGI_10024072	interferon-induced 44-like	+	0	0	0.882017	0
CGI_10018396	radical S-adenosyl methionine domain-containing 2 (Viperin)	+	1.19847	0	2.11746	0.998427
CGI_10006757	Interferon-induced 44	+	0	0	1.44928	1.06988
CGI_10010774	Interferon-induced 44	+	1.06842	0.713405	2.52425	1.17879
CGI_10011184	Interferon-induced 44	+	0	0	0.552442	0
CGI_10006756	interferon-induced 44-like	+	0	0	1.63071	1.25105
CGI_10016989	Interferon-induced helicase C domain-containing 1	+	1.13089	0.975521	2.08329	1.28124
CGI_10025754	interleukin 17	+	0	0	0.926287	0
CGI_10017069	laccase-4-like isoform X2		0	0	0	-0.372841
CGI_10017375	laccase-like isoform X2		0	0	1.27961	0.994442
CGI_10007537	laccase-like isoform X2		0	0	0	0.720947
CGI_10026610	Leucine-rich repeat serine threonine- kinase 1		0	0	0	0.484376
CGI_10016293	leucine-rich repeats and immunoglobulin-like domains 3		0	0	0	-0.512731
CGI_10007718	serine threonine- kinase pats1		0	0.622385	0	0.720087
CGI_10011703	leucine-rich repeat-containing 74B-like		0	0	-0.414914	0
CGI_10002181	macrophage-expressed gene 1 -like		0.322952	0	0.360717	0
CGI_10021194	metallothionein		0.484932	0	0	0
CGI_10022974	Metallothionein family		0	0	0.676557	0
CGI_10012042	metallothionein IV		0	0	0.498214	0
CGI_10025826	Mitofusin-2		0	0	0.461449	0
CGI_10010147	mitofusin-2-like isoform X2		0	0	0	0.458106
CGI_10026174	hypothetical protein CGI_10026174		0	0	0.514387	0
CGI_10012725	Myeloid differentiation primary response 88		0	0	0.815707	0
CGI_10018874	NF-kappa-B-repressing factor		0	0	0.452333	0
CGI_10022810	NFX1-type zinc finger-containing 1		1.50759	1.32776	1.77236	1.85001
CGI_10006232	NFX1-type zinc finger-containing 1		0.773904	0.753168	1.58194	1.19366
CGI_10006224	NFX1-type zinc finger-containing 1		0	0	0.997822	0.877267
CGI_10006233	NFX1-type zinc finger-containing 1		0	0	1.20219	0
CGI_10027453	NFX1-type zinc finger-containing 1-like		0.505733	0	1.08205	0.770328
CGI_10007952	NFX1-type zinc finger-containing 1-like		0.507033	0.624531	0.885072	0.854385
CGI_10003300	NFX1-type zinc finger-containing 1-like		0.52862	0	0.871334	0.627981
CGI_10023396	NFX1-type zinc finger-containing 1-like		0.562191	0.783725	0.956204	0.771904
CGI_10003301	NFX1-type zinc finger-containing 1-like		0.643158	0.746092	1.22084	1.17534
CGI_10005474	NFX1-type zinc finger-containing 1-like		0.698463	0.653199	1.25781	0.980748
CGI_10021567	NF-kappa B		0	0	0.317538	0
CGI_10028750	nuclear factor NF-kappa-B p105 subunit-like		0	0	0.333869	0
CGI_10018142	Transcription factor p65		0	0	0.404964	0
CGI_10016949	Nuclear Factor of Kappa light polypeptide gene enhancer in b(B)-cells n		0	0	0.402577	0
CGI_10027512	Toll-like receptor 13		1.33656	0	1.78183	0.888294
CGI_10021136	Toll-like receptor 1		1.68958	1.03705	2.16076	1.51996
CGI_10013586	Toll-like receptor 1		0	0	0.787891	0
CGI_10005641	stimulator of interferon genes -like isoform X3	+	0	0	0.869532	0
CGI_10016055	Poly [ADP-ribose] polymerase 14	+	0	0.56256	0.86403	0.903856
CGI_10024733	poly [ADP-ribose] polymerase 14-like	+	0	0	0.524085	0.611691
CGI_10019418	poly [ADP-ribose] polymerase 14-like	+	0	0	0.531024	0
CGI_10005336	poly [ADP-ribose] polymerase partial	+	0	0	0.407777	0
CGI_10026681	polyubiquitin	+	0.327944	0	0	0
CGI_10005873	polyubiquitin 8-like	+	0.905878	0	1.44891	0.912555
CGI_10016990	probable ATP-dependent RNA helicase DDX58	+	1.37381	1.11397	2.43688	1.43398
CGI_10014034	probable ATP-dependent RNA helicase DHX58	+	0.575828	0	1.2066	0.71916
CGI_10024392	probable ATP-dependent RNA helicase DHX58	+	0.854609	0.63766	1.52047	0.976217
CGI_10014035	probable ATP-dependent RNA helicase DHX58	+	0	0	1.54602	1.01323
CGI_10010458	probable ATP-dependent RNA helicase DHX58	+	0.555988	0	0.840001	0
CGI_10025471	probable E3 ubiquitin- ligase DTX2	+	0	0	0.612535	0
CGI_10028026	probable E3 ubiquitin- ligase DTX3	+	0	0.845562	0.562048	0.782524
CGI_10026732	probable E3 ubiquitin- ligase DTX3	+	0	0	0.516663	0
CGI_10005362	probable E3 ubiquitin- ligase DTX3	+	0	0	0.56969	0
CGI_10020283	probable E3 ubiquitin- ligase HERC1	+	0	0	0.902416	0.982346
CGI_10018622	probable E3 ubiquitin- ligase MID2	+	0	0	0.934969	0
CGI_10001246	probable E3 ubiquitin- ligase RNF144A	+	0.999366	0	1.50481	0
CGI_10003267	toll-like receptor 13		0.923249	0.777698	1.27068	1.07795
CGI_10003083	probable ATP-dependent RNA helicase DHX58	+	0.945692	0	1.45498	0.811972
CGI_10022973	probable ATP-dependent RNA helicase DDX58	+	0.486557	0.561476	0.973848	0.819524
CGI_10010459	probable ATP-dependent RNA helicase DDX58	+	0.672987	0.505181	1.29864	0.96301
CGI_10024393	Interferon-induced helicase C domain-containing 1	+	0.989127	0.72367	1.92264	1.36937
CGI_10021169	nucleolar RNA helicase 2-like	+	0	0	0.553596	0
CGI_10019154	sacsin isoform X1		1.17375	1.52143	2.21993	2.16819
CGI_10019895	sacsin isoform X2		1.09968	0.996889	1.72714	1.48244
CGI_10019897	sacsin-like		0.966818	0.766073	1.36493	1.19435
CGI_10019898	sacsin-like		1.02732	1.20308	1.09763	1.66273
CGI_10027911	sacsin-like		0	0	0	0.787969
CGI_10019155	sacsin-like isoform X1		0.969741	0	1.72057	1.30705
CGI_10022882	SAM domain and HD domain-containing	+	0	0	0.495557	0
CGI_10023417	brain-specific angiogenesis inhibitor 1-like		0	0	0.431563	0
CGI_10016651	deleted in malignant brain tumors 1 -like		0	0.800945	0	0
CGI_10028719	signal transducer and activator of transcription 5B-like	+	0	0	0.647296	0.739187
CGI_10017630	signal transducer and activator of transcription 5B	+	0.950184	0.907738	1.42148	1.08518
CGI_10017629	Signal transducer and transcription activator 6	+	1.42828	1.17087	1.89371	1.44598
CGI_10005003	signal transducer and transcription activator isoform X5	+	1.27125	1.30866	1.78992	1.46081
CGI_10018833	Extracellular superoxide dismutase [Cu-Zn]		0	-0.545794	0	-0.555919
CGI_10004092	Extracellular superoxide dismutase [Cu-Zn]		0	-0.554206	0	0
CGI_10000265	superoxide dismutase extracellular		0	-0.484664	0	0
CGI_10019528	suppressor of cytokine signaling 2-like (SOCS2)	+	1.98045	1.293	2.46694	1.80886
CGI_10027674	TNF receptor-associated factor 2 isoform X1	+	0	0	0.433651	0
CGI_10022970	stimulator of interferon genes -like isoform X3	+	0	0	0.436555	0
CGI_10012051	stimulator of interferon genes -like isoform X3	+	0.475658	0	0.477314	0
CGI_10023340	Tripartite motif-containing 2	+	0	0	0.603734	0
CGI_10000599	Tripartite motif-containing 2	+	0	0	0.604483	0
CGI_10011032	Tripartite motif-containing 2	+	0	0	1.02008	0
CGI_10011033	Tripartite motif-containing 2	+	0.971771	0	1.37838	0
CGI_10021809	Tripartite motif-containing 2	+	0	0	0	-0.683354
CGI_10006085	Tripartite motif-containing 3	+	0	0	0.620018	0
CGI_10002997	Tripartite motif-containing 3	+	0.844571	0	1.0941	0
CGI_10006087	Tripartite motif-containing 3	+	0	0	0	0.68695
CGI_10019657	Tripartite motif-containing 45	+	0	0	0.767816	0
CGI_10018786	tumor necrosis factor ligand superfamily member 10-like	+	0.495244	0	0.64763	0.435564
CGI_10012337	hypothetical protein CGI_10012337		0.951446	0	1.13133	0.660388
CGI_10005949	Fas ligand	+	0.988388	0.913082	0.783028	1.03591
CGI_10016225	Fas ligand	+	1.44019	0.74021	2.18951	1.24169
CGI_10018787	PREDICTED: uncharacterized protein LOC105344740 isoform X2		0.466828	0	0.584944	0
CGI_10012335	ectodysplasin-A-like isoform X4		0.594869	0	0.725027	0
CGI_10005109	Tumor necrosis factor ligand superfamily member 14 (TNF)	+	0.42656	0	0	0
CGI_10006926	Tumor necrosis factor ligand superfamily member 14	+	0.448941	0	0	0
CGI_10026230	tyrosinase tyr-3		0.487724	0	0.533036	0
CGI_10011911	tyrosinase tyr-3		-0.579876	0	-0.527925	0
CGI_10020161	Ubiquitin-conjugating enzyme E2 R2	+	0	0	0.676745	0.635817
CGI_10008570	zinc finger CCCH domain-containing 13-like		0	0.477378	0	0.497411
CGI_10008962	cytosolic phospholipase A2-like isoform X5		0	0	0.462182	0
CGI_10019949	Deoxyuridine 5 -triphosphate mitochondrial		0.771163	0.647183	1.41061	1.11619
CGI_10013928	ribonucleoside-diphosphate reductase small chain-like		0	0	-0.542244	0
CGI_10003693	UMP-CMP kinase mitochondrial		0	0	1.10058	0
CGI_10023886	hexokinase-2		0	0	-0.444995	-0.427195
CGI_10015435	regucalcin-like		0	0	0	-0.447489
CGI_10028657	ATP-binding cassette sub-family G member 8		0	0	0	-0.461364
CGI_10011355	zinc finger Gfi-1b-like		0	0	0	-0.481769
CGI_10017308	pre-mRNA-splicing regulator WTAP-like		0	0	0.470492	0.484323
CGI_10018683	AChain Crystal Structure Of The Anaplastic Lymphoma Kinase Catalytic Domain		0	0	-0.387902	-0.499661
CGI_10016630	Fumarate mitochondrial		0	0	0	0.503279
CGI_10019170	ADP-ribosylarginine hydrolase-like isoform X4		0	0	0.734522	0.511865
CGI_10009928	NADH dehydrogenase [ubiquinone] 1 alpha subcomplex subunit 13		0	0	0	-0.512174
CGI_10028190	low density lipo receptor		0	0	0	-0.51252
CGI_10003515	T-box transcription factor TBX15		0	-0.578058	0	-0.520151
CGI_10022948	cell division control 42 homolog		0	0	0	-0.539661
CGI_10009988	atrial natriuretic peptide receptor 1-like		0	0	0	-0.564913
CGI_10015192	DNA-binding D-ETS-4-like isoform X2		0	0	0.744928	0.571083
CGI_10023671	ras-like GTP-binding RYL1		0	0	0	-0.602506
CGI_10008482	eukaryotic translation initiation factor 3 subunit A-like		0	0	0	0.627529
CGI_10007180	microsomal glutathione S-transferase 2		0	0	-0.478566	-0.761329
CGI_10019672	TPR and ankyrin repeat-containing 1-like		0	0	0	0.782365
CGI_10026303	CCAAT enhancer binding		-0.641346	-0.717426	0	-0.803134
CGI_10028125	E3 SUMO- ligase 2-like		0	0.588396	0.774534	0.877917
CGI_10028439	tyrosine- kinase JAK2-like		0	0	1.01616	0.915876
CGI_10001591	AChain Crystal Structure Of An Inhibitor-bound Syk		0.404238	0.555998	1.05862	0.998235
CGI_10005872	hypothetical protein		0	0.923063	2.13749	1.83462
CGI_10006540	Bcl-2-like protein 1	+	0	0	0.298675	0
CGI_10021863	Annexin A7		0	0	0.321422	0
CGI_10023458	calmodulin		0	0	-0.325708	0
CGI_10011293	Calmodulin		0	0	-0.34386	0
CGI_10016767	fatty acid-binding heart-like		0	0	-0.360663	0
CGI_10016528	ribosomal S6 kinase alpha-5 isoform X1		0	0	0.362966	0
CGI_10005580	serine threonine- kinase Nek4-like		0	0	0.366499	0
CGI_10015177	FMRF-amide neuropeptides-like		0	0	0.374632	0
CGI_10019470	ruvB-like 2		-0.452937	0	-0.37475	0
CGI_10017455	Acyl- dehydrogenase family member mitochondrial		0	0	-0.375373	0
CGI_10019462	ETS-related transcription factor Elf-3		0	0	0.380249	0
CGI_10021849	CDGSH iron-sulfur domain-containing 2		0	0	-0.388524	0
CGI_10012405	selenocysteine insertion sequence-binding 2-like		0	0	0.395193	0
CGI_10006025	CREB-binding -like isoform X2		0	0	0.395633	0
CGI_10000106	hypothetical protein CGI_10000106		0	0	0.397794	0
CGI_10015978	Multidrug resistance 1		0	0	-0.406796	0
CGI_10017905	hypothetical protein CGI_10017905		0	0	0.41062	0
CGI_10017943	28S ribosomal mitochondrial		0	0	-0.412739	0
CGI_10005358	3-hydroxyisobutyryl- mitochondrial		0	0	-0.412998	0
CGI_10013526	hypothetical protein CGI_10013526		0	0	0.419331	0
CGI_10004207	Werner syndrome ATP-dependent helicase-like		0	0	0.430216	0
CGI_10025374	B-cell lymphoma 3		0	0	0.431355	0
CGI_10028641	Rho-related GTP-binding		0.476834	0	0.434109	0
CGI_10019440	sodium-dependent phosphate transport 2B-like		0	0	0.436024	0
CGI_10014970	guanine nucleotide-binding G(s) subunit alpha		0	0	0.440241	0
CGI_10015195	peroxisomal acyl-coenzyme A oxidase 1 isoform X1		0	0	-0.445046	0
CGI_10002226	26S proteasome non-ATPase regulatory subunit 2		0	0	-0.454335	0
CGI_10005786	Fibropellin- partial		0	0	0.469335	0
CGI_10022826	Dynactin subunit 1		0	0	0.470157	0
CGI_10015471	Histone deacetylase Rpd3		0	0	-0.478915	0
CGI_10007908	grpE homolog mitochondrial-like isoform X1		-0.545903	0	-0.487809	0
CGI_10008834	78 kDa glucose-regulated		-0.598724	0	-0.502528	0
CGI_10004060	disulfide-isomerase A5-like		0	0	-0.510003	0
CGI_10008531	Cystathionine gamma-lyase		0	0	-0.518236	0
CGI_10006002	eukaryotic translation initiation factor 3 subunit L		0	0	-0.519084	0
CGI_10006412	spliceosome RNA helicase DDX39B isoform X1	+	0	0	0.52073	0
CGI_10019057	disulfide-isomerase A4		-0.500253	0	-0.534671	0
CGI_10019888	Dynein heavy chain axonemal		0	0	0.53956	0
CGI_10027280	enhancer of split m7 -like		0	0	0.543304	0
CGI_10005518	transcriptional regulator Erg- partial		0	0	0.546399	0
CGI_10014361	glucose transporter isoform D		0	0	-0.553767	0
CGI_10018551	neuropeptide FF receptor 2-like		0	0	-0.554799	0
CGI_10011854	transcription factor		0	0	-0.567182	0
CGI_10006122	eukaryotic translation initiation factor 3 subunit K isoform X2		-0.55632	0	-0.605132	0
CGI_10019151	transcription factor IIIB 50 kDa subunit		0	0	0.608496	0
CGI_10015916	Calreticulin		-0.589818	0	-0.613261	0
CGI_10000893	disulfide-isomerase A5-like		0	0	-0.649262	0
CGI_10016513	Toll-like receptor 4		0	0	0.659568	0
CGI_10003945	circularly permutated Ras 1-like		0	0	0.667955	0
CGI_10019930	integrin beta-1-binding 1-like		0.496562	0	0.75577	0
CGI_10028703	hypothetical protein CGI_10028703		0	0	0.990151	0
CGI_10000262	Gamma-tubulin complex component 5		1.31033	0	1.65119	0
CGI_10009013	CREBRF homolog		0	0.713526	0	0
CGI_10015504	peptidyl-prolyl cis-trans isomerase D		-0.50593	0	0	0
CGI_10010170	Leucine-rich repeat-containing 74A		0	0	0.581076	0
CGI_10028806	Protein DPCD	+	0.443947	0	0.510954	0
CGI_10013222	ruvB-like 1		-0.479612	0	0	0
CGI_10025132	signal recognition particle receptor subunit beta		-0.512422	0	0	0
CGI_10028856	alanine--tRNA cytoplasmic		-0.513695	0	0	0
CGI_10025364	Lon protease mitochondrial		-0.592231	0	0	0
CGI_10002382	E3 ubiquitin- ligase DTX3L	+	0.76257	0	1.42092	1.09459
CGI_10002589	Cysteine dioxygenase type 1		0.85459	0	0	0
CGI_10028611	PMS1 homolog 1-like		0	0.562129	0	0.616586
CGI_10026933	myeloperoxidase-like		0	0.692601	0.781714	0.836498
CGI_10024512	Serine- kinase ATM		0	0.814001	0	0
CGI_10005976	neurogenic locus delta-like		0	0	-0.325616	0
CGI_10028148	Puromycin-sensitive aminopeptidase		0	0	-0.38712	0
CGI_10007259	universal stress A		0	0	-0.42161	0
CGI_10028775	hypothetical protein		0	0	-0.430561	0
CGI_10021465	artemis-like isoform X1		0	0	0.463247	0.483831
CGI_10021732	chorion peroxidase-like		0	0	0.487197	0
CGI_10026353	multidrug resistance-associated 1-like		0	0	0.633151	0
CGI_10019210	transformation transcription domain-associated -like		0	0	0.688498	0
CGI_10026934	myeloperoxidase-like		0	0	0.692102	0
CGI_10003818	universal stress A		0	0	0	-0.578169
CGI_10008810	Proteasome subunit alpha type-1		0	0	-0.653478	0
