# Supplementary material for: Immune-suppression by OsHV-1 viral infection causes fatal bacteraemia in Pacific oysters
Source: Nat Commun. 2018 Oct 11;9:4215. doi: 10.1038/s41467-018-06659-3 (PMC6182001; doi:10.1038/s41467-018-06659-3)
Supplement: Supplementary file 7 — Supplementary Data 4 [file 41467_2018_6659_MOESM7_ESM.xlsx]

## Sheet: Feuil2
Supplementary Data 4: Gene ontology category enrichment for the susceptible SF11 and the resistant RF21 oysters at the different kinetic times (6, 12, 24, 48, 60 and 72 h) of the ‘natural’ experimental infection. GO enrichment analysis was performed using adaptive clustering and a rank-based statistical test. A category was considered enriched under a FDR of 1%. The ratios were calculated as the …
		Number of genes up or down regulated in the category/total number of gene in the category
Cluster number	GO term name	RF21-6h	RF21-12h	RF21-24h	RF21-48h	RF21-60h	RF21-72h	SF11-6h	SF11-12h	SF11-24h	SF11-48h	SF11-60h	SF11-72h
1	deoxyribonucleotide catabolic process	0.00	0.33333334	0.33333334	0.41666666	0.33333334	0.5	0	0.16666667	0	0	0	0
1	deoxyribonucleotide metabolic process	0.00	0.33333334	0	0.33333334	0.2857143	0.3809524	0.0952381	0.14285715	0	0	0	0
1	nucleoside triphosphate metabolic process	0.00	0	0	0	0	0.17021276	0	0	0	0	0	0
1	purine-containing compound catabolic process	0.00	0.21052632	0.21052632	0	0	0.31578946	0	0	0	0	0	0
2	amine metabolic process	0.00	0	0	0	0	0	0	0	0	-0.42105263	0	-0.5263158
2	carbohydrate catabolic process	0.00	-0.1590909	-0.18181819	0	-0.1590909	-0.1590909	0	0	0	0	-0.59090906	-0.5681818
2	cation transport	0.00	0	0	0	0	0	0	0	0	-0.2943723	-0.33333334	-0.44588745
2	cyclic nucleotide metabolic process	0.00	0	0	0	0	0	0	0	0	-0.2857143	-0.3265306	-0.3469388
2	divalent metal ion transport	0.00	0	0	0	0	0	0	0	0	0	0	-0.45652175
2	glutamate receptor signaling pathway	0.00	0	0	0	0	0	0	0	0	-0.34285715	-0.37142858	-0.51428574
2	G-protein coupled receptor signaling pathway	0.00	0	0	0	0	0	0	0	0	-0.29454544	-0.34	-0.4018182
2	ion transport	0.00	0	0	0	0	0	0	0	0	-0.32304037	-0.35629454	-0.47980997
2	membrane raft organization	0.00	0	0	0	0	0	0	0	0	0	0	-0.375
2	monosaccharide metabolic process	0.00	0	0	0	0	0	0	0	0	0	-0.4473684	-0.5263158
2	NADP metabolic process	0.00	0	0	0	-0.23076923	-0.30769232	0	0	0	-0.46153846	0	-0.6923077
2	opsonization	0.00	0	0	0	-0.3	-0.5	-0.3	0	-0.6	-0.7	-0.8	-0.7
2	oxidation-reduction process	0.00	-0.04287902	-0.09341501	-0.11332312	-0.124042876	-0.13629402	0	-0.033690657	-0.12710567	-0.35375193	-0.36294028	-0.4257274
2	potassium ion transport	0.00	0	0	0	0	0	0	0	0	-0.21666667	-0.36666667	-0.41666666
2	regulation of muscle system process	0.00	0	0	0	0	0	0	0	0	-0.5652174	-0.6086956	-0.6086956
2	regulation of system process	0.00	0	0	0	0	0	0	0	0	-0.42105263	-0.4473684	-0.4473684
2	response to inorganic substance	0.00	0	0	0	0	-0.12765957	-0.04255319	0	0	-0.42553192	-0.4893617	-0.5319149
2	signaling	0.00	0	0	0	0	0	0	0	0	0	-0.4318182	-0.47727272
2	sodium ion transport	0.00	0	0	0	0	0	0	0	0	0	-0.5135135	-0.6486486
2	transmembrane transport	0.00	0	0	-0.06746032	-0.08134921	-0.065476194	0	0	0	-0.31944445	-0.34325397	-0.43055555
3	caveola assembly	0.00	0	0	0	0	0	0	0	0	-0.375	-0.33333334	0
3	cellular carbohydrate catabolic process	0.00	0	0	0	0	-0.25	0	0	0	0	-0.6666667	0
3	divalent inorganic cation transport	0.00	0	0	0	0	0	0	0	0	0	-0.32608697	0
3	gas transport	0.00	0	0	0	0	0	0	0	0	0	-0.57894737	0
3	NADPH regeneration	0.00	0	-0.30769232	-0.30769232	0	0	0	-0.15384616	0	0	-0.61538464	0
3	organic hydroxy compound metabolic process	0.00	0	0	0	0	0	0	-0.08888889	-0.13333334	0	0	0
4	NAD metabolic process	0.00	0	0	0	0	0	0	0.15384616	0	0	0	0
4	protein tetramerization	0.00	0	0	0	0	0	0	0.09090909	0	0	0	0
4	pyridine-containing compound biosynthetic process	0.00	0	0	0	0	0	0	0.13333334	0	0	0	0
5	cellular amino acid catabolic process	0.00	0	0	0	-0.25925925	-0.2962963	0	0	0	-0.5185185	0	0
5	purine nucleoside triphosphate biosynthetic process	0.00	0	0	0	0	0	0	0	0	-0.5555556	0	0
5	regulation of heart contraction	0.00	0	0	0	0	0	0	0	0	-0.47058824	0	0
5	small molecule catabolic process	0.00	0	-0.26785713	-0.19642857	-0.21428572	-0.19642857	0	0	-0.14285715	-0.44642857	0	0
6	cell-cell adhesion	0.00	0	0	-0.118421055	0	0	0	0	0	0	0	0
6	glucose homeostasis	0.00	0	-0.23076923	-0.23076923	0	0	0	0	0	0	0	0
6	oxoacid metabolic process	0.00	-0.032608695	-0.10507246	-0.10507246	0	0	0	0	0	0	0	0
7	cellular ketone metabolic process	0.00	0	0	-0.25	-0.25	0	0	0	-0.25	0	0	0
7	single-organism metabolic process	-0.01661721	-0.039762612	-0.06884273	-0.08308605	-0.09198813	-0.093768544	0	-0.023738872	-0.107418396	0	0	0
8	deoxyribonucleoside monophosphate metabolic process	0.00	0	0	0	0	0	0.09090909	0	0	0	0	0
8	deoxyribonucleotide biosynthetic process	0.00	0	0	0	0	0	0.1	0	0	0	0	0
8	hematopoietic or lymphoid organ development	0.00	0	0	0	0	0	0.06666667	0	0	0	0	0
8	protein sumoylation	0.00	0	0	0	0	0	0.1	0	0	0	0	0
8	pyrimidine nucleoside monophosphate biosynthetic process	0.00	0	0	0	0	0	0.1	0	0	0	0	0
8	regulation of cellular ketone metabolic process	0.00	0	0	0	0	0	0.09090909	0	0	0	0	0
9	ATP hydrolysis coupled proton transport	0.00	0	0	0	0	0	0	-0.125	0	0	0	0
9	electron transport chain	0.00	0	0	0	0	0	0	-0.14285715	0	0	0	0
9	organic hydroxy compound transport	0.00	0	0	0	0	0	0	-0.125	0	-0.375	-0.5	0
9	proton transport	0.00	0	0	0	0	0	0	-0.08888889	0	0	0	0
9	response to acid	0.00	0	0	0	0	0	0	-0.13333334	0	0	0	0
10	cell proliferation	0.00	0	0	0	0	0	0	0	0	0.45714286	0	0
10	ncRNA catabolic process	0.00	0	0	0	0	0	0	0	0	0.5625	0	0
10	organophosphate catabolic process	0.00	0.11904762	0	0.21428572	0.16666667	0.1904762	0	0	0	0.45238096	0	0
10	peptidyl-amino acid modification	0.00	0	0	0	0	0	0	0	0	0.33678755	0	0
10	peptidyl-serine modification	0.00	0	0	0	0	0	0	0	0	0.4347826	0	0
10	positive regulation of intracellular transport	0.00	0	0	0	0	0	0	0	0	0.42105263	0	0
10	regulation of anatomical structure morphogenesis	0.00	0	0	0	0	0	0	0	0	0.42857143	0	0
10	regulation of cell projection assembly	0.00	0	0	0	0	0	0	0	0	0.54545456	0	0
10	regulation of proteasomal ubiquitin-dependent protein catabolic process	0.00	0	0	0	0	0	0	0	0	0.6666667	0	0
10	regulation of vesicle-mediated transport	0.00	0	0	0	0	0	0	0	0	0.46	0	0
11	cell surface receptor signaling pathway	0.00	0	0	0	0	0	0	0	0.097022094	0	0	0
12	cell division	0.00	0	0	0	0	0	0	0	0	0.5	0.4	0
12	cellular response to topologically incorrect protein	0.00	0	0	0	0	0	0	0	0	0	0.5	0
12	interspecies interaction between organisms	0.00	0	0	0	0	0	0	0	0	0	0.54285717	0
12	intra-Golgi vesicle-mediated transport	0.00	0	0	0	0	0	0	0	0	0	0.71428573	0
12	negative regulation of sequence-specific DNA binding transcription factor activity	0.00	0	0	0	0	0	0	0	0	0	0.6	0
12	organic cyclic compound catabolic process	0.00	0	0	0	0	0	0	0	0	0	0.36090225	0
12	positive regulation of catabolic process	0.00	0	0	0	0	0	0	0	0	0.51724136	0.44827586	0
12	positive regulation of DNA metabolic process	0.00	0	0	0	0	0	0	0	0	0.375	0.375	0
12	positive regulation of intracellular signal transduction	0.00	0	0	0	0	0	0	0	0	0	0.41269842	0
12	protein homotetramerization	0.00	0	0	0	0.27272728	0.27272728	0.09090909	0.18181819	0.36363637	0	0.54545456	0
12	protein targeting	0.00	0	0	0	0	0	0	0	0	0.37777779	0.44444445	0
12	regulation of cell communication	0.00	0	0	0	0	0	0	0	0	0.38275862	0.42068964	0
12	regulation of endocytosis	0.00	0	0	0	0	0	0	0	0	0.5	0.5	0
12	regulation of I-kappaB kinase/NF-kappaB signaling	0.00	0	0	0	0	0	0	0	0	0.5	0.5	0
12	regulation of intracellular steroid hormone receptor signaling pathway	0.00	0	0	0	0	0	0	0	0	0.6	0.6	0
12	regulation of protein ubiquitination	0.00	0	0	0	0.1923077	0	0	0	0	0.34615386	0.34615386	0
12	regulation of sequence-specific DNA binding transcription factor activity	0.00	0	0	0	0	0	0	0	0	0	0.41379312	0
12	regulation of translational initiation	-0.12	-0.12	0	0	0	0	0	0	0.24	0.72	0.76	0.8
12	response to abiotic stimulus	0.00	0	0	0	0	0	0	0	0	0	0.34146342	0
12	retrograde vesicle-mediated transport. Golgi to ER	0.00	0	0	0	0	0	0	0	0.33333334	0.5	0.5	0
12	RNA 3'-end processing	0.00	0	0	0	0	0	0	0	0	0	0.31578946	0
12	spliceosomal snRNP assembly	0.00	0	0	0	0	0	0	0	0	0.54545456	0.72727275	0
13	carbohydrate metabolic process	0.00	-0.042704627	0	0	0	0	0	0	0	0	0	0
13	cell redox homeostasis	0.00	-0.09090909	0	0	0	0	0	0	0	0	0	0
13	generation of precursor metabolites and energy	0.00	-0.08974359	0	0	0	0	0	-0.051282052	0	0	0	0
13	glycolytic process	0.00	-0.20833333	0	0	0	0	0	0	0	0	0	0
13	response to toxic substance	0.00	-0.2	0	0	0	0	0	0	0	0	0	0
14	glycosylation	-0.034188036	0	0	0	0	0	0	0	0	0	0	0
14	ncRNA 3'-end processing	-0.15384616	0	0	0	0	0	0	0	0	0	0	0
14	positive regulation of locomotion	-0.071428575	0	0	0	0	0	0	0	0	0	0	0
14	protein N-linked glycosylation	-0.23529412	-0.1764706	0	0	0	0	0	0	0	0	0	0
14	regulation of binding	-0.06666667	-0.1	0	0	0	0	0	0	0	0	0	0
14	regulation of growth	-0.05263158	0	0	0	0	0	0	0	0	0	0	0
14	regulation of protein binding	-0.16666667	0	0	0	0	0	0	0	0	0	0	0
15	amino acid activation	-0.03846154	0	0	0	0	0	0	0	0.17948718	0.32051283	0.3846154	0.37179488
15	biological regulation	0.00	0.043375626	0.06019475	0.079079375	0.07376807	0.06373561	0.009147241	0.022130422	0.116848625	0.33962822	0.36382413	0.41162586
15	catabolic process	0.00	-0.05867347	-0.091836736	0	0	0	0	0	0	0.39540815	0.43112245	0.4515306
15	cell death	0.00	0	0	0	0	0	0	0	0.17708333	0.45833334	0.40625	0.5
15	cell morphogenesis	0.00	0	0	0	0	0	0	0	0	0.41666666	0	0.45833334
15	cellular component assembly	-0.020050125	0	0	0	0	0	0	0	0	0.36842105	0.36340854	0.4160401
15	cellular component biogenesis	0.00	0	0	0	0	0	0	0	0	0.53125	0.65625	0.5625
15	cellular component morphogenesis	0.00	0	0	0	0	0	0	0	0	0.3968254	0	0.47619048
15	cellular component organization or biogenesis	-0.016568048	0	0	0	0	0	0	0	0	0.3325444	0.3372781	0.38698226
15	cellular macromolecular complex assembly	-0.050314464	-0.056603774	0	0	0	0	0	0	0	0.4025157	0.42138365	0.43396226
15	cellular process	0.00	0	0	0	0	0	0	0.021859474	0.1033357	0.3189496	0.3386799	0.39446416
15	cellular protein complex assembly	-0.05172414	0	0	0	0	0	0	0	0	0.44827586	0.43103448	0.5
15	cellular response to external stimulus	0.00	0	0	0	0	0	0	0	0.21428572	0.53571427	0.53571427	0.5714286
15	cellular response to stimulus	0.019314341	0.047320135	0.057460163	0.08594882	0.07822308	0.06470304	0.0130371805	0.027522936	0.12264606	0.34427813	0.36697248	0.4225012
15	cellular response to stress	0.00	0	0	0	0	0	0	0	0	0.2928994	0.3195266	0.35207102
15	cytokine-mediated signaling pathway	0.00	0	0	0	0	0	0	0	0	0.64	0.64	0.56
15	defense response to other organism	0.04883227	0.089171976	0.110403396	0.14012739	0.12526539	0.12738854	0.033970278	0.070063695	0.14437367	0.29299363	0	0.38641188
15	endosomal transport	0.00	0	0	0	0	0	0	0	0	0	0	0.4318182
15	ER to Golgi vesicle-mediated transport	0.00	0	0	0	0	0	0	0	0.26086956	0.47826087	0.5652174	0.4347826
15	ER-associated ubiquitin-dependent protein catabolic process	0.00	0	0	0	0	0	0	0	0	0.57894737	0.6315789	0.68421054
15	establishment of localization in cell	0.00	0	0	0	0	0	0	0	0	0.3175	0.35	0.3875
15	establishment of protein localization to organelle	0.00	0	0	0	0	0	0	0	0.19642857	0.39285713	0.4642857	0.48214287
15	formation of translation preinitiation complex	-0.22222222	0	0	0	0	0	0	0	0.2777778	0.7222222	0.7777778	0.7777778
15	Golgi vesicle transport	0.00	0	0	0	0	0	0	0	0.1875	0.41666666	0.4375	0.4375
15	immune effector process	0.110526316	0.20526315	0.23157895	0.2736842	0.24736843	0.24210526	0.1	0.15789473	0.3263158	0.5368421	0.55789477	0.5947368
15	immune response	0.07272727	0	0	0	0	0.2	0	0	0.2	0.36363637	0.45454547	0.45454547
15	immune system process	0.058715597	0.12660551	0.13577981	0.14862385	0.13944954	0.14311926	0.044036698	0.07706422	0.21284404	0.41651377	0.43302754	0.47706422
15	innate immune response	0.09375	0	0.15625	0.21875	0	0.21875	0	0.09375	0.25	0.40625	0.53125	0.53125
15	intracellular protein transport	0.00	0	0	0	0	0	0	0	0	0.3875969	0.44186047	0.45736435
15	intracellular signal transduction	0.048327137	0.10408922	0.111524165	0.13011153	0.124535315	0.10594796	0.031598512	0.07434944	0.17657992	0.42379183	0.42565057	0.48698884
15	macromolecule catabolic process	0.00	0	0	0	0	0	0	0	0	0.39810428	0.43601894	0.45971563
15	maturation of 5.8S rRNA	0.00	0	0	0	0	0	0	0	0	0.8	0.8	0.8
15	maturation of SSU-rRNA	0.00	0	0	0	0	0	0	0	0	0.61904764	0.61904764	0.5714286
15	mRNA metabolic process	0.00	0	0	0	0	0	0	0	0	0.34615386	0.375	0.40384614
15	mRNA processing	0.00	0	0	0	0	0	0	0	0	0.31578946	0.36842105	0.3859649
15	ncRNA metabolic process	-0.029126214	0	0	0	0	0.067961164	0	0	0.13592233	0.4368932	0.48058254	0.46116504
15	ncRNA processing	-0.031746034	0	0	0	0	0	0	0	0	0.50793654	0.53968257	0.515873
15	negative regulation of biological process	0.00	0	0	0	0	0	0	0	0	0.35019454	0.3618677	0.41245136
15	negative regulation of cell death	0.00	0	0.13461539	0	0.115384616	0.09615385	0	0	0	0.42307693	0.43269232	0.50961536
15	negative regulation of response to stimulus	0.00	0	0	0	0	0	0	0	0	0.42553192	0	0.5106383
15	nitrogen compound metabolic process	0.00	0	0	0	0	0	0	0	0	0.2880922	0.32394367	0.36171576
15	nuclear transport	0.00	0	0	0	0	0	0	0	0	0.42975205	0.46280992	0.5041322
15	nucleobase-containing compound transport	0.00	0	0	0	0	0	0	0	0	0.375	0.41666666	0.39583334
15	organelle organization	0.00	0	0	0	0	0	0	0	0	0.2840909	0.27727273	0.3318182
15	organic substance metabolic process	-0.015578027	0	0	0	0	0	0	0	0.100300625	0.2987155	0.3200328	0.37113965
15	organic substance transport	0.00	0	0	0	0	0	0	0	0	0.36610878	0.39330545	0.43723848
15	phospholipid metabolic process	0.00	0	0	0	0	0	0	0	0	0	0	0.325
15	phosphorus metabolic process	0.00	0	0	0	0	0	0	0	0.1126597	0.31358886	0.3240418	0.37514517
15	positive regulation of biological process	0.048367593	0.08948005	0.09915357	0.11245465	0.11124547	0.095525995	0.021765416	0.053204354	0.16928658	0.39540508	0.42321643	0.46674728
15	positive regulation of cell death	0.13043478	0.13043478	0.1884058	0.20289855	0.1884058	0.13043478	0	0.072463766	0.3043478	0.5797101	0.5797101	0.65217394
15	positive regulation of cellular component organization	0.00	0	0	0	0	0	0	0	0	0.2761905	0.30476192	0.3904762
15	positive regulation of metabolic process	0.00	0	0	0	0	0	0	0	0	0.3567073	0.3902439	0.4359756
15	positive regulation of protein catabolic process	0.00	0	0	0	0	0	0	0	0	0.64285713	0.53571427	0.60714287
15	positive regulation of protein metabolic process	0.00	0	0	0	0	0	0	0	0	0.36923078	0.3846154	0.46923077
15	posttranscriptional regulation of gene expression	-0.036036037	0	0	0	0	0.10810811	0	0	0.1981982	0.4774775	0.4954955	0.5405405
15	protein autophosphorylation	0.00	0	0	0	0	0	0	0	0.32258064	0.516129	0.516129	0.61290324
15	protein catabolic process	0.00	0	0	0	0	0	0	0	0	0.5277778	0.5555556	0.5972222
15	protein complex subunit organization	0.00	0	0	0	0	0	0	0	0	0.375	0.37037036	0.4351852
15	protein folding	-0.19672132	-0.18032786	0	0.18032786	0.18032786	0.19672132	0	0	0.27868852	0.57377046	0.57377046	0.57377046
15	protein import	0.00	0	0	0	0	0	0.051282052	0	0	0.46153846	0.4871795	0.5897436
15	protein metabolic process	-0.022329511	0	0	0.07242004	0.073023535	0	0	0	0.111647554	0.31985515	0.33071816	0.3898612
15	protein modification by small protein conjugation or removal	0.00	0.07511737	0.072769955	0.09389672	0.09154929	0.06338028	0	0.039906103	0.11971831	0.29107982	0.3004695	0.37558687
15	protein phosphorylation	0.00	0	0	0.10948905	0.10218978	0	0	0	0.18248175	0.38686132	0.36861312	0.43430656
15	protein polyubiquitination	0.00	0	0	0	0	0	0	0	0	0.4680851	0.4893617	0.5531915
15	proteolysis involved in cellular protein catabolic process	0.00	0	0	0	0	0	0	0	0	0.44915253	0.47457626	0.5338983
15	Ras protein signal transduction	0.00	0	0	0	0	0	0	0	0	0.5833333	0	0.5833333
15	regulation of catabolic process	0.00	0	0	0	0	0	0	0	0	0.3951613	0.37903225	0.44354838
15	regulation of cell death	0.00	0.08214286	0.13571429	0.14285715	0.13214286	0.1	0	0.039285716	0.18571429	0.41785714	0.42857143	0.49642858
15	regulation of defense response	0.07309941	0.16081871	0.16666667	0.17836258	0.1754386	0.16959064	0.046783626	0.099415205	0.25146198	0.45614034	0.48245615	0.5146199
15	regulation of gene expression	0.00	0	0	0.075026795	0.07181136	0.06323687	0	0	0.13397641	0.33654878	0.3601286	0.4062165
15	regulation of intracellular signal transduction	0.00	0	0	0	0	0	0	0	0	0.3880597	0.40298507	0.48507464
15	regulation of metabolic process	0.00	0	0	0.07099036	0	0	0	0	0	0.33391762	0.36021033	0.40666083
15	regulation of multicellular organismal process	0.06117647	0.13411765	0.15294118	0.16235293	0.15058823	0.13647059	0.037647057	0.08	0.22117648	0.4635294	0.47764707	0.52235293
15	regulation of protein catabolic process	0.00	0	0	0	0	0	0	0	0	0.5641026	0.4871795	0.53846157
15	regulation of protein metabolic process	0.00	0	0	0	0	0	0	0	0.11849711	0.40751445	0.42196533	0.4884393
15	regulation of protein stability	0.00	0	0	0	0	0	0	0	0	0.42857143	0.42857143	0.47619048
15	regulation of response to stimulus	0.046554934	0.109869644	0.12290503	0.12849163	0.12849163	0.11731844	0.029795159	0.06703911	0.19553073	0.43202978	0.44506517	0.49906892
15	regulation of small GTPase mediated signal transduction	0.00	0	0	0	0	0	0	0	0	0	0	0.5
15	regulation of translational elongation	0.00	0	0	0	0.2631579	0.31578946	0	0	0.31578946	0.42105263	0.42105263	0
15	regulation of type I interferon production	0.00	0.1875	0.25	0.3125	0.3125	0.25	0	0	0.375	0.5625	0.5625	0.5625
15	response to cytokine	0.00	0	0	0	0	0	0	0	0	0.5416667	0.5208333	0.5
15	response to endoplasmic reticulum stress	0.00	0	0	0	0	0	0	0	0	0.4347826	0.5217391	0.47826087
15	response to external stimulus	0.053097345	0.11283186	0.12278761	0.14380531	0.13606195	0.12610619	0.028761063	0.07300885	0.15818584	0.3329646	0.35730088	0.40929204
15	response to stimulus	0.025327511	0.05705968	0.06957787	0.09665211	0.09141193	0.0797671	0.013682678	0.032314412	0.11994178	0.32227075	0.3484716	0.4081514
15	response to stress	0.03659268	0.06958608	0.08338332	0.12057588	0.114577085	0.104379125	0.02219556	0.043191362	0.14097181	0.3119376	0.3479304	0.3989202
15	response to topologically incorrect protein	0.00	0	0	0	0	0	0	0	0	0.47058824	0.5294118	0.47058824
15	response to virus	0.08829569	0.19096509	0.19712526	0.20944558	0.19301848	0.16837782	0.049281314	0.1211499	0.23613963	0.4312115	0.4271047	0.4845996
15	response to wounding	0.22222222	0.2777778	0.30555555	0.2777778	0.33333334	0.30555555	0.16666667	0.25	0.3611111	0.5277778	0.5555556	0.5833333
15	ribonucleoprotein complex subunit organization	-0.05479452	0	0	0	0	0	0	0	0	0.46575344	0.5205479	0.49315068
15	ribosome biogenesis	0.00	0	0	0	0	0	0	0	0	0.4375	0.5625	0.5
15	RNA catabolic process	0.00	0	0	0	0	0	0	0	0	0.36666667	0.38333333	0.4
15	RNA export from nucleus	0.00	0	0	0	0	0	0	0	0	0	0.37931034	0.37931034
15	RNA metabolic process	-0.016491754	0	0	0	0	0	0	0	0.10794602	0.3358321	0.3718141	0.39430285
15	RNA modification	-0.069767445	0	0	0	0	0	0	0	0	0.5116279	0.55813956	0.5116279
15	RNA processing	0.00	0	0	0	0	0	0	0	0	0.4375	0.48214287	0.48660713
15	RNA secondary structure unwinding	0.00	0	0	0	0	0	0	0	0.25	0.65	0.7	0.7
15	RNA splicing	0.00	0	0	0	0	0	0	0	0	0.42857143	0.54285717	0.54285717
15	rRNA metabolic process	0.00	0	0	0	0	0	0	0	0	0.5753425	0.6164383	0.53424656
15	signal transduction by phosphorylation	0.00	0	0	0	0	0	0	0	0	0.45652175	0.5	0.54347825
15	single-organism intracellular transport	0.00	0	0	0	0	0	0	0	0.13425925	0.35185185	0.37962964	0.4212963
15	small GTPase mediated signal transduction	0.00	0	0	0	0	0	0	0	0	0.35714287	0.3482143	0.41964287
15	taxis	0.00	0	0	0	0	0	0	0.15384616	0	0	0	0.53846157
15	Toll signaling pathway	0.00	0	0	0.1440678	0.10169491	0	0	0	0.1779661	0.40254238	0.44915253	0.48305085
15	translational initiation	0.00	0	0	0	0	0	0	0	0.23636363	0.5272727	0.5272727	0.56363636
15	transmembrane receptor protein tyrosine kinase signaling pathway	0.00	0	0	0	0	0	0	0	0	0	0	0.41935483
15	tRNA modification	0.00	0	0	0	0	0	0	0	0	0.5416667	0.5833333	0.5833333
15	tRNA processing	0.00	0	0	0	0	0	0	0	0	0.47916666	0.5	0.5416667
15	vesicle-mediated transport	0.00	0	0	0	0	0	0	0	0.11158799	0.36909872	0.36909872	0.4549356
16	single-organism process	0.00	-0.035164837	-0.05824176	0	-0.076648355	-0.071978025	0	0	0	0	0	0
17	cellular homeostasis	0.00	-0.06382979	-0.07446808	0	0	0	0	0	0	0	0	0
17	chemical homeostasis	0.00	0	-0.12345679	0	0	0	0	0	0	0	0	0
17	fatty acid beta-oxidation using acyl-CoA dehydrogenase	0.00	-0.2	-0.4	0	0	0	0	0	0	0	0	0
17	homeostatic process	0.00	-0.05142857	-0.074285716	0	0	0	0	0	0	0	0	0
17	lipid catabolic process	0.00	0	-0.23529412	0	0	0	0	0	0	0	0	0
17	lipid homeostasis	0.00	0	-0.23529412	0	0	0	0	0	0	0	0	0
17	lipid modification	0.00	0	-0.21212122	0	0	0	0	0	0	0	0	0
17	monocarboxylic acid metabolic process	0.00	0	-0.17391305	0	0	0	0	0	0	0	0	0
17	organonitrogen compound metabolic process	0.00	0	-0.08933718	0	0	0	0	0	0	0	0	0
17	response to calcium ion	0.00	0	-0.2	0	0	0	0	0	0	0	0	0
17	single-organism catabolic process	0.00	0	-0.1875	0	0	0	0	0	0	0	0	0
18	cellular response to oxidative stress	0.00	0	0	0	0	-0.21052632	-0.10526316	0	0	0	0	0
19	cellular response to oxygen-containing compound	0.00	0	0	0	0	0	-0.046511628	0	0	0	0	0
