# Supplementary material for: Immune-suppression by OsHV-1 viral infection causes fatal bacteraemia in Pacific oysters
Source: Nat Commun. 2018 Oct 11;9:4215. doi: 10.1038/s41467-018-06659-3 (PMC6182001; doi:10.1038/s41467-018-06659-3)
Supplement: Supplementary file 8 — Supplementary Data 5 [file 41467_2018_6659_MOESM8_ESM.xlsx]

## Sheet: Feuil1
Supplementary Data 5: Absolute abundance of Operational Taxonomic Units (ie clusters) and their corresponding taxonomic affiliations during the rationalized experimental infections by OsHV-1 and/or V. crassostreae. Donor oysters were injected with V. crassostreae and/or OsHV-1. Recipient oysters were injected with polyI:C (PIC) or sterile seawater (SW) before exposure to both donors (Vc+Os). Reci…
Cluster	Phylum	Class	Order	Family	Genus	Species		T0_R1	T0_R2	T0_R3	Os+Vc PIC_T72-R1	Os+Vc PIC_T72-R2	Os+Vc PIC_T72-R3	Os+Vc SW_T72-R1	Os+Vc SW_T72-R2	Os+Vc SW_T72-R3	Os+Vc Cm+_T72-R1	Os+Vc Cm+_T72-R2	Os+Vc Cm+_T72-R3	Os+Vc Cm-_T72-R1	Os+Vc Cm-_T72-R2	Os+Vc Cm-_T72-R3	Vc_T72-R1	Vc_T72-R2	Vc_T72-R3	Os_T72-R1	Os_T72-R2	Os_T72-R3	control_T72_R1	control_T72_R2	control_T72_R3
Cluster_2	Bacteria	Bacteroidetes	Flavobacteriia	Flavobacteriales	Flavobacteriaceae	Aquimarina	Aquimarina sp.	1611	912	3	296	3155	969	11	30	50	517	589	485	542	1079	508	1005	907	2	7	11	0	1011	1808	2355
Cluster_3	Bacteria	Tenericutes	Mollicutes	Mycoplasmatales	Mycoplasmataceae	Mycoplasma	unknown species	25576	22636	22384	7689	11894	12758	1891	2151	1247	5	4	3	373	912	1347	10759	2210	6117	1663	830	0	24546	19676	16836
Cluster_4	Bacteria	Tenericutes	Mollicutes	Mycoplasmatales	Mycoplasmataceae	unknown genus	unknown species	359	1608	783	1	5	0	8	0	0	1	267	13	0	101	1	0	0	0	20	6	5	0	0	0
Cluster_5	Bacteria	Proteobacteria	Gammaproteobacteria	Oceanospirillales	Oleiphilaceae	Oleiphilus	Oleiphilus sp.	697	424	865	0	4	14	1	5	85	687	771	672	0	1	0	4	1	1	4	2	6	4154	1538	2268
Cluster_6	Bacteria	Proteobacteria	Gammaproteobacteria	Alteromonadales	Pseudoalteromonadaceae	Pseudoalteromonas	Multi-affiliation	1	478	719	478	257	1	3404	3955	4121	9294	9765	5248	582	1078	1447	891	440	1105	1	2	9	411	3	3
Cluster_7	Bacteria	Bacteroidetes	Flavobacteriia	Flavobacteriales	Flavobacteriaceae	Mesoflavibacter	Multi-affiliation	1	56	1	8847	20761	12924	6179	5463	5200	4813	4534	3474	286	967	457	23571	9562	19246	19106	12010	5358	4824	1413	2799
Cluster_8	Bacteria	Bacteroidetes	Flavobacteriia	Flavobacteriales	Flavobacteriaceae	Multi-affiliation	Multi-affiliation	1560	2476	3017	398	441	2	7735	6935	8027	3	44	37	496	1371	330	5	0	4	4	417	1	5967	4090	2968
Cluster_9	Bacteria	Proteobacteria	Gammaproteobacteria	Vibrionales	Vibrionaceae	Vibrio	Multi-affiliation	420	269	0	4103	1412	1953	5717	6617	6991	31	71	19	7677	10973	11116	11556	2704	5081	46	55	1	3	1	2
Cluster_10	Bacteria	Proteobacteria	Gammaproteobacteria	Cellvibrionales	Cellvibrionaceae	unknown genus	unknown species	0	1	2	0	6	2	29	0	29	1681	1199	776	0	0	0	5	2	0	3	2	3	0	0	1
Cluster_11	Bacteria	Bacteroidetes	Flavobacteriia	Flavobacteriales	Flavobacteriaceae	Olleya	Lacinutrix sp.	0	6	2	18	218	9	12124	10985	12608	18112	18076	12214	4	520	225	744	928	261	3181	4040	3	406	3	992
Cluster_12	Bacteria	Proteobacteria	Gammaproteobacteria	Alteromonadales	Colwelliaceae	Colwellia	unknown species	3	2	0	0	0	0	0	0	25	0	3	1	0	0	0	0	1	0	2	0	1	0	0	0
Cluster_14	Bacteria	Proteobacteria	Gammaproteobacteria	Oceanospirillales	Oceanospirillaceae	Neptuniibacter	unknown species	2	6	0	3	2	0	3328	3183	4339	3659	3187	2121	104	376	0	1	33	247	777	797	1	3322	736	975
Cluster_15	Bacteria	Proteobacteria	Gammaproteobacteria	Alteromonadales	Alteromonadaceae	Multi-affiliation	Multi-affiliation	1	143	621	429	477	525	1017	864	562	16305	16502	10861	2286	3424	3822	473	1	114	1	459	0	1	1	133
Cluster_16	Bacteria	Bacteroidetes	Bacteroidia	Bacteroidales	Prolixibacteraceae	Prolixibacter	unknown species	0	0	0	0	0	0	0	0	0	0	0	0	0	0	0	4	3	0	0	1	2	0	0	0
Cluster_17	Bacteria	Bacteroidetes	Flavobacteriia	Flavobacteriales	Cryomorphaceae	Fluviicola	unknown species	2636	3577	585	2	7	17	392	300	242	0	8	6	0	0	0	0	0	0	1	2	0	0	332	0
Cluster_18	Bacteria	Proteobacteria	Epsilonproteobacteria	Campylobacterales	Campylobacteraceae	Arcobacter	Multi-affiliation	0	0	0	19	15	7	18	13	14	0	0	0	54	44	52	0	3	7	15	8	8	0	0	0
Cluster_19	Bacteria	Proteobacteria	Gammaproteobacteria	Alteromonadales	Psychromonadaceae	Psychromonas	Psychromonas sp.	2790	1252	2392	0	0	0	822	444	999	0	0	0	1215	1268	934	3	1	2	2295	255	1	2249	453	2638
Cluster_20	Bacteria	Proteobacteria	Gammaproteobacteria	Alteromonadales	Colwelliaceae	Colwellia	heterotrophic extracellular symbiont C of Adipicola pacifica	0	0	0	0	1	0	37	0	63	0	0	1	0	0	0	0	0	0	0	0	0	0	0	0
Cluster_21	Bacteria	Bacteroidetes	Flavobacteriia	Flavobacteriales	Cryomorphaceae	Salinirepens	unknown species	0	0	0	0	0	0	0	0	0	0	0	0	0	0	0	5	8	7	0	0	0	0	0	0
Cluster_22	Bacteria	Proteobacteria	Alphaproteobacteria	Rhodobacterales	Rhodobacteraceae	Thalassobius	Multi-affiliation	1483	2831	2527	216	726	141	2077	2509	2049	7479	7780	3890	1367	1085	1002	177	0	130	5088	1776	479	707	3	1
Cluster_23	Bacteria	Proteobacteria	Gammaproteobacteria	Thiotrichales	Piscirickettsiaceae	unknown genus	unknown species	0	0	0	0	0	1	2	0	3	0	0	3	0	0	0	0	0	0	0	0	0	0	0	0
Cluster_24	Bacteria	Proteobacteria	Epsilonproteobacteria	Campylobacterales	Campylobacteraceae	Arcobacter	Multi-affiliation	0	0	3	5104	4807	2142	4036	4137	4441	195	0	52	12224	11135	9524	1151	638	838	2782	994	453	1	0	1
Cluster_25	Bacteria	Bacteroidetes	Bacteroidia	Bacteroidales	Marinilabiaceae	unknown genus	unknown species	0	0	0	0	0	0	0	0	0	0	0	0	0	0	0	0	1	2	0	0	0	0	0	0
Cluster_26	Bacteria	Proteobacteria	Gammaproteobacteria	Alteromonadales	Psychromonadaceae	Psychromonas	Psychromonas sp.	334	273	607	0	1	0	0	59	53	43	0	0	0	0	0	0	0	0	0	0	0	429	0	0
Cluster_27	Bacteria	Fusobacteria	Fusobacteriia	Fusobacteriales	Fusobacteriaceae	Psychrilyobacter	Multi-affiliation	0	0	0	0	0	0	0	0	0	0	0	0	0	0	0	7	0	1	0	4	3	0	0	0
Cluster_28	Bacteria	Proteobacteria	Alphaproteobacteria	Rhodobacterales	Rhodobacteraceae	Phaeobacter	Multi-affiliation	1	2	2	689	1399	1007	2231	2891	2967	3184	2586	2961	1548	1638	92	402	4	226	769	980	1	441	310	2
Cluster_29	Bacteria	Bacteroidetes	Flavobacteriia	Flavobacteriales	Flavobacteriaceae	Aquibacter	unknown species	0	0	0	0	0	0	162	0	46	0	0	0	0	0	0	0	0	0	0	1	0	0	0	0
Cluster_30	Bacteria	Bacteroidetes	Flavobacteriia	Flavobacteriales	Flavobacteriaceae	Pseudofulvibacter	unknown species	1	0	0	199	0	901	2690	3012	2569	102	95	80	453	621	559	0	0	0	0	541	0	569	0	0
Cluster_31	Bacteria	Bacteroidetes	Flavobacteriia	Flavobacteriales	Cryomorphaceae	unknown genus	unknown species	414	620	0	0	1	2	79	0	0	0	0	1	0	0	0	0	0	0	2	1	2	2529	261	1277
Cluster_32	Bacteria	Proteobacteria	Gammaproteobacteria	Alteromonadales	Multi-affiliation	Multi-affiliation	Multi-affiliation	0	0	0	0	1	0	0	0	1	0	0	0	3067	5475	4643	1	3	1	0	3	0	0	1	0
Cluster_33	Bacteria	Fusobacteria	Fusobacteriia	Fusobacteriales	Fusobacteriaceae	Psychrilyobacter	Multi-affiliation	0	0	1	0	0	0	0	0	0	0	0	0	0	0	0	0	0	0	6	0	0	0	0	0
Cluster_34	Bacteria	Proteobacteria	Gammaproteobacteria	Oceanospirillales	Multi-affiliation	Multi-affiliation	Multi-affiliation	0	1	0	1	0	0	0	1	0	0	2	1	0	0	0	0	0	0	0	0	1	0	0	0
Cluster_35	Bacteria	Proteobacteria	Gammaproteobacteria	Oceanospirillales	Oceanospirillaceae	Neptuniibacter	Neptuniibacter sp.	0	0	0	777	0	392	570	673	512	616	629	584	0	0	1	332	308	69	3	158	8	843	389	652
Cluster_36	Bacteria	Proteobacteria	Alphaproteobacteria	Rhodospirillales	Rhodospirillaceae	unknown genus	unknown species	4904	2132	4772	583	1293	3007	35	331	35	83	126	75	415	126	180	1066	56	359	1	2	1	865	298	1200
Cluster_37	Bacteria	Proteobacteria	Alphaproteobacteria	Sphingomonadales	Kiloniellaceae	Kiloniella	Kiloniella spongiae	1	0	0	194	368	375	248	220	460	43	2	0	0	14	0	347	0	0	0	0	0	259	863	994
Cluster_38	Bacteria	Bacteroidetes	Bacteroidia	Bacteroidales	Marinilabiaceae	unknown genus	unknown species	0	0	0	0	0	0	0	23	0	0	0	0	0	119	0	1	0	0	0	1	2	0	0	0
Cluster_39	Bacteria	Chloroflexi	Ardenticatenia	Ardenticatenales	unknown family	unknown genus	unknown species	0	1	1	0	5	0	0	0	0	0	2	0	0	0	0	0	0	0	0	2	0	0	0	0
Cluster_41	Bacteria	Proteobacteria	Alphaproteobacteria	Rhodobacterales	Rhodobacteraceae	Sulfitobacter	Multi-affiliation	272	301	1	631	341	268	16	4	3	997	1645	675	1	70	133	317	737	437	0	0	1	1	0	0
Cluster_42	Bacteria	Proteobacteria	Alphaproteobacteria	Multi-affiliation	Multi-affiliation	Multi-affiliation	Multi-affiliation	0	0	0	0	0	0	1	0	1	0	0	0	0	0	0	0	0	0	0	0	0	0	0	0
Cluster_43	Bacteria	Proteobacteria	Gammaproteobacteria	Cellvibrionales	Cellvibrionaceae	Simiduia	unknown species	0	0	0	1	2	0	0	2	0	0	0	0	0	0	0	0	0	0	0	0	0	0	0	0
Cluster_44	Bacteria	Proteobacteria	Gammaproteobacteria	Alteromonadales	Shewanellaceae	Psychrobium	Psychrobium conchae	0	0	0	0	1	0	0	0	0	0	0	0	0	356	103	6	2	3	0	3	0	0	0	0
Cluster_45	Bacteria	Bacteroidetes	Multi-affiliation	Multi-affiliation	Multi-affiliation	Multi-affiliation	Multi-affiliation	0	0	0	0	0	0	1	3	3	0	1	1	0	0	0	0	0	0	0	0	0	0	0	0
Cluster_46	Bacteria	Proteobacteria	Alphaproteobacteria	Rhodobacterales	Rhodobacteraceae	Sulfitobacter	Multi-affiliation	2	1	1	1	1	1	527	228	348	10997	9018	9198	2	0	2	287	0	0	8	93	588	1	0	0
Cluster_47	Bacteria	Proteobacteria	Alphaproteobacteria	Rickettsiales	LWSR-14	unknown genus	unknown species	0	1	0	2663	5443	4542	7938	6646	9221	0	0	0	9578	12813	12019	0	127	401	1131	1705	0	416	0	403
Cluster_48	Bacteria	Proteobacteria	Gammaproteobacteria	Vibrionales	Vibrionaceae	Vibrio	Multi-affiliation	0	0	0	0	0	0	0	1	0	0	0	0	0	0	2	0	0	0	0	0	0	0	0	0
Cluster_49	Bacteria	Proteobacteria	Alphaproteobacteria	Rhodobacterales	Rhodobacteraceae	unknown genus	unknown species	0	0	0	1	0	0	1	0	0	0	2	0	0	0	0	0	0	0	0	0	0	0	0	0
Cluster_50	Bacteria	Proteobacteria	Gammaproteobacteria	Oceanospirillales	SS1-B-06-26	unknown genus	unknown species	2	0	1	0	1	0	0	0	0	0	0	0	0	0	0	0	0	0	0	0	0	0	0	0
Cluster_51	Bacteria	Proteobacteria	Alphaproteobacteria	Rhodobacterales	Rhodobacteraceae	Sulfitobacter	Multi-affiliation	0	0	1	1	0	1	231	184	468	7143	6168	5551	0	243	304	1	0	0	4	331	0	0	1	1
Cluster_52	Bacteria	Proteobacteria	Gammaproteobacteria	Oceanospirillales	Oceanospirillaceae	Marinomonas	Marinomonas atlantica	0	0	0	0	0	0	0	0	0	0	0	0	0	27	0	0	0	1	0	1	1	0	0	0
Cluster_53	Bacteria	Proteobacteria	Gammaproteobacteria	Oceanospirillales	Oceanospirillaceae	Marinobacterium	unknown species	0	0	0	0	0	0	0	0	0	0	0	0	123	0	0	2	3	0	0	0	3	0	0	0
Cluster_55	Bacteria	Proteobacteria	Gammaproteobacteria	Thiotrichales	Thiotrichaceae	Leucothrix	unknown species	0	3	1639	0	3	0	56	0	0	0	1	0	139	0	0	0	0	0	0	0	0	0	307	867
Cluster_56	Bacteria	Tenericutes	Mollicutes	Mycoplasmatales	Mycoplasmataceae	Mycoplasma	unknown species	0	0	0	0	0	0	458	96	25	0	0	0	0	0	0	0	2	2	0	0	0	0	0	0
Cluster_57	Bacteria	Proteobacteria	Gammaproteobacteria	Alteromonadales	Alteromonadaceae	Alteromonas	Multi-affiliation	1	239	0	890	489	262	219	51	264	20	12	0	4341	6086	5604	4945	1201	3339	681	1998	0	2756	702	2115
Cluster_60	Bacteria	Proteobacteria	Alphaproteobacteria	Rhodobacterales	Rhodobacteraceae	unknown genus	Multi-affiliation	0	0	0	1542	2100	1576	1644	1506	1956	42	0	0	2552	3445	3259	3517	463	764	4680	852	0	1779	740	0
Cluster_61	Bacteria	Proteobacteria	Gammaproteobacteria	Alteromonadales	Pseudoalteromonadaceae	Pseudoalteromonas	Multi-affiliation	1	0	549	284	0	0	990	722	973	835	743	555	142	183	1108	0	0	0	0	0	0	0	0	0
Cluster_62	Bacteria	Proteobacteria	Epsilonproteobacteria	Campylobacterales	Campylobacteraceae	Arcobacter	unknown species	0	0	0	0	0	0	2	0	2	1	0	0	5	1	1	0	0	0	0	0	1	0	0	0
Cluster_63	Bacteria	Bacteroidetes	Flavobacteriia	Flavobacteriales	Cryomorphaceae	unknown genus	unknown species	0	0	0	683	1597	1644	2525	2216	2290	0	0	0	0	0	0	0	0	1	0	4	1	1302	0	1108
Cluster_64	Bacteria	Proteobacteria	Gammaproteobacteria	Oceanospirillales	Oceanospirillaceae	Marinobacterium	unknown species	0	0	0	0	111	0	256	489	183	0	0	0	106	118	69	1	2	0	0	0	2	0	0	0
Cluster_65	Bacteria	Proteobacteria	Gammaproteobacteria	Oceanospirillales	Oceanospirillaceae	Marinomonas	Marinomonas sp.	0	0	0	0	0	0	0	0	0	0	0	0	0	0	0	4	1	0	0	1	3	0	0	0
Cluster_66	Bacteria	Bacteroidetes	Cytophagia	Cytophagales	Flammeovirgaceae	unknown genus	unknown species	0	0	0	0	527	0	52	232	91	228	48	89	243	167	513	1	0	1	0	0	0	1585	446	1198
Cluster_67	Bacteria	Proteobacteria	Deltaproteobacteria	Bdellovibrionales	Bacteriovoracaceae	Halobacteriovorax	unknown species	267	0	0	0	0	0	30	2	108	0	0	0	0	0	0	0	0	0	0	0	0	0	0	0
Cluster_68	Bacteria	Proteobacteria	Alphaproteobacteria	Rhizobiales	Hyphomicrobiaceae	Devosia	unknown species	0	0	0	0	1	0	0	0	0	0	56	0	0	35	0	0	285	563	0	0	0	903	0	0
Cluster_69	Bacteria	Proteobacteria	Alphaproteobacteria	Rhodospirillales	Rhodospirillaceae	Aestuariispira	unknown species	2392	1671	1672	0	0	0	0	0	0	1	0	0	0	0	0	417	102	0	0	4	0	2064	1	982
Cluster_70	Bacteria	Proteobacteria	Deltaproteobacteria	Bdellovibrionales	Bacteriovoracaceae	Peredibacter	unknown species	1	0	0	0	0	0	0	0	0	0	0	0	0	96	0	0	0	0	0	0	0	0	0	0
Cluster_71	Bacteria	Proteobacteria	Deltaproteobacteria	Oligoflexales	Oligoflexaceae	unknown genus	marine metagenome	2683	585	0	266	0	636	46	48	3	1	0	1	0	1	0	187	0	0	0	1	0	0	514	0
Cluster_72	Bacteria	Proteobacteria	Gammaproteobacteria	Cellvibrionales	Cellvibrionaceae	Umboniibacter	unknown species	0	0	0	0	0	1	909	1400	1307	0	1	0	0	54	1	0	0	0	0	0	0	527	0	1087
Cluster_73	Bacteria	Proteobacteria	Proteobacteria Incertae Sedis	unknown order	unknown family	Candidatus Tenderia	unknown species	0	0	797	0	1	0	65	0	0	0	0	2	497	0	0	572	99	0	0	0	0	0	767	0
Cluster_74	Bacteria	Gracilibacteria	unknown class	unknown order	unknown family	unknown genus	unknown species	0	0	0	0	0	0	0	292	56	0	0	0	0	0	269	4	2	0	1134	919	0	0	0	0
Cluster_75	Bacteria	Proteobacteria	Alphaproteobacteria	Rhodobacterales	Rhodobacteraceae	unknown genus	unknown species	0	0	0	4	5	3	8	31	21	5	2	4	20	26	19	1	0	0	25	0	0	3	0	2
Cluster_76	Bacteria	Proteobacteria	Alphaproteobacteria	Alphaproteobacteria Incertae Sedis	unknown family	unknown genus	unknown species	775	2	126	0	0	0	0	0	0	0	0	1	0	0	0	0	0	0	0	0	0	0	0	0
Cluster_77	Bacteria	Proteobacteria	Epsilonproteobacteria	Campylobacterales	Campylobacteraceae	Arcobacter	Multi-affiliation	0	0	0	0	0	0	0	0	0	0	0	0	0	0	0	0	2	0	0	1	0	0	0	0
Cluster_79	Bacteria	Proteobacteria	Alphaproteobacteria	Rhodobacterales	Rhodobacteraceae	Ruegeria	Multi-affiliation	0	3	0	86	0	29	439	244	329	99	202	69	1243	2010	2322	493	0	121	5071	942	447	0	0	297
Cluster_80	Bacteria	Bacteroidetes	Flavobacteriia	Flavobacteriales	Cryomorphaceae	NS10 marine group	unknown species	0	0	0	0	0	616	51	0	0	0	0	0	365	70	261	0	0	0	0	0	0	0	0	0
Cluster_82	Bacteria	Proteobacteria	Alphaproteobacteria	Rhodobacterales	Rhodobacteraceae	Multi-affiliation	Multi-affiliation	0	3	0	136	1205	1554	4586	4942	4227	25	52	3	1523	1603	1718	6	127	0	1885	2147	541	1	2	578
Cluster_83	Bacteria	Firmicutes	Clostridia	Clostridiales	JTB215	unknown genus	unknown species	0	0	0	0	0	0	0	0	0	0	0	0	0	0	0	0	3	1	0	0	0	0	0	0
Cluster_84	Bacteria	Proteobacteria	Alphaproteobacteria	Rhodobacterales	Rhodobacteraceae	Planktotalea	Multi-affiliation	0	344	1	567	3	6	2	98	34	408	247	370	8	86	125	521	5	1	21	0	2	436	1	0
Cluster_85	Bacteria	Bacteroidetes	Flavobacteriia	Flavobacteriales	Flavobacteriaceae	unknown genus	Flavobacteria bacterium SG-13	1	1	0	0	0	0	0	0	0	0	0	0	0	0	0	0	0	0	0	0	0	0	0	0
Cluster_86	Bacteria	Actinobacteria	Acidimicrobiia	Acidimicrobiales	Sva0996 marine group	unknown genus	unknown species	0	345	0	0	0	1	0	0	0	0	0	0	0	75	0	0	0	0	0	0	0	0	135	0
Cluster_87	Bacteria	Proteobacteria	Gammaproteobacteria	Pseudomonadales	Pseudomonadaceae	Pseudomonas	Multi-affiliation	0	5	0	0	661	270	0	71	0	586	343	369	0	46	96	0	0	0	1	2	0	0	0	0
Cluster_88	Bacteria	Proteobacteria	Alphaproteobacteria	Rhodobacterales	Rhodobacteraceae	Celeribacter	Multi-affiliation	0	2	1	0	201	0	41	18	148	5	2	1	3060	3845	3492	1376	307	349	4184	3829	0	1	0	0
Cluster_90	Bacteria	Proteobacteria	Gammaproteobacteria	Alteromonadales	Pseudoalteromonadaceae	Pseudoalteromonas	Multi-affiliation	0	1	2	104	0	540	0	0	63	0	0	0	0	0	0	0	0	0	0	0	0	0	0	0
Cluster_93	Bacteria	Proteobacteria	Gammaproteobacteria	Oceanospirillales	Oceanospirillaceae	Neptuniibacter	Raricirrus beryli associated bacterium	1	0	0	440	33	238	857	773	840	0	1	1	47	443	768	1	0	0	2945	517	0	949	860	313
Cluster_95	Bacteria	Proteobacteria	Alphaproteobacteria	Rhodobacterales	Rhodobacteraceae	Multi-affiliation	Multi-affiliation	884	527	767	914	2208	1355	247	319	498	852	946	834	415	476	978	255	678	991	3303	0	0	2352	28	45
Cluster_97	Bacteria	Proteobacteria	Gammaproteobacteria	Alteromonadales	Alteromonadaceae	Marinobacter	Multi-affiliation	0	0	1	0	0	0	0	0	8	1001	981	732	0	0	0	0	0	129	0	0	0	0	0	0
Cluster_98	Bacteria	Proteobacteria	Alphaproteobacteria	Rhodobacterales	Rhodobacteraceae	Labrenzia	Multi-affiliation	573	0	0	0	0	0	0	62	152	0	1	0	0	0	0	0	167	530	1	0	0	0	413	0
Cluster_101	Bacteria	Proteobacteria	Gammaproteobacteria	Vibrionales	Vibrionaceae	Vibrio	Multi-affiliation	0	0	0	522	226	301	402	459	680	0	0	0	1510	2635	3198	0	0	0	0	135	1	0	0	0
Cluster_102	Bacteria	Bacteroidetes	Sphingobacteriia	Sphingobacteriales	Sphingobacteriaceae	unknown genus	unknown species	0	490	0	785	585	0	58	49	0	100	2	75	0	0	0	561	97	0	0	0	0	916	529	252
Cluster_103	Bacteria	Proteobacteria	Gammaproteobacteria	Alteromonadales	Shewanellaceae	Psychrobium	unknown species	0	0	0	0	0	0	0	0	0	0	0	0	0	4	1	0	0	0	0	0	0	0	0	0
Cluster_104	Bacteria	Proteobacteria	Gammaproteobacteria	Cellvibrionales	Cellvibrionaceae	Umboniibacter	unknown species	0	187	0	0	2	0	322	577	266	0	1	0	0	0	0	0	0	0	0	2	0	514	0	348
Cluster_105	Bacteria	Planctomycetes	Planctomycetacia	Planctomycetales	Planctomycetaceae	Planctomyces	unknown species	0	0	0	0	0	0	2	0	0	0	2	0	0	0	0	0	0	0	0	0	0	0	0	0
Cluster_107	Bacteria	Proteobacteria	Alphaproteobacteria	Rhizobiales	Hyphomicrobiaceae	Filomicrobium	unknown species	0	0	0	0	2	0	0	14	0	0	1	0	0	0	0	0	0	0	1322	0	0	0	0	0
Cluster_109	Bacteria	Proteobacteria	Gammaproteobacteria	Thiotrichales	Piscirickettsiaceae	unknown genus	unknown species	0	0	0	0	2	0	0	0	1	0	3	0	0	0	0	0	0	0	0	0	0	0	0	0
Cluster_110	Bacteria	Proteobacteria	Alphaproteobacteria	Rhodobacterales	Rhodobacteraceae	Litoreibacter	Multi-affiliation	1029	1090	1407	1912	1864	1334	85	317	344	1	1	4	175	405	4	88	1020	1656	2	0	1	405	1552	931
Cluster_111	Bacteria	Proteobacteria	Gammaproteobacteria	Cellvibrionales	Porticoccaceae	Porticoccus	Multi-affiliation	0	0	0	0	132	0	1	0	43	97	31	74	0	0	0	0	0	0	0	0	0	0	0	163
Cluster_112	Bacteria	Proteobacteria	Gammaproteobacteria	Oceanospirillales	Oceanospirillaceae	Marinobacterium	unknown species	0	0	0	0	0	0	0	0	0	0	0	0	0	0	0	0	0	0	0	4	0	0	0	0
Cluster_113	Bacteria	Chloroflexi	Ardenticatenia	Ardenticatenales	unknown family	unknown genus	unknown species	0	0	0	0	1	0	0	33	0	0	1	0	0	0	0	0	0	0	0	0	0	0	0	0
Cluster_114	Bacteria	Proteobacteria	Alphaproteobacteria	Rhodobacterales	Rhodobacteraceae	Marivita	unknown species	0	0	0	0	0	0	0	0	0	0	0	0	0	28	0	0	0	0	0	0	0	0	0	0
Cluster_117	Bacteria	Proteobacteria	Gammaproteobacteria	Pseudomonadales	Pseudomonadaceae	Pseudomonas	Multi-affiliation	0	1	0	0	0	222	28	100	77	18	63	2	0	2	0	119	0	204	0	0	0	0	602	456
Cluster_118	Bacteria	Bacteroidetes	Flavobacteriia	Flavobacteriales	Flavobacteriaceae	Flavirhabdus	Flavobacteriaceae bacterium LPK5	1	484	1200	566	413	0	166	57	204	1	2	0	0	325	0	66	709	0	0	0	0	3	0	312
Cluster_119	Bacteria	Proteobacteria	Alphaproteobacteria	Rhodobacterales	Rhodobacteraceae	Roseovarius	Multi-affiliation	0	201	535	0	0	0	0	0	57	0	0	0	0	0	0	0	2	0	0	0	0	170	0	0
Cluster_120	Bacteria	Proteobacteria	Gammaproteobacteria	Oceanospirillales	SS1-B-06-26	unknown genus	unknown species	174	162	83	0	0	214	52	18	5	0	80	50	1	21	0	153	0	0	0	0	0	219	159	382
Cluster_121	Bacteria	Proteobacteria	Gammaproteobacteria	Alteromonadales	Alteromonadaceae	Marinobacter	Multi-affiliation	0	0	0	276	2	374	0	0	0	4	0	0	1640	2041	1631	0	20	0	0	0	0	195	0	119
Cluster_122	Bacteria	Bacteroidetes	Sphingobacteriia	Sphingobacteriales	Saprospiraceae	Aureispira	Saprospira sp.	1	0	1	8207	2790	2783	283	338	362	0	1	0	455	153	0	204	99	244	0	1	0	0	0	0
Cluster_125	Bacteria	Proteobacteria	Alphaproteobacteria	Rhodospirillales	Rhodospirillaceae	Terasakiella	unknown species	402	607	280	279	0	0	0	54	0	1	0	1	0	1	1	0	0	877	0	0	0	0	0	0
Cluster_126	Bacteria	Firmicutes	Clostridia	Clostridiales	Family XII	Fusibacter	unknown species	0	0	0	0	0	0	89	154	190	0	0	0	0	0	0	0	0	0	0	0	0	0	0	0
Cluster_128	Bacteria	Proteobacteria	Alphaproteobacteria	Rhodobacterales	Rhodobacteraceae	Loktanella	Multi-affiliation	0	0	1	0	1	3	0	1	0	0	0	0	3	2	9	0	0	0	9	0	0	0	0	0
Cluster_129	Bacteria	Proteobacteria	Gammaproteobacteria	Alteromonadales	Shewanellaceae	Psychrobium	Psychrobium conchae	0	0	0	0	0	0	0	0	0	0	0	0	0	0	0	0	0	0	0	3	0	0	0	0
Cluster_131	Bacteria	Proteobacteria	Gammaproteobacteria	Alteromonadales	Pseudoalteromonadaceae	Psychrosphaera	Multi-affiliation	0	0	0	215	0	0	807	462	1022	0	0	0	460	558	886	0	0	0	0	389	0	0	0	0
Cluster_132	Bacteria	Proteobacteria	Alphaproteobacteria	Rhodobacterales	Rhodobacteraceae	Multi-affiliation	Multi-affiliation	0	1	0	43	2	3	3681	3147	3513	1	0	0	157	545	903	260	0	0	2987	315	0	0	1	3
Cluster_133	Bacteria	Proteobacteria	Gammaproteobacteria	Pseudomonadales	Moraxellaceae	Acinetobacter	Multi-affiliation	0	2	0	1	0	0	0	0	0	0	1	0	0	1	0	0	0	1	0	0	0	0	0	0
Cluster_134	Bacteria	Proteobacteria	Gammaproteobacteria	Thiotrichales	Thiotrichaceae	Thiothrix	unknown species	0	0	0	0	1	0	0	0	0	0	0	0	0	0	0	0	0	3	0	0	0	0	0	0
Cluster_135	Bacteria	Actinobacteria	Actinobacteria	Corynebacteriales	Nocardiaceae	Rhodococcus	Multi-affiliation	0	0	0	0	0	0	0	0	0	0	1	0	0	0	0	1	0	0	1	1	0	0	0	0
Cluster_136	Bacteria	Proteobacteria	Alphaproteobacteria	Rhodobacterales	Rhodobacteraceae	Loktanella	Multi-affiliation	0	0	1	0	597	273	0	0	0	344	81	102	0	0	0	502	126	0	1	0	0	0	0	0
Cluster_137	Bacteria	Proteobacteria	Alphaproteobacteria	Rhodobacterales	Rhodobacteraceae	unknown genus	unknown species	0	157	0	0	0	0	0	0	1	0	1	0	118	0	0	197	0	0	0	0	0	0	0	0
Cluster_138	Bacteria	Proteobacteria	Gammaproteobacteria	Oceanospirillales	Oceanospirillaceae	Litoribacillus	unknown species	0	0	0	0	0	0	0	0	0	0	0	0	0	0	0	0	0	1	0	1	0	0	0	0
Cluster_139	Bacteria	Proteobacteria	Gammaproteobacteria	Thiotrichales	Thiotrichaceae	Thiothrix	unknown species	0	0	0	0	0	0	0	0	0	0	0	1	0	0	0	0	0	0	1	0	2	0	0	0
Cluster_140	Bacteria	Bacteroidetes	Flavobacteriia	Flavobacteriales	Flavobacteriaceae	Maritimimonas	unknown species	152	0	0	0	356	323	35	34	0	64	101	25	0	45	0	0	0	121	0	0	0	1092	309	0
Cluster_141	Bacteria	Proteobacteria	Gammaproteobacteria	Vibrionales	Vibrionaceae	Vibrio	Multi-affiliation	0	0	0	321	82	130	21	48	106	0	0	0	93	118	262	0	0	0	4975	762	0	0	0	0
Cluster_143	Bacteria	Proteobacteria	Alphaproteobacteria	Rhodobacterales	Rhodobacteraceae	Poseidonocella	Tropicibacter sp.	0	0	0	1	0	0	0	0	1	0	0	0	0	0	0	0	0	0	1	0	0	1	0	0
Cluster_144	Bacteria	Proteobacteria	Alphaproteobacteria	Rhodobacterales	Rhodobacteraceae	Sulfitobacter	Multi-affiliation	0	309	0	260	358	323	128	523	235	38	1	0	283	256	162	152	243	58	1	0	0	300	0	716
Cluster_145	Bacteria	Bacteroidetes	Flavobacteriia	Flavobacteriales	Cryomorphaceae	unknown genus	unknown species	0	0	0	0	0	0	0	0	0	0	0	0	0	99	0	0	0	0	0	0	0	0	0	0
Cluster_146	Bacteria	Proteobacteria	Betaproteobacteria	Methylophilales	Methylophilaceae	Methylotenera	unknown species	0	0	0	0	1	0	0	0	0	0	0	0	0	14	0	0	0	0	0	0	0	0	0	0
Cluster_149	Bacteria	Bacteroidetes	Flavobacteriia	Flavobacteriales	Flavobacteriaceae	Jejuia	Gaetbulibacter sp.	0	0	0	0	408	0	0	0	0	0	141	0	1843	1984	3405	0	0	0	0	0	0	0	0	0
Cluster_150	Bacteria	Proteobacteria	Alphaproteobacteria	Rhizobiales	Hyphomicrobiaceae	Maritalea	Maritalea sp.	0	0	0	0	432	0	1113	689	918	0	150	0	372	408	129	638	0	0	1227	248	779	281	0	0
Cluster_151	Bacteria	Proteobacteria	Gammaproteobacteria	Vibrionales	Vibrionaceae	Multi-affiliation	Multi-affiliation	283	0	0	0	239	0	4	27	92	20	34	0	47	141	209	0	0	0	822	655	0	0	0	0
Cluster_152	Bacteria	Proteobacteria	Alphaproteobacteria	Rhizobiales	Rhizobiaceae	Multi-affiliation	Multi-affiliation	0	714	0	0	0	0	0	0	0	0	0	0	0	1	0	0	0	0	0	2	1	0	0	0
Cluster_153	Bacteria	Proteobacteria	Alphaproteobacteria	Rhodobacterales	Rhodobacteraceae	unknown genus	Multi-affiliation	0	0	0	0	0	1	0	0	24	3	1	0	0	0	81	662	146	0	0	363	0	0	0	0
Cluster_154	Bacteria	Proteobacteria	Gammaproteobacteria	Oceanospirillales	Oceanospirillaceae	Amphritea	unknown species	0	0	0	0	0	0	0	0	0	0	0	0	0	0	0	0	1	0	0	0	2	0	0	0
Cluster_155	Bacteria	Proteobacteria	Gammaproteobacteria	Pseudomonadales	Pseudomonadaceae	Pseudomonas	Multi-affiliation	0	294	1	0	0	289	0	0	0	20	0	0	0	53	0	0	124	0	0	4	0	0	0	0
Cluster_157	Bacteria	Bacteroidetes	Flavobacteriia	Flavobacteriales	Flavobacteriaceae	Polaribacter 2	Flavobacteriaceae bacterium AM2	1	0	0	0	373	196	768	371	550	0	0	0	1350	2128	1378	0	0	75	0	0	0	0	0	0
Cluster_158	Bacteria	Proteobacteria	Alphaproteobacteria	Rhodobacterales	Rhodobacteraceae	unknown genus	unknown species	2	0	0	127	0	0	0	0	0	89	77	29	0	0	0	0	0	0	0	0	0	0	0	0
Cluster_160	Bacteria	Proteobacteria	Gammaproteobacteria	Alteromonadales	Pseudoalteromonadaceae	Pseudoalteromonas	Multi-affiliation	0	0	0	0	0	0	8	2	3	1	1	0	0	2	1	2	0	0	0	0	0	0	0	0
Cluster_161	Bacteria	Proteobacteria	Gammaproteobacteria	Alteromonadales	Alteromonadaceae	Paraglaciecola	Multi-affiliation	0	0	0	0	0	0	0	0	127	80	12	0	0	67	107	737	251	823	1185	0	0	0	0	0
Cluster_167	Bacteria	Proteobacteria	Gammaproteobacteria	unknown order	unknown family	unknown genus	unknown species	0	0	0	651	450	916	1497	1442	1392	0	0	0	4409	5615	4321	0	97	2	0	64	0	0	0	0
Cluster_168	Bacteria	Proteobacteria	Alphaproteobacteria	Rhodobacterales	Rhodobacteraceae	Pseudoruegeria	unknown species	0	0	0	0	0	0	0	0	0	0	1	0	0	0	0	0	0	0	0	0	1	0	0	0
Cluster_173	Bacteria	Planctomycetes	Planctomycetacia	Planctomycetales	Planctomycetaceae	Blastopirellula	unknown species	458	0	0	0	0	0	0	0	1	0	0	0	0	0	0	0	0	0	0	0	0	0	0	0
Cluster_174	Bacteria	Actinobacteria	Acidimicrobiia	Acidimicrobiales	unknown family	unknown genus	unknown species	249	563	549	0	262	0	202	0	0	0	49	0	320	0	0	0	0	0	0	3	0	0	0	272
Cluster_175	Bacteria	Bacteroidetes	Sphingobacteriia	Sphingobacteriales	Saprospiraceae	unknown genus	unknown species	0	0	0	0	0	0	0	128	0	0	0	0	0	0	0	0	0	0	0	0	0	0	0	0
Cluster_176	Bacteria	Bacteroidetes	Flavobacteriia	Flavobacteriales	Flavobacteriaceae	Aquibacter	unknown species	0	0	1	0	989	0	58	1	6	0	1	0	0	0	0	293	0	0	0	2	0	693	0	0
Cluster_179	Bacteria	Proteobacteria	Alphaproteobacteria	Rhodobacterales	Rhodobacteraceae	Jannaschia	unknown species	0	0	0	0	1	0	0	3	0	0	0	0	1	0	0	0	0	0	0	0	0	0	0	0
Cluster_180	Bacteria	Proteobacteria	Alphaproteobacteria	Rhodobacterales	Rhodobacteraceae	Litoreibacter	unknown species	0	1	0	0	0	0	0	1	0	0	1	0	0	0	0	0	0	0	0	1	0	0	0	0
Cluster_182	Bacteria	Proteobacteria	Alphaproteobacteria	Rhizobiales	OCS116 clade	unknown genus	unknown species	0	0	0	0	161	0	32	23	0	86	158	89	0	1	147	186	0	1	0	0	1	425	0	270
Cluster_184	Bacteria	Bacteroidetes	Flavobacteriia	Flavobacteriales	Cryomorphaceae	unknown genus	unknown species	0	0	0	0	0	0	0	101	0	0	0	0	0	0	0	0	0	0	0	0	0	0	0	0
Cluster_185	Bacteria	Bacteroidetes	Flavobacteriia	Flavobacteriales	Flavobacteriaceae	Aquimarina	Aquimarina mytili	0	0	0	0	0	0	0	0	27	0	0	0	0	0	0	0	0	0	0	0	0	0	0	0
Cluster_187	Bacteria	Bacteroidetes	Sphingobacteriia	Sphingobacteriales	Saprospiraceae	unknown genus	unknown species	0	0	0	0	0	0	42	0	0	0	0	0	0	0	0	0	0	0	0	0	0	0	0	0
Cluster_188	Bacteria	Actinobacteria	Acidimicrobiia	Acidimicrobiales	unknown family	unknown genus	unknown species	0	0	0	0	0	0	0	0	0	0	0	0	0	0	0	0	0	0	0	0	0	0	373	0
Cluster_189	Bacteria	Proteobacteria	Alphaproteobacteria	Rhodobacterales	Rhodobacteraceae	Litoreibacter	Multi-affiliation	217	416	149	613	505	619	97	130	75	0	0	0	4	0	137	1	0	0	0	1	0	0	2091	0
Cluster_190	Bacteria	Gracilibacteria	unknown class	unknown order	unknown family	unknown genus	Multi-affiliation	0	0	0	0	0	0	523	339	312	0	0	0	1	98	0	0	0	1	0	0	0	0	0	0
Cluster_191	Bacteria	Bacteroidetes	Sphingobacteriia	Sphingobacteriales	Saprospiraceae	unknown genus	unknown species	0	0	0	339	0	243	0	0	101	0	2	0	0	0	0	0	0	0	0	0	0	0	0	0
Cluster_193	Bacteria	Bacteroidetes	Flavobacteriia	Flavobacteriales	Flavobacteriaceae	Mesonia	Multi-affiliation	0	1	0	0	0	0	998	402	1060	2121	2076	830	119	0	1	0	0	0	0	0	0	0	0	0
Cluster_194	Bacteria	Bacteroidetes	Flavobacteriia	Flavobacteriales	Flavobacteriaceae	unknown genus	Bacteroidetes bacterium SS9.38	0	493	1206	1	0	0	84	1	0	0	0	0	172	76	101	364	304	0	0	2	0	459	0	0
Cluster_195	Bacteria	Bacteroidetes	Bacteroidetes Incertae Sedis	Order II	Rhodothermaceae	unknown genus	unknown species	0	74	0	0	0	0	0	0	0	0	0	0	0	0	0	0	0	0	0	1	0	0	0	0
Cluster_196	Bacteria	Actinobacteria	Acidimicrobiia	Acidimicrobiales	Sva0996 marine group	unknown genus	unknown species	0	0	0	0	1	0	146	0	0	0	0	0	0	0	0	0	0	0	0	0	0	0	0	0
Cluster_197	Bacteria	Proteobacteria	Alphaproteobacteria	Rhizobiales	Phyllobacteriaceae	Cohaesibacter	unknown species	0	0	0	0	0	0	0	0	0	0	2	0	0	0	0	0	0	0	0	0	0	0	0	0
Cluster_198	Bacteria	Proteobacteria	Alphaproteobacteria	Emcibacterales	Emcibacteraceae	Emcibacter	bacterium endosymbiont of Osedax mucofloris	0	1271	0	0	0	0	0	0	0	0	0	0	0	175	0	0	55	0	0	0	0	0	0	0
Cluster_199	Bacteria	Proteobacteria	Alphaproteobacteria	Rickettsiales	LWSR-14	unknown genus	unknown species	0	0	0	920	2412	0	493	496	641	0	0	35	811	1031	2751	0	1	550	0	0	0	0	0	0
Cluster_201	Bacteria	Proteobacteria	Alphaproteobacteria	Rhodobacterales	Rhodobacteraceae	Multi-affiliation	Multi-affiliation	0	0	0	0	0	0	0	1	0	0	0	0	0	0	57	0	175	101	0	0	0	0	0	0
Cluster_202	Bacteria	Bacteroidetes	Sphingobacteriia	Sphingobacteriales	Saprospiraceae	Lewinella	Lewinella cohaerens	0	0	233	162	304	0	0	63	0	0	0	0	0	283	0	76	0	0	1659	0	0	0	0	0
Cluster_203	Bacteria	Proteobacteria	Alphaproteobacteria	Rhodobacterales	Rhodobacteraceae	Multi-affiliation	Multi-affiliation	0	2	0	264	290	898	72	1	1	19	0	0	727	254	573	304	563	577	2	0	0	50	0	0
Cluster_205	Bacteria	Proteobacteria	Alphaproteobacteria	Rhodobacterales	Rhodobacteraceae	unknown genus	unknown species	328	0	0	0	217	0	1	8	15	0	0	0	0	0	0	0	0	0	0	0	1	269	0	0
Cluster_206	Bacteria	Proteobacteria	Gammaproteobacteria	Oceanospirillales	Saccharospirillaceae	Saccharospirillum	Multi-affiliation	0	0	0	594	1274	192	0	0	0	0	0	0	585	1093	404	0	0	0	0	134	0	0	0	0
Cluster_207	Bacteria	Bacteroidetes	Sphingobacteriia	Sphingobacteriales	unknown family	unknown genus	unknown species	0	0	0	0	0	0	0	0	0	0	0	0	0	53	0	1	1	0	0	0	0	0	0	0
Cluster_209	Bacteria	Bacteroidetes	Flavobacteriia	Flavobacteriales	Flavobacteriaceae	NS3a marine group	unknown species	0	0	0	750	913	675	1	44	89	0	0	0	4	185	166	393	745	160	0	588	0	0	0	0
Cluster_210	Bacteria	Proteobacteria	Alphaproteobacteria	Emcibacterales	Emcibacteraceae	Emcibacter	unknown species	0	3	0	0	0	0	0	0	0	0	3	14	0	1	0	0	0	0	0	0	0	0	289	0
Cluster_211	Bacteria	Proteobacteria	Alphaproteobacteria	Caulobacterales	Caulobacteraceae	Brevundimonas	Multi-affiliation	0	0	0	0	0	0	0	0	0	0	0	0	0	0	2	0	0	0	0	0	0	0	0	1
Cluster_212	Bacteria	Proteobacteria	AEGEAN-245	unknown order	unknown family	unknown genus	unknown species	0	0	0	0	1	0	0	1	1	0	0	0	0	0	0	0	0	0	0	1	0	0	0	0
Cluster_213	Bacteria	Proteobacteria	Alphaproteobacteria	Rhodobacterales	Rhodobacteraceae	Roseobacter	unknown species	0	0	5	0	0	0	0	0	0	0	0	0	0	0	0	0	0	0	0	0	0	0	0	0
Cluster_214	Bacteria	Bacteroidetes	Flavobacteriia	Flavobacteriales	Flavobacteriaceae	Winogradskyella	Winogradskyella sp.	0	0	1678	605	768	105	0	35	0	1	0	0	0	1	0	2	0	0	0	2	0	0	0	0
Cluster_216	Bacteria	Proteobacteria	Gammaproteobacteria	Xanthomonadales	JTB255 marine benthic group	unknown genus	unknown species	0	0	0	0	0	2	0	0	0	0	0	0	0	0	0	0	0	0	0	0	0	0	0	0
Cluster_217	Bacteria	Bacteroidetes	Flavobacteriia	Flavobacteriales	Flavobacteriaceae	Maribacter	Multi-affiliation	0	0	0	0	396	0	0	0	0	2764	2377	1303	0	0	0	0	87	0	0	0	0	0	0	0
Cluster_218	Bacteria	Bacteroidetes	Flavobacteriia	Flavobacteriales	NS9 marine group	unknown genus	unknown species	0	0	0	201	0	0	208	181	443	0	0	0	0	524	730	0	0	0	0	0	0	0	0	0
Cluster_220	Bacteria	Proteobacteria	Gammaproteobacteria	Pseudomonadales	Moraxellaceae	Acinetobacter	Multi-affiliation	0	0	0	0	0	0	0	0	0	116	0	0	0	0	0	0	0	0	0	0	0	0	0	0
Cluster_222	Bacteria	Proteobacteria	Alphaproteobacteria	Rhodobacterales	Rhodobacteraceae	unknown genus	unknown species	0	0	0	0	0	0	1	0	0	0	0	0	150	0	0	30	0	0	0	0	0	0	0	0
Cluster_225	Bacteria	Proteobacteria	Alphaproteobacteria	Rhodobacterales	Rhodobacteraceae	Maliponia	Maliponia aquimaris	0	154	0	0	0	0	60	15	74	0	0	0	0	0	0	0	0	388	875	0	0	591	341	0
Cluster_226	Bacteria	Proteobacteria	Alphaproteobacteria	Rhodobacterales	Rhodobacteraceae	Jannaschia	Multi-affiliation	0	0	0	0	0	0	0	0	1	0	0	0	0	0	0	0	0	1	0	0	0	0	0	0
Cluster_228	Bacteria	Bacteroidetes	Flavobacteriia	Flavobacteriales	Flavobacteriaceae	Tenacibaculum	Multi-affiliation	0	0	0	592	0	0	0	14	0	49	95	26	0	114	210	242	0	0	0	0	0	0	0	0
Cluster_231	Bacteria	Firmicutes	Clostridia	Clostridiales	Family XII	Fusibacter	unknown species	0	0	0	0	0	0	4	4	5	0	0	0	0	0	0	1	0	0	0	0	0	0	0	0
Cluster_232	Bacteria	Bacteroidetes	Cytophagia	Cytophagales	Flammeovirgaceae	Reichenbachiella	Reichenbachiella faecimaris	0	0	0	0	0	0	0	0	0	0	0	0	0	0	0	0	0	0	0	0	0	657	0	372
Cluster_233	Bacteria	Proteobacteria	Alphaproteobacteria	Sphingomonadales	Erythrobacteraceae	Erythrobacter	unknown species	1181	0	0	221	0	0	0	0	0	0	0	0	0	0	0	0	277	0	0	0	0	0	0	0
Cluster_234	Bacteria	Proteobacteria	Alphaproteobacteria	Rhodobacterales	Rhodobacteraceae	unknown genus	unknown species	0	0	0	0	0	0	0	0	0	35	59	0	0	0	0	0	0	161	0	0	0	0	0	0
Cluster_235	Bacteria	Proteobacteria	Alphaproteobacteria	Rhodobacterales	Rhodobacteraceae	Sulfitobacter	unknown species	854	424	335	273	448	0	130	76	0	0	0	0	0	214	0	1067	155	323	0	0	0	1586	325	0
Cluster_240	Bacteria	Proteobacteria	Gammaproteobacteria	Alteromonadales	Alteromonadaceae	Marinobacter	Multi-affiliation	0	0	1	0	268	0	66	0	2	274	143	78	417	129	448	0	0	126	0	0	0	0	0	312
Cluster_241	Bacteria	Proteobacteria	Alphaproteobacteria	Rhodobacterales	Rhodobacteraceae	Loktanella	unknown species	0	3	0	0	0	359	0	0	20	0	0	0	83	20	0	124	0	263	0	0	0	0	0	0
Cluster_243	Bacteria	Proteobacteria	Alphaproteobacteria	Rhizobiales	Phyllobacteriaceae	Ahrensia	Multi-affiliation	0	388	0	0	0	0	0	0	0	0	0	0	0	2	0	0	0	0	0	0	0	0	0	0
Cluster_245	Bacteria	Planctomycetes	Planctomycetacia	Planctomycetales	Planctomycetaceae	Planctomyces	unknown species	0	0	0	0	0	0	0	0	62	0	0	0	0	0	0	0	0	0	0	0	0	0	0	473
Cluster_249	Bacteria	Proteobacteria	Alphaproteobacteria	Rhizobiales	Phyllobacteriaceae	Hoeflea	Multi-affiliation	0	247	0	0	0	502	384	240	454	0	0	0	0	20	273	57	0	0	1778	0	1	235	1	0
Cluster_252	Bacteria	Proteobacteria	Alphaproteobacteria	Rickettsiales	Rickettsiaceae	unknown genus	unknown species	0	0	0	0	1	0	63	0	0	54	72	0	307	0	0	0	0	116	0	0	0	0	0	0
Cluster_253	Bacteria	Bacteroidetes	Flavobacteriia	Flavobacteriales	Flavobacteriaceae	Polaribacter 4	unknown species	0	0	0	268	0	0	171	109	361	81	151	93	0	184	380	0	0	0	0	0	0	0	0	0
Cluster_254	Bacteria	Proteobacteria	Alphaproteobacteria	Rhizobiales	unknown family	unknown genus	unknown species	0	0	0	0	0	0	1	1	0	0	0	0	155	171	0	0	23	0	0	0	0	0	0	0
Cluster_256	Bacteria	Chloroflexi	Ardenticatenia	Ardenticatenales	unknown family	unknown genus	unknown species	0	0	0	0	0	0	0	0	0	0	0	0	0	0	0	0	2	0	0	0	0	0	0	0
Cluster_257	Bacteria	Proteobacteria	Alphaproteobacteria	Rhodobacterales	Rhodobacteraceae	Sagittula	Multi-affiliation	0	0	0	0	0	0	0	4	2	0	0	2	2	1	2	299	0	0	0	0	0	0	0	0
Cluster_259	Bacteria	Proteobacteria	Gammaproteobacteria	Alteromonadales	Pseudoalteromonadaceae	Pseudoalteromonas	Pseudoalteromonas ulvae	0	0	0	214	0	0	257	242	122	0	0	0	233	244	275	0	0	0	0	0	0	0	0	0
Cluster_261	Bacteria	Proteobacteria	SPOTSOCT00m83	unknown order	unknown family	unknown genus	unknown species	0	0	0	0	0	49	0	0	0	0	0	0	0	0	0	0	0	0	0	0	0	0	0	0
Cluster_262	Bacteria	Bacteroidetes	Flavobacteriia	Flavobacteriales	Flavobacteriaceae	Maritimimonas	unknown species	0	0	0	0	0	0	0	0	0	0	3	0	0	0	0	0	0	0	0	0	0	0	0	0
Cluster_263	Bacteria	Proteobacteria	Alphaproteobacteria	Rhizobiales	Bradyrhizobiaceae	Multi-affiliation	Multi-affiliation	0	0	0	0	0	0	0	0	0	0	0	0	315	0	0	0	0	0	0	440	0	0	0	0
Cluster_266	Bacteria	Proteobacteria	Alphaproteobacteria	Rhodospirillales	Rhodospirillaceae	Terasakiella	Multi-affiliation	0	0	0	0	0	22	0	0	0	0	0	0	1206	2128	3061	0	1	0	0	0	0	444	0	101
Cluster_267	Bacteria	Bacteroidetes	Flavobacteriia	Flavobacteriales	Flavobacteriaceae	Flavobacterium	Flavobacterium suaedae	0	0	0	0	0	0	77	186	308	65	0	0	331	505	453	240	0	0	0	0	0	0	0	0
Cluster_268	Bacteria	Bacteroidetes	Flavobacteriia	Flavobacteriales	Flavobacteriaceae	Flaviramulus	Multi-affiliation	0	1	0	1083	643	1945	168	47	0	116	53	0	284	187	1200	0	0	756	0	0	0	0	227	0
Cluster_269	Bacteria	Proteobacteria	Gammaproteobacteria	Thiotrichales	Piscirickettsiaceae	Methylophaga	Methylophaga thiooxydans DMS010	0	0	0	0	0	93	0	0	0	39	9	38	0	0	0	0	0	0	0	0	0	0	0	0
Cluster_272	Bacteria	Proteobacteria	Alphaproteobacteria	Rhizobiales	Phyllobacteriaceae	unknown genus	unknown species	0	0	0	0	0	0	0	1	0	0	0	1	0	0	0	0	0	0	0	0	0	0	0	0
Cluster_273	Bacteria	Proteobacteria	Alphaproteobacteria	Rhodobacterales	Rhodobacteraceae	Sulfitobacter	Multi-affiliation	0	0	0	95	3	0	83	73	47	1	0	0	0	1	0	0	2	245	0	0	0	3	408	473
Cluster_274	Bacteria	Proteobacteria	Alphaproteobacteria	Sphingomonadales	Multi-affiliation	Multi-affiliation	Multi-affiliation	2	0	0	0	0	0	0	0	0	0	0	0	0	0	0	0	277	0	0	0	0	598	0	0
Cluster_275	Bacteria	Proteobacteria	Gammaproteobacteria	Oceanospirillales	Alcanivoracaceae	Kangiella	unknown species	0	0	483	284	0	534	0	47	63	0	0	0	0	67	0	0	0	296	0	0	0	0	0	0
Cluster_277	Bacteria	Bacteroidetes	Sphingobacteriia	Sphingobacteriales	Saprospiraceae	Aureispira	Saprospira sp.	0	0	0	1109	517	0	557	172	302	0	0	0	0	138	0	0	0	0	0	0	1	393	0	0
Cluster_279	Bacteria	Proteobacteria	Alphaproteobacteria	Emcibacterales	Emcibacteraceae	Emcibacter	unknown species	0	0	0	0	0	0	0	0	67	0	34	0	288	51	0	0	0	0	0	0	0	0	0	0
Cluster_280	Bacteria	Multi-affiliation	Multi-affiliation	Multi-affiliation	Multi-affiliation	Multi-affiliation	Multi-affiliation	1733	112	0	0	0	0	0	0	0	0	0	0	0	0	0	0	0	1	1	0	0	0	0	0
Cluster_282	Bacteria	Bacteroidetes	Flavobacteriia	Flavobacteriales	Flavobacteriaceae	unknown genus	Lacinutrix sp.	0	0	0	0	561	0	0	3	0	0	11	0	0	0	0	0	0	0	0	3	1	0	0	0
Cluster_283	Bacteria	Proteobacteria	Gammaproteobacteria	Pseudomonadales	Pseudomonadaceae	Pseudomonas	Multi-affiliation	0	0	0	0	0	0	0	0	0	283	144	242	0	0	0	0	0	0	0	0	0	0	0	0
Cluster_292	Bacteria	Proteobacteria	Alphaproteobacteria	Rhizobiales	OCS116 clade	unknown genus	unknown species	0	0	0	0	0	0	0	0	0	0	0	0	0	0	102	0	0	0	0	2	0	0	0	0
Cluster_293	Bacteria	Bacteroidetes	Flavobacteriia	Flavobacteriales	Flavobacteriaceae	unknown genus	Flavobacteriaceae bacterium Dm15	0	0	0	0	0	0	0	0	1	338	223	120	0	114	0	238	0	0	0	0	0	0	0	0
Cluster_295	Bacteria	Bacteroidetes	Sphingobacteriia	Sphingobacteriales	Saprospiraceae	Lewinella	unknown species	0	223	0	0	0	0	0	0	0	1	0	0	0	0	0	524	0	0	0	0	0	0	0	0
Cluster_296	Bacteria	Bacteroidetes	Flavobacteriia	Flavobacteriales	Cryomorphaceae	Fluviicola	unknown species	0	0	0	209	0	242	558	112	172	0	0	0	288	74	116	0	178	0	0	389	0	0	0	1
Cluster_302	Bacteria	Proteobacteria	Gammaproteobacteria	Cellvibrionales	Cellvibrionaceae	Umboniibacter	Umboniibacter marinipuniceus	0	0	0	0	0	0	176	65	79	0	0	0	0	0	0	0	0	0	0	0	1	432	513	0
Cluster_305	Bacteria	Bacteroidetes	Sphingobacteriia	Sphingobacteriales	Saprospiraceae	Lewinella	unknown species	0	0	0	0	556	0	0	0	0	0	0	0	0	11	0	0	221	0	0	0	1	0	0	668
Cluster_308	Bacteria	Proteobacteria	Alphaproteobacteria	Rhodobacterales	Rhodobacteraceae	unknown genus	unknown species	0	1	0	0	1	0	0	0	0	0	0	0	0	0	0	0	0	0	0	0	0	0	0	0
Cluster_309	Bacteria	Proteobacteria	Alphaproteobacteria	Rhizobiales	Hyphomicrobiaceae	unknown genus	unknown species	0	455	0	0	0	0	0	0	113	0	0	0	0	0	0	0	275	0	0	0	0	0	0	0
Cluster_310	Bacteria	Proteobacteria	Alphaproteobacteria	Rhodobacterales	Rhodobacteraceae	Sulfitobacter	unknown species	0	0	0	1	0	0	18	1	0	30	17	0	0	0	0	0	0	0	0	0	0	0	0	0
Cluster_311	Bacteria	Proteobacteria	Alphaproteobacteria	Rhizobiales	Phyllobacteriaceae	Pseudahrensia	unknown species	0	2	0	0	1	0	0	0	0	0	0	0	0	0	0	0	0	0	0	0	0	0	0	0
Cluster_313	Bacteria	Bacteroidetes	Flavobacteriia	Flavobacteriales	Flavobacteriaceae	Winogradskyella	Multi-affiliation	0	0	0	25	75	0	0	0	122	0	0	0	1	0	0	0	0	0	0	0	0	0	0	0
Cluster_320	Bacteria	Proteobacteria	Proteobacteria Incertae Sedis	unknown order	unknown family	Candidatus Tenderia	unknown species	0	0	0	0	0	0	0	0	0	0	0	0	22	0	0	0	0	0	0	0	0	0	0	0
Cluster_321	Bacteria	Proteobacteria	Alphaproteobacteria	Alphaproteobacteria Incertae Sedis	unknown family	unknown genus	unknown species	0	0	0	0	0	0	0	1	0	0	222	0	0	0	0	0	0	195	0	0	0	0	0	0
Cluster_322	Bacteria	Bacteroidetes	Flavobacteriia	Flavobacteriales	Cryomorphaceae	unknown genus	unknown species	0	0	0	0	0	0	0	49	45	0	0	0	0	0	0	0	0	0	0	0	0	0	803	0
Cluster_323	Bacteria	Cyanobacteria	ML635J-21	unknown order	unknown family	unknown genus	unknown species	270	0	0	0	1	0	617	59	222	0	0	0	74	146	452	0	460	0	0	0	0	0	0	0
Cluster_325	Bacteria	Proteobacteria	Alphaproteobacteria	Rhodobacterales	Rhodobacteraceae	unknown genus	unknown species	0	0	0	598	0	0	0	0	0	0	0	0	0	0	97	2	73	191	0	0	0	0	282	0
Cluster_326	Bacteria	Bacteroidetes	Sphingobacteriia	Sphingobacteriales	Saprospiraceae	Aureispira	Saprospira sp.	0	0	0	11	1	0	102	278	445	0	0	0	0	318	0	1	0	0	0	0	0	0	0	0
Cluster_327	Bacteria	Bacteroidetes	Sphingobacteriia	Sphingobacteriales	Saprospiraceae	unknown genus	unknown species	0	2	0	0	463	0	0	0	0	0	0	0	0	0	0	0	0	0	0	1	0	0	0	0
Cluster_328	Bacteria	Proteobacteria	Gammaproteobacteria	Oceanospirillales	Oceanospirillaceae	Amphritea	Multi-affiliation	0	0	0	0	0	0	0	0	6	0	0	0	0	0	0	0	0	0	0	0	1	0	0	0
Cluster_330	Bacteria	Proteobacteria	Alphaproteobacteria	Sphingomonadales	Erythrobacteraceae	Multi-affiliation	Multi-affiliation	0	0	0	0	0	0	0	0	0	0	0	0	0	0	0	104	0	0	0	0	0	0	0	0
Cluster_331	Bacteria	Proteobacteria	Alphaproteobacteria	Sphingomonadales	Sphingomonadaceae	Sphingorhabdus	unknown species	0	0	1037	0	0	0	0	0	0	0	0	0	0	0	0	0	0	0	0	1	0	0	185	0
Cluster_333	Bacteria	Proteobacteria	Alphaproteobacteria	Rhodobacterales	Rhodobacteraceae	unknown genus	unknown species	0	0	0	0	0	0	210	336	346	1	1	1	224	13	15	0	24	0	12	0	1	0	177	0
Cluster_335	Bacteria	Bacteroidetes	Sphingobacteriia	Sphingobacteriales	Saprospiraceae	unknown genus	unknown species	0	0	0	0	0	0	1	54	9	0	0	0	0	89	0	0	0	0	0	253	0	0	724	0
Cluster_338	Bacteria	Proteobacteria	Gammaproteobacteria	Alteromonadales	Alteromonadaceae	Marinobacter	Multi-affiliation	0	0	1	135	175	0	0	0	0	0	40	119	342	116	38	0	0	0	0	0	0	1	0	0
Cluster_340	Bacteria	Bacteroidetes	Flavobacteriia	Flavobacteriales	Flavobacteriaceae	unknown genus	unknown species	0	0	0	0	0	0	0	0	0	0	125	43	0	0	0	2	0	0	0	0	0	0	0	0
Cluster_341	Bacteria	Tenericutes	Mollicutes	Mycoplasmatales	Mycoplasmataceae	unknown genus	unknown species	0	3	1	0	0	0	0	0	0	0	0	0	0	0	0	0	0	0	0	0	0	0	0	0
Cluster_344	Bacteria	Proteobacteria	Alphaproteobacteria	Rhizobiales	Hyphomicrobiaceae	Maritalea	Multi-affiliation	0	166	0	197	0	298	33	118	128	0	0	0	0	229	0	0	0	0	0	393	424	467	0	0
Cluster_350	Bacteria	Proteobacteria	Gammaproteobacteria	Oceanospirillales	Oceanospirillaceae	Neptuniibacter	bacterium IS6	0	0	0	0	0	0	0	0	0	0	0	0	0	0	0	0	0	0	0	0	0	0	739	0
Cluster_352	Bacteria	Proteobacteria	Gammaproteobacteria	Alteromonadales	Idiomarinaceae	Idiomarina	Multi-affiliation	0	0	0	0	0	298	0	0	0	0	0	0	0	183	115	0	0	0	0	0	0	0	0	0
Cluster_353	Bacteria	Proteobacteria	Alphaproteobacteria	Rhodobacterales	Rhodobacteraceae	Loktanella	unknown species	263	0	0	98	0	0	0	0	0	0	0	0	0	0	0	0	0	121	0	0	1	0	0	0
Cluster_355	Bacteria	Bacteroidetes	Flavobacteriia	Flavobacteriales	Flavobacteriaceae	Ulvibacter	Ulvibacter antarcticus	0	0	0	392	0	169	0	0	0	112	72	0	881	1487	1248	0	0	0	0	0	0	0	0	0
Cluster_356	Bacteria	Bacteroidetes	Flavobacteriia	Flavobacteriales	Cryomorphaceae	Crocinitomix	unknown species	0	0	0	0	0	31	466	472	183	0	0	0	814	637	697	0	0	0	0	412	0	0	1	0
Cluster_357	Bacteria	Verrucomicrobia	Opitutae	Puniceicoccales	Puniceicoccaceae	Pelagicoccus	unknown species	0	0	0	0	0	0	0	1	0	0	0	0	0	0	0	0	0	0	1	0	0	0	0	0
Cluster_358	Bacteria	Bacteroidetes	Flavobacteriia	Flavobacteriales	Flavobacteriaceae	Jejudonia	Vitellibacter sp.	0	0	0	0	0	0	0	0	52	971	1011	693	0	0	0	0	0	0	0	0	0	0	0	0
Cluster_360	Bacteria	Bacteroidetes	Sphingobacteriia	Sphingobacteriales	Saprospiraceae	unknown genus	unknown species	0	655	0	486	0	742	0	0	111	0	0	0	268	807	331	384	335	0	0	0	0	0	0	0
Cluster_364	Bacteria	Proteobacteria	Gammaproteobacteria	Oceanospirillales	Oleiphilaceae	Oleiphilus	unknown species	0	104	147	0	0	0	0	0	0	0	0	0	0	0	0	228	0	0	0	0	0	0	0	0
Cluster_368	Bacteria	Chlamydiae	Chlamydiae	Chlamydiales	Simkaniaceae	unknown genus	unknown species	0	0	0	624	1156	381	301	207	759	1	0	0	0	315	100	85	0	0	603	0	0	0	0	0
Cluster_369	Bacteria	Proteobacteria	Gammaproteobacteria	Alteromonadales	Colwelliaceae	Thalassotalea	Colwelliaceae bacterium D8	0	0	0	0	0	0	0	0	0	0	0	0	0	0	0	0	2	0	0	0	0	0	0	0
Cluster_370	Bacteria	Firmicutes	Clostridia	Clostridiales	Family XII	Fusibacter	unknown species	0	0	0	83	0	0	1043	871	1069	0	0	0	0	0	192	0	0	0	0	0	0	0	0	0
Cluster_375	Bacteria	Firmicutes	Bacilli	Bacillales	Staphylococcaceae	Staphylococcus	Multi-affiliation	0	229	0	0	0	0	0	0	0	0	0	0	0	0	0	0	0	0	0	0	0	0	0	0
Cluster_376	Bacteria	Proteobacteria	Alphaproteobacteria	Rhodobacterales	Rhodobacteraceae	Loktanella	Multi-affiliation	0	0	0	0	0	0	3	74	78	37	8	4	0	2	2	229	1	0	0	0	0	0	0	528
Cluster_377	Bacteria	Proteobacteria	Alphaproteobacteria	Rhodobacterales	Rhodobacteraceae	unknown genus	unknown species	0	228	0	0	194	0	0	41	5	0	0	0	0	12	0	268	0	0	0	0	0	354	572	0
Cluster_379	Bacteria	Bacteroidetes	Bacteroidia	Bacteroidales	Marinilabiaceae	Marinifilum	unknown species	0	0	0	481	0	0	83	70	86	0	0	0	0	0	0	0	0	0	0	0	0	0	0	0
Cluster_380	Bacteria	Proteobacteria	Gammaproteobacteria	Alteromonadales	Alteromonadaceae	Paraglaciecola	unknown species	0	998	0	0	0	215	0	30	33	0	0	0	0	61	426	0	0	0	0	1	0	0	0	417
Cluster_382	Bacteria	Proteobacteria	Alphaproteobacteria	Alphaproteobacteria Incertae Sedis	unknown family	unknown genus	unknown species	0	0	0	0	1262	0	79	229	51	0	2	0	0	33	0	0	0	0	0	0	0	1	0	0
Cluster_385	Bacteria	Proteobacteria	Alphaproteobacteria	Caulobacterales	Hyphomonadaceae	Oceanicaulis	Oceanicaulis alexandrii	0	0	0	0	0	0	0	0	30	0	0	0	0	0	0	0	0	0	0	0	0	0	0	0
Cluster_386	Bacteria	Bacteroidetes	Flavobacteriia	Flavobacteriales	Flavobacteriaceae	Olleya	Multi-affiliation	0	0	0	0	0	0	49	3	95	45	22	1	299	307	230	1	0	0	0	365	0	0	0	0
Cluster_391	Bacteria	Proteobacteria	Alphaproteobacteria	Rhodobacterales	Rhodobacteraceae	Roseobacter	unknown species	0	0	0	448	0	633	0	0	0	0	1	0	0	0	0	0	0	0	0	0	0	599	0	0
Cluster_392	Bacteria	Bacteroidetes	Flavobacteriia	Flavobacteriales	Flavobacteriaceae	Ulvibacter	Ulvibacter antarcticus	0	0	0	0	0	0	271	111	89	0	0	177	0	0	0	0	0	0	0	0	0	987	0	1404
Cluster_393	Bacteria	Proteobacteria	Alphaproteobacteria	Rhodobacterales	Rhodobacteraceae	unknown genus	unknown species	115	0	0	0	504	0	29	23	0	0	0	0	0	0	0	117	140	0	0	1	0	0	0	609
Cluster_397	Bacteria	Bacteroidetes	Cytophagia	Cytophagales	Flammeovirgaceae	Fulvivirga	unknown species	590	517	0	0	0	0	0	0	0	41	0	0	0	0	0	438	0	0	0	0	0	0	0	688
Cluster_399	Bacteria	Bacteroidetes	Sphingobacteriia	Sphingobacteriales	Saprospiraceae	unknown genus	unknown species	0	0	877	411	661	910	1122	940	950	0	0	0	237	648	306	0	0	0	1	0	0	0	0	0
Cluster_401	Bacteria	Bacteroidetes	Sphingobacteriia	Sphingobacteriales	Saprospiraceae	Lewinella	unknown species	0	0	0	0	0	0	0	0	0	0	0	0	0	0	0	2	0	0	0	0	0	0	0	0
Cluster_405	Bacteria	Planctomycetes	Phycisphaerae	Phycisphaerales	Phycisphaeraceae	SM1A02	unknown species	0	0	0	0	0	0	0	0	265	0	0	0	0	0	1	0	0	0	0	0	0	0	0	0
Cluster_407	Bacteria	Bacteroidetes	Flavobacteriia	Flavobacteriales	Flavobacteriaceae	Dokdonia	Multi-affiliation	1	0	0	0	0	0	73	89	19	0	0	0	0	60	1	693	328	364	0	0	0	0	0	0
Cluster_408	Bacteria	Bacteroidetes	Flavobacteriia	Flavobacteriales	Flavobacteriaceae	Winogradskyella	Winogradskyella thalassocola	0	452	0	0	0	0	0	0	0	0	0	0	0	0	0	0	0	0	0	0	0	0	0	0
Cluster_411	Bacteria	Proteobacteria	Alphaproteobacteria	Caulobacterales	Hyphomonadaceae	Litorimonas	Multi-affiliation	0	0	0	0	0	0	0	0	25	0	0	0	0	0	0	0	0	0	0	0	0	0	0	0
Cluster_412	Bacteria	Proteobacteria	Gammaproteobacteria	Oceanospirillales	Oceanospirillaceae	Oleispira	unknown species	0	0	2	0	0	0	0	51	61	0	0	0	0	175	480	0	0	0	0	0	0	0	0	0
Cluster_413	Bacteria	Gemmatimonadetes	BD2-11 terrestrial group	unknown order	unknown family	unknown genus	unknown species	0	1	0	0	0	0	0	0	0	0	0	1	0	0	0	0	0	0	0	0	0	0	0	0
Cluster_414	Bacteria	Bacteroidetes	Sphingobacteriia	Sphingobacteriales	unknown family	unknown genus	unknown species	0	0	0	0	0	882	0	0	0	0	0	0	284	0	0	0	0	0	0	2	0	0	0	0
Cluster_417	Bacteria	Bacteroidetes	Sphingobacteriia	Sphingobacteriales	Saprospiraceae	unknown genus	Saprospira sp.	0	0	1	214	210	0	72	393	224	0	0	1	1041	1217	424	0	548	836	0	350	0	0	0	0
Cluster_420	Bacteria	Actinobacteria	Acidimicrobiia	Acidimicrobiales	unknown family	unknown genus	unknown species	0	0	0	0	3	0	0	0	0	0	0	0	0	0	0	0	0	0	1	0	0	0	0	0
Cluster_421	Bacteria	Actinobacteria	Acidimicrobiia	Acidimicrobiales	Acidimicrobiaceae	Ilumatobacter	Ilumatobacter nonamiensis YM16-303	0	0	0	0	0	0	3	0	62	0	0	0	0	0	0	0	0	0	0	0	0	0	0	0
Cluster_422	Bacteria	Actinobacteria	Actinobacteria	Micrococcales	Intrasporangiaceae	Ornithinimicrobium	unknown species	183	0	562	0	0	410	65	0	0	0	0	0	0	24	0	0	76	0	0	0	0	525	0	0
Cluster_423	Bacteria	Proteobacteria	Alphaproteobacteria	Rhodobacterales	Rhodobacteraceae	Multi-affiliation	Multi-affiliation	0	0	0	0	0	0	0	0	0	0	0	0	0	0	0	0	189	0	0	0	0	0	0	0
Cluster_424	Bacteria	Proteobacteria	Alphaproteobacteria	Rhodobacterales	Rhodobacteraceae	unknown genus	unknown species	0	0	0	0	0	0	0	0	14	0	0	0	0	0	0	0	0	0	0	0	0	0	0	0
Cluster_432	Bacteria	Proteobacteria	Alphaproteobacteria	Rhodobacterales	Rhodobacteraceae	Multi-affiliation	Multi-affiliation	0	0	0	824	604	1453	0	0	0	0	0	1	1285	647	1385	0	0	0	0	1	0	0	0	0
Cluster_433	Bacteria	Proteobacteria	Gammaproteobacteria	Oceanospirillales	Oceanospirillaceae	Neptuniibacter	unknown species	0	0	0	112	0	0	43	101	111	0	0	0	250	43	0	0	0	0	0	0	0	0	0	0
Cluster_436	Bacteria	Planctomycetes	Planctomycetacia	Planctomycetales	Planctomycetaceae	Planctomyces	unknown species	0	0	0	0	0	0	0	0	0	0	0	0	0	177	0	0	0	0	0	0	0	1349	0	0
Cluster_444	Bacteria	Proteobacteria	Alphaproteobacteria	Rhodobacterales	Rhodobacteraceae	Litorimicrobium	unknown species	0	0	0	0	0	2	0	0	2	0	0	0	0	0	0	0	0	0	0	0	0	0	0	0
Cluster_447	Bacteria	Proteobacteria	Gammaproteobacteria	Oceanospirillales	Oceanospirillaceae	Marinomonas	Marinomonas sp.	0	0	0	139	0	0	36	25	0	0	0	0	0	250	411	0	0	0	0	0	0	0	0	0
Cluster_448	Bacteria	Proteobacteria	Alphaproteobacteria	Rhodobacterales	Rhodobacteraceae	Tropicibacter	Multi-affiliation	0	0	0	0	0	0	5	0	0	0	0	1	0	38	0	0	0	0	0	0	0	0	0	0
Cluster_451	Bacteria	Proteobacteria	Gammaproteobacteria	unknown order	unknown family	unknown genus	unknown species	0	0	0	1013	49	501	534	765	785	0	0	0	526	659	363	0	0	0	0	0	0	0	0	0
Cluster_452	Bacteria	Bacteroidetes	Flavobacteriia	Flavobacteriales	Flavobacteriaceae	Polaribacter 2	Polaribacter sp.	0	0	0	423	596	0	0	317	79	0	0	50	69	845	792	0	0	0	0	0	0	0	0	0
Cluster_453	Bacteria	Bacteroidetes	Flavobacteriia	Flavobacteriales	Flavobacteriaceae	Algibacter	Multi-affiliation	0	0	817	0	0	0	0	59	1	250	36	0	0	116	0	0	0	0	0	0	0	0	0	0
Cluster_455	Bacteria	Bacteroidetes	Flavobacteriia	Flavobacteriales	Flavobacteriaceae	Croceibacter	Croceibacter atlanticus HTCC2559	0	0	0	0	0	0	0	17	0	521	1042	323	0	427	0	0	0	0	0	0	0	0	0	0
Cluster_456	Bacteria	Planctomycetes	Planctomycetacia	Planctomycetales	Planctomycetaceae	Rhodopirellula	planctomycete DDSe3004	318	0	0	0	0	0	0	0	0	0	0	0	0	0	0	0	0	0	0	1	0	0	0	0
Cluster_457	Bacteria	Proteobacteria	Epsilonproteobacteria	Campylobacterales	Campylobacteraceae	Arcobacter	unknown species	0	0	0	0	0	0	0	34	136	0	0	0	199	0	0	0	0	0	0	0	0	0	0	0
Cluster_458	Bacteria	Bacteroidetes	Sphingobacteriia	Sphingobacteriales	Saprospiraceae	unknown genus	unknown species	0	0	0	412	0	688	127	130	20	0	0	0	155	116	0	0	0	580	0	2	0	0	0	371
Cluster_463	Bacteria	Proteobacteria	Alphaproteobacteria	Alphaproteobacteria Incertae Sedis	unknown family	unknown genus	unknown species	0	0	0	0	0	0	0	48	0	44	83	0	0	0	0	0	0	0	0	0	0	0	0	0
Cluster_464	Bacteria	Proteobacteria	Alphaproteobacteria	Rhodobacterales	Rhodobacteraceae	Ponticoccus	Rhodobacteraceae bacterium CSQ-8	0	0	0	204	0	1	1	78	114	5	3	5	188	1	0	0	0	68	1161	0	0	0	0	0
Cluster_465	Bacteria	Proteobacteria	Alphaproteobacteria	Rhodobacterales	Rhodobacteraceae	Multi-affiliation	Multi-affiliation	0	254	0	0	0	78	0	9	82	0	0	0	0	0	0	1	0	0	0	1	0	0	666	1
Cluster_467	Bacteria	Proteobacteria	Alphaproteobacteria	Caulobacterales	Hyphomonadaceae	Robiginitomaculum	unknown species	0	0	0	0	0	238	0	0	0	0	0	0	0	0	0	375	0	0	0	0	0	292	0	0
Cluster_472	Bacteria	Proteobacteria	Gammaproteobacteria	Pseudomonadales	Pseudomonadaceae	Multi-affiliation	Multi-affiliation	0	0	0	0	0	0	0	0	0	171	48	69	0	0	0	0	0	0	0	0	0	0	0	0
Cluster_476	Bacteria	Proteobacteria	Gammaproteobacteria	Oceanospirillales	Alcanivoracaceae	Alcanivorax	unknown species	0	0	0	0	0	0	80	0	0	0	0	0	0	27	0	0	0	0	0	0	0	0	0	0
Cluster_480	Bacteria	Proteobacteria	Alphaproteobacteria	Rhizobiales	Phyllobacteriaceae	Mesorhizobium	Multi-affiliation	0	0	0	0	0	0	0	0	0	0	0	39	0	0	0	0	0	0	0	0	0	0	0	0
Cluster_482	Bacteria	Bacteroidetes	Flavobacteriia	Flavobacteriales	Flavobacteriaceae	Ulvibacter	unknown species	0	4	0	0	783	0	0	52	0	0	0	51	0	114	0	322	0	0	0	0	0	0	0	0
Cluster_483	Bacteria	Proteobacteria	Alphaproteobacteria	Rhodobacterales	Rhodobacteraceae	Roseobacter	unknown species	0	242	640	0	0	98	40	111	4	0	0	0	0	0	0	281	0	38	5	0	0	472	0	0
Cluster_485	Bacteria	Proteobacteria	Gammaproteobacteria	Chromatiales	Ectothiorhodospiraceae	Thiorhodospira	unknown species	0	0	631	0	0	0	0	0	0	0	0	0	0	0	0	0	0	0	0	0	0	0	0	0
Cluster_486	Bacteria	Bacteroidetes	Flavobacteriia	Flavobacteriales	Flavobacteriaceae	Psychroserpens	unknown species	0	0	0	0	0	456	0	0	2	20	25	0	0	2	204	0	0	0	0	0	0	0	0	0
Cluster_489	Bacteria	Proteobacteria	Alphaproteobacteria	Rhodobacterales	Rhodobacteraceae	Marivita	unknown species	0	0	0	0	0	0	0	0	0	0	0	0	0	45	0	0	0	0	0	0	0	0	0	0
Cluster_495	Bacteria	Proteobacteria	Alphaproteobacteria	Parvularculales	Parvularculaceae	unknown genus	unknown species	192	0	0	0	0	0	0	0	68	0	0	0	1	0	0	0	0	0	0	0	0	0	0	0
Cluster_496	Bacteria	Bacteroidetes	Flavobacteriia	Flavobacteriales	Flavobacteriaceae	Flavirhabdus	unknown species	0	0	797	0	0	0	0	0	0	0	0	0	0	0	0	0	0	0	0	0	0	0	0	0
Cluster_497	Bacteria	Bacteroidetes	Sphingobacteriia	Sphingobacteriales	Saprospiraceae	unknown genus	unknown species	0	0	0	0	0	0	0	0	0	0	0	0	0	0	0	0	0	0	2	0	0	0	0	0
Cluster_499	Bacteria	Proteobacteria	Alphaproteobacteria	Rhodobacterales	Rhodobacteraceae	unknown genus	unknown species	0	0	0	0	0	1	0	0	0	0	0	1	0	0	0	0	0	0	0	0	0	0	0	0
Cluster_501	Bacteria	Bacteroidetes	Flavobacteriia	Flavobacteriales	Flavobacteriaceae	Algibacter	Flaviramulus aquimarinus	0	0	0	86	0	0	0	40	0	37	46	0	0	0	0	0	0	0	0	0	0	0	0	0
Cluster_502	Bacteria	Proteobacteria	Alphaproteobacteria	Rickettsiales	Rickettsiales Incertae Sedis	unknown genus	unknown species	0	0	0	0	0	0	49	85	10	0	0	0	0	0	0	395	0	0	0	0	0	0	0	0
Cluster_503	Bacteria	Bacteroidetes	Cytophagia	Cytophagales	Cytophagaceae	Flexibacter	Flexibacter polymorphus	0	0	0	0	473	259	344	408	505	0	8	0	641	740	683	0	0	0	0	185	0	0	0	0
Cluster_509	Bacteria	Proteobacteria	Gammaproteobacteria	Alteromonadales	Alteromonadaceae	Marinobacter	unknown species	0	0	0	0	0	0	0	0	0	0	0	0	0	0	0	0	0	0	1598	0	0	0	0	0
Cluster_517	Bacteria	Proteobacteria	Alphaproteobacteria	Caulobacterales	Hyphomonadaceae	unknown genus	unknown species	0	0	0	0	0	0	0	0	0	0	0	0	0	0	0	0	0	0	0	0	0	0	1057	0
Cluster_518	Bacteria	Proteobacteria	Gammaproteobacteria	Alteromonadales	Alteromonadaceae	Paraglaciecola	bacterium QM22	0	0	0	151	134	0	27	80	0	0	0	0	112	26	169	0	0	0	0	0	0	0	0	0
Cluster_519	Bacteria	Bacteroidetes	Flavobacteriia	Flavobacteriales	Flavobacteriaceae	Ulvibacter	unknown species	0	0	0	0	0	0	0	1	0	0	0	0	0	0	0	0	0	0	0	1	0	0	0	0
Cluster_520	Bacteria	Bacteroidetes	Flavobacteriia	Flavobacteriales	Cryomorphaceae	Luteibaculum	Flavobacteriales bacterium Rf15	0	0	0	0	0	0	0	0	0	0	0	0	448	230	0	0	0	0	0	0	0	0	0	0
Cluster_521	Bacteria	Proteobacteria	Alphaproteobacteria	Rhodobacterales	Rhodobacteraceae	Multi-affiliation	Multi-affiliation	0	0	0	0	0	0	0	0	2	0	0	0	0	0	0	0	0	0	0	0	0	0	0	0
Cluster_522	Bacteria	Bacteroidetes	Flavobacteriia	Flavobacteriales	Flavobacteriaceae	Polaribacter 4	Polaribacter sp.	0	0	0	0	0	0	0	97	0	0	0	0	0	0	0	0	0	0	0	0	0	0	0	0
Cluster_525	Bacteria	Bacteroidetes	Flavobacteriia	Flavobacteriales	Cryomorphaceae	unknown genus	unknown species	0	0	0	0	0	0	67	99	37	0	0	0	593	74	200	0	0	0	0	431	0	0	0	0
Cluster_526	Bacteria	Proteobacteria	Alphaproteobacteria	Alphaproteobacteria Incertae Sedis	unknown family	unknown genus	unknown species	0	0	0	180	0	0	0	0	0	0	2	0	0	0	0	0	0	659	0	0	0	0	0	0
Cluster_528	Bacteria	Proteobacteria	Deltaproteobacteria	Bdellovibrionales	Bacteriovoracaceae	Peredibacter	unknown species	0	0	0	0	0	0	0	0	0	0	0	0	0	0	91	115	0	0	0	0	228	0	0	481
Cluster_529	Bacteria	Proteobacteria	Gammaproteobacteria	Oceanospirillales	Alcanivoracaceae	Kangiella	Kangiella sp.	0	0	0	0	0	0	0	0	1	0	0	0	0	0	0	0	0	0	0	0	0	460	764	0
Cluster_534	Bacteria	Bacteroidetes	Flavobacteriia	Flavobacteriales	Flavobacteriaceae	unknown genus	unknown species	0	0	0	0	0	0	0	0	0	0	0	0	1	0	0	78	0	238	0	0	0	0	0	0
Cluster_537	Bacteria	Proteobacteria	Alphaproteobacteria	Rhodobacterales	Rhodobacteraceae	Ketogulonicigenium	unknown species	0	162	0	0	0	0	0	0	0	0	0	0	0	0	0	0	0	0	0	0	0	0	0	0
Cluster_547	Bacteria	Proteobacteria	Alphaproteobacteria	Rhodobacterales	Rhodobacteraceae	Thioclava	unknown species	0	0	0	318	0	0	0	0	0	0	0	0	0	0	0	969	576	0	0	0	0	0	0	0
Cluster_548	Bacteria	Proteobacteria	Alphaproteobacteria	Rhodobacterales	Rhodobacteraceae	unknown genus	unknown species	0	0	278	292	0	0	0	0	0	0	0	0	0	0	0	0	0	143	0	0	0	667	0	193
Cluster_549	Bacteria	Proteobacteria	Alphaproteobacteria	Rhodobacterales	Rhodobacteraceae	Loktanella	unknown species	0	0	0	0	0	0	66	0	0	0	0	0	0	0	0	0	0	0	0	0	0	0	0	0
Cluster_550	Bacteria	Bacteroidetes	Flavobacteriia	Flavobacteriales	Flavobacteriaceae	Algibacter	Algibacter lectus	0	0	0	0	0	0	114	0	0	33	26	4	0	91	0	0	0	0	0	0	0	0	0	0
Cluster_552	Bacteria	Proteobacteria	Gammaproteobacteria	Oceanospirillales	Halomonadaceae	Cobetia	Multi-affiliation	0	0	0	0	0	0	0	105	0	37	0	111	0	0	0	0	0	0	0	0	0	0	0	0
Cluster_560	Bacteria	Proteobacteria	Betaproteobacteria	Methylophilales	Methylophilaceae	Methylotenera	bacterium WH2-1	0	0	0	0	0	0	0	0	0	0	38	0	0	0	0	0	0	0	0	0	0	0	0	0
Cluster_561	Bacteria	Bacteroidetes	Sphingobacteriia	Sphingobacteriales	Saprospiraceae	Lewinella	unknown species	0	434	0	0	0	188	0	0	0	0	0	0	0	81	204	0	0	672	0	2	0	0	0	0
Cluster_562	Bacteria	Firmicutes	Bacilli	Bacillales	Bacillaceae	Bacillus	Multi-affiliation	0	0	0	0	0	0	0	0	0	0	57	0	0	0	0	0	0	0	0	0	0	1008	452	736
Cluster_563	Bacteria	Proteobacteria	Gammaproteobacteria	unknown order	unknown family	unknown genus	unknown species	0	0	0	214	372	87	265	381	364	0	0	0	1743	2118	769	0	0	0	1	185	0	0	0	0
Cluster_571	Bacteria	Bacteroidetes	Flavobacteriia	Flavobacteriales	Cryomorphaceae	NS10 marine group	unknown species	0	0	0	0	0	0	0	68	11	0	1	0	0	0	0	0	0	0	0	0	0	0	0	0
Cluster_574	Bacteria	Proteobacteria	Alphaproteobacteria	Rickettsiales	LWSR-14	unknown genus	unknown species	0	0	576	228	319	482	78	13	101	0	72	0	0	215	0	0	0	0	0	388	0	0	0	0
Cluster_581	Bacteria	Proteobacteria	Gammaproteobacteria	Alteromonadales	Colwelliaceae	Colwellia	Thalassomonas sp.	0	0	0	0	0	0	22	62	125	0	0	0	0	0	0	0	0	0	0	0	0	0	0	0
Cluster_584	Bacteria	Planctomycetes	Planctomycetacia	Planctomycetales	Planctomycetaceae	Rhodopirellula	Tigriopus californicus	0	0	0	0	0	0	0	0	0	0	0	0	0	0	0	0	0	0	0	0	0	1298	0	0
Cluster_585	Bacteria	Proteobacteria	Alphaproteobacteria	Rhodobacterales	Rhodobacteraceae	Jannaschia	Jannaschia sp.	0	0	0	0	0	0	0	186	8	0	0	0	0	4	0	204	150	622	0	0	0	0	0	0
Cluster_590	Bacteria	Proteobacteria	Alphaproteobacteria	Rhodobacterales	Rhodobacteraceae	Multi-affiliation	Multi-affiliation	0	0	0	0	0	0	0	0	15	0	0	0	110	0	0	0	0	0	0	0	0	0	0	584
Cluster_591	Bacteria	Planctomycetes	Planctomycetacia	Planctomycetales	Planctomycetaceae	Planctomyces	unknown species	0	0	778	0	0	0	0	0	0	0	0	0	0	0	0	0	0	0	0	0	0	0	0	0
Cluster_593	Bacteria	Bacteroidetes	Sphingobacteriia	Sphingobacteriales	Saprospiraceae	Lewinella	unknown species	0	428	0	76	0	0	0	85	62	0	1	0	0	0	510	0	0	0	0	0	0	0	0	0
Cluster_594	Bacteria	Actinobacteria	Actinobacteria	Corynebacteriales	Nocardiaceae	Nocardia	Multi-affiliation	0	0	611	0	0	0	0	0	0	0	0	0	0	0	0	0	0	0	0	0	0	0	0	0
Cluster_595	Bacteria	Bacteroidetes	Flavobacteriia	Flavobacteriales	Flavobacteriaceae	Winogradskyella	Multi-affiliation	0	0	0	0	0	484	132	24	0	0	0	0	0	0	0	0	0	0	0	1	0	0	0	0
Cluster_596	Bacteria	Proteobacteria	Alphaproteobacteria	Rhodobacterales	Rhodobacteraceae	Loktanella	Multi-affiliation	0	0	0	319	0	0	80	0	0	0	0	0	1	53	462	0	0	0	0	294	0	0	0	0
Cluster_597	Bacteria	Proteobacteria	Alphaproteobacteria	Rhodobacterales	Rhodobacteraceae	unknown genus	unknown species	0	384	0	0	0	0	0	0	0	1	0	0	391	121	0	4	0	0	4	0	1	0	0	0
Cluster_598	Bacteria	Bacteroidetes	Sphingobacteriia	Sphingobacteriales	Saprospiraceae	unknown genus	unknown species	417	0	0	616	619	0	148	252	194	0	0	0	192	545	246	683	0	209	0	0	0	0	321	0
Cluster_602	Bacteria	Proteobacteria	Gammaproteobacteria	Oceanospirillales	Oleiphilaceae	Oleiphilus	unknown species	1262	518	616	0	0	0	0	0	45	19	0	0	0	0	0	0	0	0	0	0	0	0	0	0
Cluster_605	Bacteria	Bacteroidetes	Flavobacteriia	Flavobacteriales	Flavobacteriaceae	Kordia	marine bacterium K9-13	0	698	3	0	0	0	0	0	0	0	0	0	0	0	0	545	0	268	0	0	0	0	0	777
Cluster_606	Bacteria	Proteobacteria	Alphaproteobacteria	Emcibacterales	Emcibacteraceae	Emcibacter	unknown species	0	0	0	0	0	467	0	48	0	0	0	0	0	0	0	0	0	22	0	0	0	0	0	0
Cluster_607	Bacteria	Proteobacteria	Gammaproteobacteria	Thiotrichales	Thiotrichaceae	Thiothrix	Multi-affiliation	0	516	0	0	0	0	21	0	40	0	0	76	0	0	0	0	0	0	0	0	0	0	0	0
Cluster_610	Bacteria	Bacteroidetes	Flavobacteriia	Flavobacteriales	Flavobacteriaceae	Winogradskyella	unknown species	0	0	0	0	0	0	0	0	0	0	2	0	0	0	0	0	0	0	0	0	0	0	0	0
Cluster_612	Bacteria	Proteobacteria	Alphaproteobacteria	Rhizobiales	Bradyrhizobiaceae	Bosea	Multi-affiliation	0	499	125	0	0	0	0	0	0	0	0	0	0	0	0	0	0	0	0	0	0	0	0	0
Cluster_613	Bacteria	Proteobacteria	Alphaproteobacteria	Sphingomonadales	Erythrobacteraceae	Erythrobacter	Multi-affiliation	37	0	0	0	597	806	0	0	34	56	0	0	1	0	0	0	54	0	0	0	0	0	0	1
Cluster_617	Bacteria	Proteobacteria	Gammaproteobacteria	unknown order	unknown family	unknown genus	unknown species	0	0	0	0	0	447	139	66	259	0	0	0	362	442	1098	0	0	0	1430	120	0	0	0	0
Cluster_618	Bacteria	Proteobacteria	Alphaproteobacteria	Sphingomonadales	Sphingomonadaceae	Sphingopyxis	Multi-affiliation	357	351	599	0	0	0	0	0	0	0	0	0	0	0	0	0	0	0	0	2	0	0	0	0
Cluster_622	Bacteria	Actinobacteria	Actinobacteria	Corynebacteriales	Corynebacteriaceae	Corynebacterium 1	unknown species	0	0	0	0	0	0	0	80	0	0	0	0	0	80	0	0	0	112	0	106	0	0	0	0
Cluster_624	Bacteria	Bacteroidetes	Flavobacteriia	Flavobacteriales	Flavobacteriaceae	Maribacter	Multi-affiliation	0	0	0	0	0	314	0	0	0	0	0	0	0	0	0	0	0	0	0	3	0	0	0	0
Cluster_625	Bacteria	Actinobacteria	Acidimicrobiia	Acidimicrobiales	Sva0996 marine group	unknown genus	unknown species	0	304	0	0	0	0	0	0	0	0	0	0	0	0	0	0	0	0	0	0	0	0	0	0
Cluster_631	Bacteria	Bacteroidetes	Flavobacteriia	Flavobacteriales	Flavobacteriaceae	Ulvibacter	unknown species	0	0	0	0	801	0	0	89	0	0	0	0	0	0	0	0	0	0	0	0	0	0	0	0
Cluster_635	Bacteria	Proteobacteria	Gammaproteobacteria	Alteromonadales	Multi-affiliation	Multi-affiliation	Multi-affiliation	0	0	0	0	0	0	0	0	0	0	0	0	0	2	1	0	0	0	0	0	0	0	0	0
Cluster_637	Bacteria	Planctomycetes	Phycisphaerae	Phycisphaerales	Phycisphaeraceae	SM1A02	unknown species	0	0	0	2	0	0	0	0	0	0	0	0	0	177	385	0	0	0	0	0	0	0	0	0
Cluster_639	Bacteria	Bacteroidetes	Flavobacteriia	Flavobacteriales	Flavobacteriaceae	Maribacter	Multi-affiliation	0	0	0	9	0	0	0	0	0	0	47	0	0	120	0	104	0	598	0	0	0	0	0	0
Cluster_644	Bacteria	Proteobacteria	Alphaproteobacteria	Caulobacterales	Hyphomonadaceae	unknown genus	carbazole-degrading bacterium OC12S	0	0	0	0	0	146	0	0	0	26	0	0	0	70	0	0	0	0	0	1	0	0	0	0
Cluster_650	Bacteria	Proteobacteria	Gammaproteobacteria	Alteromonadales	Colwelliaceae	Colwellia	Multi-affiliation	0	0	0	0	0	0	61	30	0	275	84	0	0	0	0	0	0	0	0	0	0	0	0	0
Cluster_651	Bacteria	Proteobacteria	Alphaproteobacteria	Rhodobacterales	Rhodobacteraceae	Multi-affiliation	Multi-affiliation	0	0	0	0	397	204	0	0	0	0	0	0	0	61	166	0	0	0	0	0	0	0	0	0
Cluster_652	Bacteria	Planctomycetes	Planctomycetacia	Planctomycetales	Planctomycetaceae	Planctomyces	unknown species	0	0	0	0	0	521	0	0	0	0	0	0	0	0	0	0	0	0	0	0	0	0	134	0
Cluster_654	Bacteria	Parcubacteria	unknown class	unknown order	unknown family	unknown genus	unknown species	0	0	0	0	0	1	196	0	0	0	0	0	0	0	1	0	0	0	0	0	0	0	0	0
Cluster_655	Bacteria	Bacteroidetes	Flavobacteriia	Flavobacteriales	Flavobacteriaceae	Polaribacter 4	Tenacibaculum sp.	0	1	0	0	0	0	0	0	40	0	0	0	261	81	403	0	0	0	0	0	0	3	0	0
Cluster_656	Bacteria	Verrucomicrobia	Verrucomicrobiae	Verrucomicrobiales	DEV007	unknown genus	unknown species	0	0	0	0	0	1	0	0	0	0	1	0	0	0	0	0	0	0	0	0	0	0	0	0
Cluster_661	Bacteria	Bacteroidetes	Flavobacteriia	Flavobacteriales	Flavobacteriaceae	Aquibacter	unknown species	0	2	0	0	0	0	5	0	0	0	0	0	0	0	2	0	0	0	0	0	0	0	0	0
Cluster_663	Bacteria	Proteobacteria	Gammaproteobacteria	Xanthomonadales	JTB255 marine benthic group	unknown genus	unknown species	2	0	0	0	0	0	0	0	0	0	0	0	0	0	0	0	0	0	0	0	0	0	0	0
Cluster_664	Bacteria	Proteobacteria	Gammaproteobacteria	Cellvibrionales	Halieaceae	OM60(NOR5) clade	unknown species	0	0	0	0	0	0	0	0	0	0	0	0	0	0	158	0	0	0	0	0	0	0	0	0
Cluster_667	Bacteria	Chlorobi	Chlorobia	Chlorobiales	OPB56	unknown genus	unknown species	0	0	0	0	0	0	71	0	0	0	0	0	0	0	0	0	0	0	0	0	0	0	100	0
Cluster_669	Bacteria	Proteobacteria	Gammaproteobacteria	Cellvibrionales	Porticoccaceae	Porticoccus	Multi-affiliation	0	0	0	0	0	0	0	0	0	7	43	49	0	0	0	0	0	0	0	0	0	0	0	0
Cluster_675	Bacteria	Proteobacteria	Gammaproteobacteria	Cellvibrionales	Halieaceae	Marimicrobium	unknown species	0	0	0	199	0	0	0	0	0	0	0	0	0	0	0	0	0	0	0	0	0	0	0	0
Cluster_681	Bacteria	Bacteroidetes	Flavobacteriia	Flavobacteriales	NS9 marine group	unknown genus	unknown species	0	0	126	0	0	0	0	0	0	0	0	0	0	1	0	0	0	0	0	0	0	0	0	0
Cluster_686	Bacteria	Proteobacteria	Alphaproteobacteria	Rhizobiales	OCS116 clade	unknown genus	unknown species	0	0	0	0	0	0	0	0	0	0	0	0	0	0	0	0	0	0	0	0	0	0	103	0
Cluster_691	Bacteria	Proteobacteria	Alphaproteobacteria	Rhodobacterales	Rhodobacteraceae	Antarctobacter	unknown species	0	186	0	0	271	221	0	0	7	0	0	0	0	1	0	0	0	0	0	1	0	0	0	0
Cluster_694	Bacteria	Chlamydiae	Chlamydiae	Chlamydiales	Parachlamydiaceae	Parachlamydia	Multi-affiliation	67	0	0	0	0	0	0	0	0	0	0	0	0	0	0	0	0	0	0	1	0	0	0	0
Cluster_696	Bacteria	Chlorobi	Chlorobia	Chlorobiales	OPB56	unknown genus	unknown species	0	0	0	168	0	0	0	0	0	0	0	0	0	63	0	0	0	0	0	0	0	0	0	0
Cluster_706	Bacteria	Proteobacteria	Gammaproteobacteria	Alteromonadales	Alteromonadaceae	Glaciecola	Cylindrotheca closterium	81	0	0	0	0	0	325	237	248	0	0	0	0	129	78	0	0	0	0	917	813	0	0	0
Cluster_709	Bacteria	Proteobacteria	Gammaproteobacteria	Alteromonadales	Alteromonadaceae	Multi-affiliation	Multi-affiliation	0	0	573	218	0	0	148	304	75	0	0	0	0	60	0	0	0	0	0	0	0	0	0	0
Cluster_712	Bacteria	Bacteroidetes	Flavobacteriia	Flavobacteriales	Flavobacteriaceae	Kordia	Kordia sp.	0	0	1099	0	0	0	0	0	9	0	0	0	0	0	0	273	0	0	0	0	0	0	0	628
Cluster_714	Bacteria	Proteobacteria	Alphaproteobacteria	Rhodobacterales	Rhodobacteraceae	Multi-affiliation	Multi-affiliation	0	0	0	0	0	0	0	0	32	0	0	0	0	0	0	0	0	0	0	0	0	0	0	0
Cluster_715	Bacteria	Bacteroidetes	Sphingobacteriia	Sphingobacteriales	Saprospiraceae	Rubidimonas	unknown species	0	471	0	183	149	0	0	24	24	0	0	0	0	190	0	0	0	0	0	0	0	0	0	629
Cluster_717	Bacteria	Proteobacteria	Alphaproteobacteria	Rhodobacterales	Rhodobacteraceae	unknown genus	Roseobacter sp.	0	308	0	0	0	0	0	0	52	0	0	0	0	0	0	0	0	0	0	0	0	0	0	342
Cluster_720	Bacteria	Bacteroidetes	Sphingobacteriia	Sphingobacteriales	Saprospiraceae	unknown genus	unknown species	0	0	0	0	0	0	189	82	79	0	0	0	0	37	0	0	0	0	0	0	0	0	0	0
Cluster_724	Bacteria	Bacteroidetes	Flavobacteriia	Flavobacteriales	Flavobacteriaceae	Multi-affiliation	Multi-affiliation	0	0	0	0	0	0	0	0	0	1	0	0	0	0	0	176	0	0	0	0	0	0	0	0
Cluster_725	Bacteria	Bacteroidetes	Sphingobacteriia	Sphingobacteriales	Saprospiraceae	unknown genus	Saccharina japonica	0	0	0	0	0	0	0	0	0	0	0	0	2	0	0	299	0	0	0	0	0	0	0	0
Cluster_727	Bacteria	Proteobacteria	Gammaproteobacteria	Thiotrichales	Thiotrichaceae	Leucothrix	Multi-affiliation	0	0	0	0	0	0	257	293	198	0	0	0	0	0	0	0	0	0	0	0	0	473	0	0
Cluster_733	Bacteria	Proteobacteria	Alphaproteobacteria	Rhizobiales	Bradyrhizobiaceae	Bradyrhizobium	Multi-affiliation	0	0	0	0	0	0	0	0	0	0	0	19	0	0	0	0	0	0	0	474	0	0	0	0
Cluster_734	Bacteria	Bacteroidetes	Sphingobacteriia	Sphingobacteriales	Saprospiraceae	Lewinella	unknown species	0	0	0	90	94	0	291	386	198	0	0	0	200	1001	0	189	0	0	0	0	0	625	0	0
Cluster_735	Bacteria	Proteobacteria	Alphaproteobacteria	Caulobacterales	Hyphomonadaceae	unknown genus	unknown species	696	0	0	0	0	0	0	0	0	0	0	0	0	0	0	0	0	0	0	0	0	0	0	0
Cluster_736	Bacteria	Bacteroidetes	Sphingobacteriia	Sphingobacteriales	Saprospiraceae	unknown genus	unknown species	322	0	0	0	0	0	0	55	0	0	0	0	0	0	0	0	0	0	0	0	0	0	373	0
Cluster_740	Bacteria	Proteobacteria	Gammaproteobacteria	Oceanospirillales	Oceanospirillaceae	Oceanospirillum	unknown species	0	0	0	0	0	0	16	52	13	0	0	0	65	42	110	0	0	0	0	0	0	0	0	0
Cluster_742	Bacteria	Bacteroidetes	Flavobacteriia	Flavobacteriales	Flavobacteriaceae	Multi-affiliation	Multi-affiliation	0	0	0	0	0	0	0	0	0	0	0	2	0	0	0	0	0	0	0	0	0	0	0	0
Cluster_743	Bacteria	Proteobacteria	Gammaproteobacteria	Alteromonadales	Pseudoalteromonadaceae	Pseudoalteromonas	Pseudoalteromonas sp.	0	0	0	0	0	0	0	0	0	0	0	0	0	7	2	0	0	0	0	0	0	0	0	0
Cluster_744	Bacteria	Bacteroidetes	Sphingobacteriia	Sphingobacteriales	Saprospiraceae	Multi-affiliation	Multi-affiliation	0	0	0	0	0	0	0	1	0	0	1	0	0	0	0	0	0	0	0	0	0	0	0	0
Cluster_751	Bacteria	Planctomycetes	Planctomycetacia	Planctomycetales	Planctomycetaceae	Blastopirellula	unknown species	1	0	0	203	1008	0	0	0	0	0	0	0	0	0	0	0	0	0	0	0	0	0	1020	0
Cluster_754	Bacteria	Proteobacteria	Alphaproteobacteria	Rhizobiales	Rhizobiaceae	Multi-affiliation	Multi-affiliation	571	259	0	0	0	0	0	0	0	0	0	0	0	0	0	0	0	0	0	0	0	0	0	0
Cluster_759	Bacteria	Proteobacteria	Gammaproteobacteria	Gammaproteobacteria Incertae Sedis	unknown family	unknown genus	unknown species	0	0	0	0	0	0	0	0	0	0	0	0	0	209	0	0	0	0	0	0	0	0	0	0
Cluster_762	Bacteria	Proteobacteria	Deltaproteobacteria	Myxococcales	P3OB-42	unknown genus	unknown species	195	0	0	0	0	0	0	1	0	0	0	0	0	0	0	0	0	0	0	0	0	0	0	0
Cluster_766	Bacteria	Proteobacteria	Alphaproteobacteria	Rhodobacterales	Rhodobacteraceae	unknown genus	Multi-affiliation	0	0	0	149	0	0	288	257	206	0	0	0	0	119	117	0	0	0	244	326	0	0	0	0
Cluster_767	Bacteria	Bacteroidetes	Sphingobacteriia	Sphingobacteriales	Saprospiraceae	Lewinella	unknown species	0	0	445	0	272	0	119	0	55	0	0	0	0	1	0	0	0	0	0	0	0	0	0	0
Cluster_769	Bacteria	Actinobacteria	Actinobacteria	Micrococcales	Intrasporangiaceae	Ornithinicoccus	unknown species	0	0	0	14	0	0	0	0	0	0	0	0	0	25	0	0	0	0	0	0	0	0	0	0
Cluster_774	Bacteria	Proteobacteria	Alphaproteobacteria	Caulobacterales	Hyphomonadaceae	Algimonas	Multi-affiliation	0	0	0	0	0	0	0	0	0	0	0	0	0	0	0	0	0	0	0	58	0	0	0	0
Cluster_775	Bacteria	Bacteroidetes	Sphingobacteriia	Sphingobacteriales	unknown family	unknown genus	unknown species	0	0	0	0	0	0	38	57	5	0	0	0	0	0	72	0	0	0	0	0	0	0	0	0
Cluster_779	Bacteria	Proteobacteria	Alphaproteobacteria	Rhizobiales	Rhodobiaceae	Anderseniella	unknown species	0	0	0	0	0	0	0	0	0	0	0	0	0	0	0	0	0	0	0	0	0	0	13	0
Cluster_780	Bacteria	Bacteroidetes	Flavobacteriia	Flavobacteriales	Cryomorphaceae	Fluviicola	Multi-affiliation	0	0	0	0	0	0	0	13	0	0	0	0	0	108	0	0	0	0	0	0	0	0	0	0
Cluster_785	Bacteria	Bacteroidetes	Flavobacteriia	Flavobacteriales	Flavobacteriaceae	Winogradskyella	unknown species	0	0	0	0	640	0	32	0	0	0	0	0	0	0	0	0	0	0	0	0	0	0	0	0
Cluster_787	Bacteria	Proteobacteria	Gammaproteobacteria	Oceanospirillales	Oceanospirillaceae	Neptuniibacter	unknown species	0	0	0	128	0	0	0	43	0	0	0	0	0	0	0	0	0	0	0	0	0	0	0	0
Cluster_788	Bacteria	Bacteroidetes	Flavobacteriia	Flavobacteriales	Flavobacteriaceae	Olleya	Multi-affiliation	0	0	0	0	0	0	422	268	418	2	3	0	92	196	0	0	0	0	0	18	0	0	0	0
Cluster_793	Bacteria	Proteobacteria	Gammaproteobacteria	Oceanospirillales	Oceanospirillaceae	Marinomonas	unknown species	0	0	0	0	0	0	0	0	0	0	0	0	107	172	155	0	0	0	1491	0	0	0	0	0
Cluster_797	Bacteria	Proteobacteria	Gammaproteobacteria	Cellvibrionales	Cellvibrionaceae	unknown genus	unknown species	0	0	0	0	0	0	0	0	0	0	0	0	0	0	0	307	0	0	0	0	0	0	0	0
Cluster_803	Bacteria	Proteobacteria	Epsilonproteobacteria	Campylobacterales	Campylobacteraceae	Arcobacter	unknown species	0	0	0	0	0	0	266	100	0	0	0	0	0	114	0	0	673	158	0	0	0	0	0	0
Cluster_805	Bacteria	Bacteroidetes	Cytophagia	Cytophagales	Cytophagaceae	Flexibacter	Flexibacter litoralis	0	0	0	0	0	0	568	444	388	0	0	0	1207	564	312	0	0	0	0	0	0	0	0	0
Cluster_809	Bacteria	Bacteroidetes	Flavobacteriia	Flavobacteriales	Flavobacteriaceae	Tenacibaculum	Tenacibaculum sp.	0	0	0	330	0	0	0	0	92	0	0	0	0	382	113	0	157	255	0	0	0	0	0	0
Cluster_812	Bacteria	Planctomycetes	OM190	unknown order	unknown family	unknown genus	unknown species	0	0	0	0	0	0	0	0	0	0	0	0	0	0	0	0	0	0	0	0	0	0	0	357
Cluster_815	Bacteria	Proteobacteria	Alphaproteobacteria	Rhodobacterales	Rhodobacteraceae	Multi-affiliation	Multi-affiliation	0	0	2	0	0	0	0	7	31	0	43	0	0	0	0	0	0	0	0	0	0	0	0	205
Cluster_818	Bacteria	Proteobacteria	Alphaproteobacteria	Sphingomonadales	Erythrobacteraceae	Altererythrobacter	unknown species	0	0	0	0	574	0	0	0	0	0	0	0	0	0	0	0	0	0	0	0	0	0	0	0
Cluster_819	Bacteria	Bacteroidetes	Flavobacteriia	Flavobacteriales	Flavobacteriaceae	Muricauda	Multi-affiliation	536	0	323	75	0	0	0	0	0	128	34	0	173	148	162	0	0	0	0	0	0	0	0	0
Cluster_821	Bacteria	Proteobacteria	Alphaproteobacteria	Rhodobacterales	Rhodobacteraceae	Multi-affiliation	Multi-affiliation	0	296	0	0	0	0	0	68	0	0	4	0	0	0	0	0	0	0	0	0	0	183	0	0
Cluster_822	Bacteria	Proteobacteria	Deltaproteobacteria	Myxococcales	P3OB-42	unknown genus	unknown species	116	0	0	0	305	0	0	0	0	0	0	0	0	0	0	325	33	0	0	0	0	0	0	0
Cluster_823	Bacteria	Proteobacteria	Alphaproteobacteria	Rhodospirillales	Rhodospirillaceae	unknown genus	unknown species	0	0	0	225	0	248	372	427	632	0	0	0	403	426	209	0	0	0	0	0	0	0	0	0
Cluster_827	Bacteria	Proteobacteria	Deltaproteobacteria	Bdellovibrionales	Bdellovibrionaceae	Bdellovibrio	unknown species	0	0	0	0	0	0	1	0	0	0	0	0	0	0	0	0	0	0	0	0	0	568	0	0
Cluster_830	Bacteria	Proteobacteria	Alphaproteobacteria	Rhodobacterales	Rhodobacteraceae	Loktanella	Loktanella sp.	0	0	0	0	0	0	0	0	0	39	65	0	0	0	0	0	0	0	0	0	0	0	0	0
Cluster_832	Bacteria	Proteobacteria	Alphaproteobacteria	Rhodobacterales	Rhodobacteraceae	Paracoccus	Multi-affiliation	0	0	0	0	0	0	0	44	0	0	0	33	0	0	0	0	0	0	0	0	0	0	0	0
Cluster_834	Bacteria	Planctomycetes	Phycisphaerae	Phycisphaerales	Phycisphaeraceae	SM1A02	unknown species	0	0	0	0	0	0	0	0	0	0	1	0	0	477	0	0	0	0	1659	0	0	0	0	0
Cluster_836	Bacteria	Planctomycetes	Planctomycetacia	Planctomycetales	Planctomycetaceae	Planctomyces	unknown species	0	0	0	0	0	0	0	0	0	153	0	0	0	0	0	0	0	193	0	0	0	0	0	0
Cluster_837	Bacteria	Bacteroidetes	Flavobacteriia	Flavobacteriales	Cryomorphaceae	Owenweeksia	unknown species	0	0	0	0	0	0	0	0	0	0	0	0	97	279	1364	0	0	0	0	0	0	0	0	0
Cluster_840	Bacteria	Bacteroidetes	Cytophagia	Cytophagales	Flammeovirgaceae	Ekhidna	Ekhidna sp.	0	0	0	0	0	0	0	0	0	0	0	0	0	0	0	0	0	0	0	0	0	0	941	0
Cluster_842	Bacteria	Proteobacteria	Alphaproteobacteria	Sneathiellales	Sneathiellaceae	Sneathiella	unknown species	0	0	0	0	0	0	0	0	0	41	0	0	0	0	151	0	0	0	0	0	0	1	0	0
Cluster_843	Bacteria	Bacteroidetes	Sphingobacteriia	Sphingobacteriales	Saprospiraceae	unknown genus	unknown species	0	0	0	280	368	684	242	276	217	0	0	0	60	405	178	0	0	0	0	2	0	0	0	0
Cluster_844	Bacteria	Proteobacteria	Gammaproteobacteria	Alteromonadales	Alteromonadaceae	Marinobacter	Multi-affiliation	0	0	0	170	0	0	0	0	0	0	0	0	0	0	167	0	0	0	0	0	0	0	0	0
Cluster_847	Bacteria	Proteobacteria	Alphaproteobacteria	Rickettsiales	Mitochondria	unknown genus	unknown species	0	0	0	0	0	0	0	0	0	0	0	0	0	70	0	0	0	0	0	0	0	0	0	0
Cluster_850	Bacteria	Actinobacteria	Actinobacteria	Micrococcales	Micrococcaceae	Multi-affiliation	Multi-affiliation	0	0	1	0	0	0	0	0	0	0	0	0	0	0	0	0	0	0	0	0	1	0	0	0
Cluster_851	Bacteria	Proteobacteria	Gammaproteobacteria	Thiotrichales	Piscirickettsiaceae	unknown genus	unknown species	0	259	112	0	0	0	0	0	0	0	76	0	0	155	0	0	0	0	0	0	0	0	0	0
Cluster_853	Bacteria	Bacteroidetes	Cytophagia	Cytophagales	Cytophagaceae	Flexibacter	Flexibacter litoralis	0	0	0	0	0	0	443	74	145	0	0	0	541	611	0	0	0	0	0	0	0	0	0	0
Cluster_859	Bacteria	Planctomycetes	Planctomycetacia	Planctomycetales	Planctomycetaceae	Planctomyces	unknown species	0	0	0	0	0	0	0	0	0	245	0	0	0	0	0	0	0	568	0	0	0	0	0	0
Cluster_861	Bacteria	Proteobacteria	Gammaproteobacteria	Oceanospirillales	Oleiphilaceae	Oleiphilus	unknown species	405	0	92	0	0	0	23	30	25	7	7	0	0	56	0	0	0	0	0	0	0	0	0	490
Cluster_862	Bacteria	Proteobacteria	Alphaproteobacteria	Rickettsiales	SM2D12	unknown genus	unknown species	0	2	0	0	0	0	0	0	0	0	0	0	0	0	0	0	0	0	0	0	0	0	0	0
Cluster_863	Bacteria	Chloroflexi	Anaerolineae	Anaerolineales	Anaerolineaceae	unknown genus	unknown species	0	0	0	0	0	0	0	0	0	0	0	0	0	0	0	13	32	21	0	0	0	0	0	126
Cluster_869	Bacteria	Bacteroidetes	Flavobacteriia	Flavobacteriales	Flavobacteriaceae	Flavivirga	Flavobacteriaceae bacterium TJD809	0	0	0	0	0	0	0	88	0	0	0	0	0	0	0	0	0	0	0	0	0	0	0	0
Cluster_870	Bacteria	Acidobacteria	Holophagae	Subgroup 10	CA002	unknown genus	unknown species	0	0	0	0	0	0	25	0	0	0	0	0	0	0	0	0	43	0	0	0	0	0	0	0
Cluster_873	Bacteria	Proteobacteria	Alphaproteobacteria	Rhodobacterales	Rhodobacteraceae	Multi-affiliation	Multi-affiliation	0	0	0	0	0	319	74	114	17	0	0	0	0	0	0	457	0	0	0	0	0	0	0	0
Cluster_875	Bacteria	Tenericutes	Mollicutes	Mycoplasmatales	Mycoplasmataceae	unknown genus	unknown species	0	2	0	0	0	0	0	0	0	0	0	0	0	0	0	0	0	0	0	0	0	0	0	0
Cluster_876	Bacteria	Bacteroidetes	Sphingobacteriia	Sphingobacteriales	Saprospiraceae	unknown genus	unknown species	0	0	0	0	192	0	411	312	400	0	0	0	0	603	92	413	1	0	0	0	0	0	400	0
Cluster_877	Bacteria	Firmicutes	Bacilli	Bacillales	Planococcaceae	Multi-affiliation	Multi-affiliation	0	309	382	0	0	0	0	0	0	0	0	0	0	0	0	1	0	0	0	0	0	0	0	0
Cluster_880	Bacteria	Bacteroidetes	Flavobacteriia	Flavobacteriales	Flavobacteriaceae	Dokdonia	Multi-affiliation	0	0	0	0	355	0	0	0	0	0	0	0	0	0	0	0	0	0	0	0	0	0	0	0
Cluster_884	Bacteria	Actinobacteria	Actinobacteria	Corynebacteriales	Corynebacteriaceae	Corynebacterium 1	Multi-affiliation	0	0	0	0	0	0	0	0	0	0	0	0	0	0	0	245	0	0	0	0	0	0	413	0
Cluster_889	Bacteria	Proteobacteria	Gammaproteobacteria	Oceanospirillales	Oleiphilaceae	Oleiphilus	Oleiphilus sp.	0	0	0	0	1	0	0	0	0	1	2	0	0	0	0	0	0	0	0	0	0	0	0	0
Cluster_892	Bacteria	Proteobacteria	Alphaproteobacteria	Rhizobiales	Aurantimonadaceae	Aurantimonas	Multi-affiliation	0	0	0	0	0	0	0	0	59	0	0	0	0	0	0	0	0	0	0	0	0	0	0	0
Cluster_893	Bacteria	Proteobacteria	Deltaproteobacteria	Bdellovibrionales	Bdellovibrionaceae	Bdellovibrio	unknown species	0	147	0	0	1	0	0	0	0	0	0	0	0	0	0	0	0	0	0	0	0	0	0	0
Cluster_895	Bacteria	Bacteroidetes	Flavobacteriia	Flavobacteriales	NS9 marine group	unknown genus	unknown species	0	0	0	265	0	0	0	0	0	0	0	0	0	279	244	0	0	0	0	0	0	0	0	0
Cluster_899	Bacteria	Proteobacteria	Gammaproteobacteria	Cellvibrionales	Cellvibrionaceae	unknown genus	unknown species	103	1	0	0	0	0	29	0	0	0	0	0	0	0	0	0	0	0	0	0	0	0	0	518
Cluster_900	Bacteria	Proteobacteria	Alphaproteobacteria	Rhodobacterales	Rhodobacteraceae	Defluviimonas	Defluviimonas denitrificans	0	0	0	0	0	0	0	0	0	0	0	0	0	0	0	0	0	0	0	0	0	2	0	0
Cluster_904	Bacteria	Proteobacteria	Alphaproteobacteria	Rhodobacterales	Rhodobacteraceae	Multi-affiliation	Multi-affiliation	0	0	0	2	2	0	4	1	2	1	2	0	1	0	3	1	1	1	2	0	0	0	0	0
Cluster_914	Bacteria	Proteobacteria	Gammaproteobacteria	Gammaproteobacteria Incertae Sedis	unknown family	Marinicella	unknown species	0	0	0	0	168	74	0	0	0	0	0	1	0	93	0	0	0	0	0	0	0	0	0	0
Cluster_915	Bacteria	Bacteroidetes	Flavobacteriia	Flavobacteriales	Flavobacteriaceae	Flavivirga	Flavobacteriaceae bacterium TJD809	0	0	0	0	0	0	0	0	0	0	0	0	0	0	0	0	422	0	0	0	0	0	0	0
Cluster_922	Bacteria	Proteobacteria	Alphaproteobacteria	Rhodobacterales	Rhodobacteraceae	Jannaschia	Multi-affiliation	492	1	0	0	0	0	0	0	0	0	0	0	0	12	0	0	0	0	0	0	0	0	0	0
Cluster_923	Bacteria	Proteobacteria	Gammaproteobacteria	Oceanospirillales	Oceanospirillaceae	Neptuniibacter	bacterium IS6	0	0	0	1	0	0	4	7	16	50	62	9	0	0	0	0	0	0	0	0	0	0	0	1
Cluster_924	Bacteria	Bacteroidetes	Sphingobacteriia	Sphingobacteriales	unknown family	unknown genus	unknown species	0	0	0	0	0	0	0	0	30	0	0	0	0	0	0	0	0	0	0	0	0	0	0	0
Cluster_929	Bacteria	Proteobacteria	Alphaproteobacteria	Rhodospirillales	Rhodospirillaceae	unknown genus	unknown species	0	0	0	0	0	0	767	592	778	0	0	0	0	0	0	0	0	0	0	0	0	0	0	0
Cluster_931	Bacteria	Bacteroidetes	Flavobacteriia	Flavobacteriales	Flavobacteriaceae	unknown genus	unknown species	0	0	0	0	0	0	0	47	36	21	152	50	0	0	0	0	0	0	0	0	0	0	244	0
Cluster_933	Bacteria	Proteobacteria	Gammaproteobacteria	Alteromonadales	Pseudoalteromonadaceae	Pseudoalteromonas	Multi-affiliation	0	0	0	0	0	0	0	0	0	0	0	0	134	42	0	0	0	0	0	0	0	0	0	0
Cluster_935	Bacteria	Bacteroidetes	Flavobacteriia	Flavobacteriales	Cryomorphaceae	unknown genus	unknown species	0	0	0	0	382	0	43	0	0	0	0	0	0	0	0	0	0	0	0	0	0	1785	0	0
Cluster_937	Bacteria	Proteobacteria	Alphaproteobacteria	Caulobacterales	Caulobacteraceae	Brevundimonas	unknown species	0	0	587	0	0	0	0	0	0	0	0	0	0	0	1	0	0	0	0	0	0	0	0	0
Cluster_939	Bacteria	Bacteroidetes	Sphingobacteriia	Sphingobacteriales	Saprospiraceae	Lewinella	unknown species	0	0	0	0	0	0	0	10	7	0	0	0	0	29	0	200	0	0	0	303	0	0	0	0
Cluster_946	Bacteria	Proteobacteria	Deltaproteobacteria	Bradymonadales	unknown family	unknown genus	unknown species	0	0	0	0	0	0	58	166	21	0	0	0	0	193	187	0	0	0	0	0	0	0	0	0
Cluster_949	Bacteria	Proteobacteria	Deltaproteobacteria	Myxococcales	Haliangiaceae	Haliangium	unknown species	0	0	0	0	0	0	0	0	2	0	0	0	0	0	0	0	0	0	0	0	0	0	0	0
Cluster_950	Bacteria	Proteobacteria	Betaproteobacteria	Burkholderiales	Oxalobacteraceae	Massilia	Multi-affiliation	0	0	0	0	0	0	0	0	0	0	0	0	0	0	0	0	0	0	0	3	0	0	0	0
Cluster_951	Bacteria	Proteobacteria	AEGEAN-245	unknown order	unknown family	unknown genus	unknown species	0	0	0	0	2	0	0	0	0	0	0	0	0	0	0	0	0	0	0	0	0	0	0	0
Cluster_956	Bacteria	Proteobacteria	Alphaproteobacteria	Rhodobacterales	Rhodobacteraceae	unknown genus	marine bacterium BPY-W9	0	0	0	0	0	0	0	0	2	0	0	0	0	94	0	0	0	0	0	0	0	1	0	0
Cluster_958	Bacteria	Bacteroidetes	Flavobacteriia	Flavobacteriales	Flavobacteriaceae	Polaribacter	Polaribacter sp.	0	0	0	3	4	0	103	80	106	0	1	2	1	10	0	0	0	0	0	3	0	7	0	0
Cluster_961	Bacteria	Firmicutes	Clostridia	Clostridiales	Family XII	Fusibacter	unknown species	0	545	0	0	0	1	664	495	398	0	0	0	60	200	253	0	0	0	0	0	0	0	0	0
Cluster_962	Bacteria	Planctomycetes	Phycisphaerae	Phycisphaerales	Phycisphaeraceae	Phycisphaera	unknown species	0	0	0	0	0	0	0	0	0	0	0	0	0	0	0	0	0	0	0	0	3	0	0	0
Cluster_966	Bacteria	Bacteroidetes	Flavobacteriia	Flavobacteriales	Flavobacteriaceae	Tenacibaculum	Tenacibaculum soleae	0	0	0	323	0	0	846	703	1005	0	0	0	61	478	70	0	0	0	0	0	0	0	0	0
Cluster_970	Bacteria	Proteobacteria	Alphaproteobacteria	Rhodobacterales	Rhodobacteraceae	Mameliella	Multi-affiliation	0	1	0	0	0	0	0	6	0	0	0	0	0	0	0	369	175	303	0	0	0	438	0	574
Cluster_973	Bacteria	Proteobacteria	Alphaproteobacteria	Caulobacterales	Hyphomonadaceae	unknown genus	unknown species	478	0	0	0	0	0	0	0	0	0	0	0	0	0	0	0	0	0	0	0	0	0	0	0
Cluster_977	Bacteria	Proteobacteria	Gammaproteobacteria	Cellvibrionales	Porticoccaceae	Porticoccus	Porticoccus litoralis	0	0	0	0	0	0	0	0	0	139	0	275	0	0	0	0	0	0	0	0	0	0	0	0
Cluster_981	Bacteria	Proteobacteria	Alphaproteobacteria	Rhodobacterales	Rhodobacteraceae	Pelagicola	unknown species	0	0	0	0	0	558	0	0	0	2	0	0	0	0	2	0	0	0	0	0	0	0	0	0
Cluster_984	Bacteria	Proteobacteria	Alphaproteobacteria	Emcibacterales	Emcibacteraceae	Emcibacter	bacterium endosymbiont of Osedax mucofloris	0	0	0	0	0	0	0	0	0	0	0	0	0	0	0	0	0	0	0	0	0	0	0	708
Cluster_988	Bacteria	Proteobacteria	Gammaproteobacteria	Oceanospirillales	Oceanospirillaceae	Neptuniibacter	Neptuniibacter sp.	0	0	0	0	0	0	6	8	16	9	10	5	0	2	0	0	0	0	0	0	0	2	0	0
Cluster_989	Bacteria	Proteobacteria	Gammaproteobacteria	Alteromonadales	Alteromonadaceae	Multi-affiliation	Multi-affiliation	0	0	0	0	0	0	0	76	96	0	0	0	1	297	200	87	0	0	0	313	0	0	0	0
Cluster_991	Bacteria	Bacteroidetes	Flavobacteriia	Flavobacteriales	Cryomorphaceae	Owenweeksia	unknown species	0	0	0	295	0	0	0	56	40	65	63	24	0	0	0	0	0	0	0	0	0	0	0	0
Cluster_992	Bacteria	Proteobacteria	Gammaproteobacteria	Oceanospirillales	Oceanospirillaceae	Neptuniibacter	unknown species	0	0	0	0	0	0	12	26	35	12	20	10	0	1	0	0	0	0	0	0	0	4	0	0
Cluster_993	Bacteria	Bacteroidetes	Flavobacteriia	Flavobacteriales	Flavobacteriaceae	Jejudonia	Vitellibacter sp.	0	0	0	0	0	0	53	9	19	0	0	0	0	0	0	280	31	0	0	0	0	0	0	0
Cluster_994	Bacteria	Bacteroidetes	Sphingobacteriia	Sphingobacteriales	Saprospiraceae	Phaeodactylibacter	unknown species	0	0	0	0	0	0	0	0	0	0	0	0	0	20	0	0	0	0	0	0	0	0	0	0
Cluster_1003	Bacteria	Proteobacteria	Deltaproteobacteria	Bdellovibrionales	Bdellovibrionaceae	OM27 clade	unknown species	0	0	0	0	0	0	303	13	56	0	0	0	0	43	428	0	0	0	0	0	0	0	0	0
Cluster_1005	Bacteria	Proteobacteria	Alphaproteobacteria	Rhodobacterales	Rhodobacteraceae	Octadecabacter	Multi-affiliation	0	0	0	0	0	0	0	26	0	0	0	0	0	0	0	0	0	0	0	0	0	0	0	0
Cluster_1006	Bacteria	Firmicutes	Clostridia	Clostridiales	Family XII	Fusibacter	unknown species	1	0	0	0	0	0	586	471	204	0	1	0	0	135	1	0	0	0	0	0	0	0	0	0
Cluster_1011	Bacteria	Proteobacteria	Gammaproteobacteria	Alteromonadales	Pseudoalteromonadaceae	Pseudoalteromonas	Multi-affiliation	0	0	0	0	0	0	0	55	90	11	0	0	169	77	303	0	0	0	0	0	0	0	0	0
Cluster_1014	Bacteria	Verrucomicrobia	Verrucomicrobiae	Verrucomicrobiales	Verrucomicrobiaceae	Roseibacillus	unknown species	0	0	0	0	0	0	0	0	0	0	0	0	0	0	0	0	0	0	0	0	0	1304	524	0
Cluster_1021	Bacteria	Planctomycetes	Phycisphaerae	Phycisphaerales	Phycisphaeraceae	Phycisphaera	unknown species	0	0	0	0	0	0	0	0	0	0	0	0	0	0	0	0	0	0	0	0	0	1061	0	0
Cluster_1023	Bacteria	Bacteroidetes	Sphingobacteriia	Sphingobacteriales	Saprospiraceae	unknown genus	unknown species	0	0	0	477	0	0	0	0	0	0	0	0	0	976	623	0	0	0	0	0	0	0	0	0
Cluster_1025	Bacteria	Planctomycetes	Pla3 lineage	unknown order	unknown family	unknown genus	unknown species	0	0	0	0	624	251	0	0	0	0	1	0	0	0	0	0	0	0	0	0	0	0	0	0
Cluster_1027	Bacteria	Planctomycetes	Planctomycetacia	Planctomycetales	Planctomycetaceae	Planctomyces	unknown species	0	0	0	0	0	0	0	0	0	0	0	0	0	0	0	0	0	26	0	0	0	0	0	0
Cluster_1028	Bacteria	Proteobacteria	Gammaproteobacteria	Alteromonadales	Alteromonadaceae	Salinimonas	unknown species	0	0	0	1	0	0	7	9	9	184	198	61	10	63	40	1	0	0	0	0	0	0	0	0
Cluster_1033	Bacteria	Proteobacteria	Alphaproteobacteria	Sphingomonadales	Sphingomonadaceae	Sphingorhabdus	Sphingopyxis sp.	0	0	0	0	0	0	0	0	0	0	0	0	0	0	124	0	0	0	0	0	0	0	0	0
Cluster_1039	Bacteria	Proteobacteria	Alphaproteobacteria	Rhizobiales	Phyllobacteriaceae	Cohaesibacter	Multi-affiliation	0	0	0	0	0	0	0	36	0	0	0	0	88	0	0	0	0	0	0	0	0	0	0	0
Cluster_1040	Bacteria	Proteobacteria	Gammaproteobacteria	Oceanospirillales	Alcanivoracaceae	Kangiella	unknown species	0	0	230	0	0	0	0	0	0	0	0	0	0	0	0	0	0	0	0	0	0	270	0	389
Cluster_1047	Bacteria	Proteobacteria	Alphaproteobacteria	Rhodobacterales	Rhodobacteraceae	Ruegeria	Multi-affiliation	0	0	0	0	0	0	0	0	0	0	0	0	0	0	0	2	0	0	0	0	0	0	0	0
Cluster_1049	Bacteria	Bacteroidetes	Flavobacteriia	Flavobacteriales	Cryomorphaceae	unknown genus	unknown species	0	0	0	0	0	0	0	0	0	0	0	0	240	261	0	0	0	0	0	0	0	0	0	0
Cluster_1051	Bacteria	Proteobacteria	Alphaproteobacteria	Rhodobacterales	Rhodobacteraceae	Loktanella	Multi-affiliation	0	0	0	0	0	0	0	23	0	0	0	0	0	0	0	161	0	0	0	0	0	0	0	0
Cluster_1054	Bacteria	Bacteroidetes	Sphingobacteriia	Sphingobacteriales	Saprospiraceae	unknown genus	unknown species	0	0	0	281	0	0	0	52	15	0	0	0	0	0	0	0	0	0	0	0	0	0	0	0
Cluster_1056	Bacteria	Proteobacteria	Gammaproteobacteria	Alteromonadales	Psychromonadaceae	Psychromonas	Psychromonas sp.	0	0	0	0	0	0	0	0	0	0	0	0	0	0	0	0	0	0	0	0	0	2	0	1
Cluster_1061	Bacteria	Proteobacteria	Gammaproteobacteria	Xanthomonadales	Xanthomonadaceae	Stenotrophomonas	Multi-affiliation	0	294	0	0	0	0	0	0	0	0	0	0	0	0	0	0	0	0	0	0	0	0	0	0
Cluster_1063	Bacteria	Tenericutes	Mollicutes	Mycoplasmatales	Mycoplasmataceae	unknown genus	unknown species	0	5	1	0	0	0	0	0	0	0	0	0	0	0	0	0	0	0	0	0	0	0	0	0
Cluster_1064	Bacteria	Tenericutes	Mollicutes	Mycoplasmatales	Mycoplasmataceae	unknown genus	unknown species	0	3	0	0	0	0	0	0	0	0	0	0	0	0	0	0	0	0	0	0	0	0	0	0
Cluster_1066	Bacteria	Proteobacteria	Alphaproteobacteria	Caulobacterales	Hyphomonadaceae	Hyphomonas	Hyphomonas sp.	0	0	0	302	0	0	0	0	0	0	0	0	292	0	0	0	0	0	0	0	0	0	0	0
Cluster_1069	Bacteria	Bacteroidetes	Flavobacteriia	Flavobacteriales	Flavobacteriaceae	Formosa	Multi-affiliation	0	0	0	0	0	0	0	0	0	70	0	39	0	0	0	0	0	1	0	0	0	0	0	0
Cluster_1071	Bacteria	Proteobacteria	Gammaproteobacteria	Oceanospirillales	Oleiphilaceae	Oleiphilus	Multi-affiliation	0	0	0	0	0	0	0	0	0	4	1	1	0	0	0	0	0	0	2	0	0	0	0	0
Cluster_1074	Bacteria	Proteobacteria	Gammaproteobacteria	Oceanospirillales	Alcanivoracaceae	Kangiella	unknown species	0	633	0	0	180	0	0	83	0	0	0	0	0	85	0	0	0	0	0	0	0	0	0	0
Cluster_1076	Bacteria	Bacteroidetes	Flavobacteriia	Flavobacteriales	Flavobacteriaceae	Spongiibacterium	unknown species	0	0	0	0	0	0	0	0	0	78	120	0	0	0	0	0	0	0	0	0	0	0	0	0
Cluster_1084	Bacteria	Bacteroidetes	Flavobacteriia	Flavobacteriales	Cryomorphaceae	unknown genus	unknown species	0	0	0	0	0	0	0	0	49	0	0	0	0	0	0	0	0	0	0	0	0	0	0	0
Cluster_1088	Bacteria	Proteobacteria	Gammaproteobacteria	Alteromonadales	Colwelliaceae	Thalassotalea	unknown species	0	0	0	0	0	0	0	0	0	0	0	0	0	0	36	0	0	0	0	0	0	0	0	0
Cluster_1091	Bacteria	Proteobacteria	Alphaproteobacteria	Rhodobacterales	Rhodobacteraceae	Sulfitobacter	Multi-affiliation	0	0	0	1	0	2	5	15	20	216	208	137	3	20	0	0	0	0	0	0	0	0	0	0
Cluster_1093	Bacteria	Proteobacteria	Gammaproteobacteria	Alteromonadales	Pseudoalteromonadaceae	Psychrosphaera	Pseudoalteromonadaceae bacterium NB0030	0	0	0	0	0	0	120	147	207	0	0	0	0	750	745	0	0	0	0	0	0	0	0	0
Cluster_1096	Bacteria	Bacteroidetes	Sphingobacteriia	Sphingobacteriales	Chitinophagaceae	unknown genus	unknown species	0	0	0	0	0	0	0	0	0	0	0	0	0	0	0	0	0	0	2	0	0	0	0	0
Cluster_1099	Bacteria	Bacteroidetes	Flavobacteriia	Flavobacteriales	Flavobacteriaceae	Algibacter	Flaviramulus aquimarinus	0	0	0	0	0	0	0	0	0	0	102	0	0	0	0	0	0	534	0	0	0	0	0	0
Cluster_1103	Bacteria	Proteobacteria	Gammaproteobacteria	Cellvibrionales	Spongiibacteraceae	Spongiibacter	Multi-affiliation	0	0	0	0	0	0	0	0	0	0	0	0	62	0	0	0	0	0	0	0	0	0	0	0
Cluster_1104	Bacteria	Proteobacteria	Alphaproteobacteria	Rhodobacterales	Rhodobacteraceae	Planktomarina	unknown species	0	0	0	0	0	0	2	0	0	0	0	0	0	0	0	0	0	0	0	0	0	0	0	0
Cluster_1106	Bacteria	Proteobacteria	Alphaproteobacteria	Caulobacterales	Hyphomonadaceae	Algimonas	Litorimonas sp.	0	0	0	0	0	0	31	0	0	0	0	0	0	53	0	0	0	0	0	0	0	0	0	0
Cluster_1108	Bacteria	Bacteroidetes	Cytophagia	Cytophagales	Flammeovirgaceae	unknown genus	unknown species	0	0	0	723	0	0	0	0	0	0	0	0	0	0	0	0	0	0	0	0	0	0	0	0
Cluster_1109	Bacteria	Proteobacteria	Betaproteobacteria	Burkholderiales	Burkholderiaceae	Ralstonia	Multi-affiliation	0	0	0	0	114	0	0	0	0	0	0	0	0	0	0	0	0	0	0	0	0	0	0	0
Cluster_1112	Bacteria	Firmicutes	Bacilli	Bacillales	Bacillaceae	Bacillus	Multi-affiliation	0	0	0	0	0	0	0	0	0	0	0	0	0	0	0	0	0	0	0	0	0	17	0	490
Cluster_1113	Bacteria	Proteobacteria	Alphaproteobacteria	Rhodobacterales	Rhodobacteraceae	Celeribacter	unknown species	0	1	0	1	3	5	17	12	35	356	376	125	3	7	11	6	2	2	17	0	0	12	0	0
Cluster_1116	Bacteria	Proteobacteria	Deltaproteobacteria	Bradymonadales	unknown family	unknown genus	unknown species	0	0	0	0	0	0	0	0	1	0	0	0	0	24	0	0	0	0	0	0	0	0	0	0
Cluster_1118	Bacteria	Proteobacteria	Gammaproteobacteria	Oceanospirillales	Halomonadaceae	Halomonas	Multi-affiliation	0	0	0	0	0	0	0	0	0	0	0	0	0	0	0	0	0	17	0	0	0	0	0	0
Cluster_1119	Bacteria	Proteobacteria	Alphaproteobacteria	Rhodobacterales	Rhodobacteraceae	unknown genus	unknown species	0	0	0	0	0	0	0	0	17	0	0	0	0	0	0	358	0	0	0	0	0	0	0	0
Cluster_1120	Bacteria	Proteobacteria	Gammaproteobacteria	Cellvibrionales	Spongiibacteraceae	Spongiibacter	Spongiibacter sp.	0	0	0	0	0	0	1	0	0	0	0	0	0	0	0	0	0	0	0	0	0	0	0	427
Cluster_1124	Bacteria	Proteobacteria	Alphaproteobacteria	Rickettsiales	SM2D12	unknown genus	unknown species	0	0	0	0	0	0	1	0	0	0	0	1	0	0	0	0	0	0	0	0	0	0	0	0
Cluster_1130	Bacteria	Proteobacteria	Alphaproteobacteria	Rhizobiales	Phyllobacteriaceae	unknown genus	unknown species	0	0	0	0	0	0	0	0	0	0	0	0	0	65	0	0	0	0	0	0	0	660	0	0
Cluster_1132	Bacteria	Bacteroidetes	Sphingobacteriia	Sphingobacteriales	Saprospiraceae	Saprospira	unknown species	0	1	0	445	36	231	0	66	0	0	0	0	189	1042	748	467	0	0	0	0	0	0	0	0
Cluster_1144	Bacteria	Proteobacteria	Alphaproteobacteria	Kordiimonadales	Kordiimonadaceae	Kordiimonas	unknown species	0	0	0	0	0	0	0	0	0	0	0	0	0	61	0	0	0	314	0	0	0	0	0	0
Cluster_1146	Bacteria	Bacteroidetes	Sphingobacteriia	Sphingobacteriales	Saprospiraceae	Rubidimonas	unknown species	0	0	0	0	0	0	0	53	64	0	1	0	0	0	0	0	0	0	0	0	0	0	0	0
Cluster_1151	Bacteria	Proteobacteria	Gammaproteobacteria	Vibrionales	Vibrionaceae	Vibrio	unknown species	0	0	0	0	0	0	0	0	0	0	0	0	192	127	0	0	0	0	0	176	0	0	0	0
Cluster_1155	Bacteria	Bacteroidetes	Flavobacteriia	Flavobacteriales	Cryomorphaceae	Crocinitomix	Multi-affiliation	0	0	0	0	0	0	0	0	0	0	0	0	0	0	0	0	0	316	0	0	0	0	0	0
Cluster_1157	Bacteria	Proteobacteria	Gammaproteobacteria	Alteromonadales	Colwelliaceae	Thalassotalea	Thalassotalea ponticola	0	0	0	0	0	0	167	121	90	0	0	0	0	192	88	0	0	0	0	0	0	0	0	0
Cluster_1162	Bacteria	TM6 (Dependentiae)	unknown class	unknown order	unknown family	unknown genus	unknown species	0	0	0	0	0	0	0	152	0	0	0	0	0	102	153	709	65	0	0	0	0	0	0	836
Cluster_1163	Bacteria	Proteobacteria	Gammaproteobacteria	Vibrionales	Vibrionaceae	Vibrio	Multi-affiliation	0	0	0	0	0	0	0	0	0	1	0	0	0	0	0	1	0	0	0	0	0	0	0	0
Cluster_1165	Bacteria	Bacteroidetes	Flavobacteriia	Flavobacteriales	Flavobacteriaceae	Maribacter	unknown species	0	0	0	0	0	0	0	0	0	0	0	0	211	69	0	0	0	0	0	0	0	0	0	0
Cluster_1169	Bacteria	Proteobacteria	Gammaproteobacteria	Thiotrichales	Piscirickettsiaceae	unknown genus	unknown species	0	0	0	0	0	0	0	0	0	28	0	0	0	0	0	0	0	0	0	0	0	0	0	0
Cluster_1177	Bacteria	Proteobacteria	Gammaproteobacteria	Alteromonadales	Colwelliaceae	Colwellia	unknown species	0	0	0	0	0	0	158	56	171	0	0	0	0	0	0	0	0	0	0	51	0	0	0	0
Cluster_1187	Bacteria	Bacteroidetes	Flavobacteriia	Flavobacteriales	NS9 marine group	unknown genus	unknown species	0	0	0	0	0	0	0	59	0	0	0	0	0	77	276	0	0	0	0	0	0	0	0	0
Cluster_1188	Bacteria	Proteobacteria	Alphaproteobacteria	Rhodobacterales	Rhodobacteraceae	unknown genus	unknown species	0	0	0	0	0	0	116	0	0	0	0	0	0	0	0	0	0	0	0	0	0	0	0	0
Cluster_1193	Bacteria	Proteobacteria	Alphaproteobacteria	Caulobacterales	Hyphomonadaceae	Maricaulis	Multi-affiliation	0	0	0	0	0	0	0	0	53	0	30	0	0	225	0	792	0	0	0	0	0	0	0	0
Cluster_1194	Bacteria	Chloroflexi	Thermomicrobia	JG30-KF-CM45	unknown family	unknown genus	unknown species	0	0	0	0	0	0	3	0	0	0	0	0	0	0	0	0	0	0	0	0	0	0	0	0
Cluster_1195	Bacteria	Bacteroidetes	Cytophagia	Cytophagales	Cytophagaceae	Flexibacter	Flexibacter litoralis	0	0	0	0	0	0	0	160	93	0	0	0	0	919	134	0	0	0	0	441	0	0	0	0
Cluster_1196	Bacteria	Bacteroidetes	Flavobacteriia	Flavobacteriales	Flavobacteriaceae	Polaribacter	Polaribacter sp.	0	0	0	1	0	0	204	236	330	0	0	0	0	5	0	0	0	0	0	1	0	14	0	1
Cluster_1198	Bacteria	Proteobacteria	Gammaproteobacteria	Alteromonadales	Psychromonadaceae	Psychromonas	Multi-affiliation	0	0	0	0	0	0	1	2	4	0	0	0	1	14	8	0	0	0	0	0	0	0	0	0
Cluster_1200	Bacteria	Bacteroidetes	Flavobacteriia	Flavobacteriales	Flavobacteriaceae	Lacinutrix	Lacinutrix sp.	0	0	0	0	0	0	0	0	40	0	0	0	0	0	0	0	0	0	0	0	0	0	0	0
Cluster_1201	Bacteria	Actinobacteria	Actinobacteria	Micrococcales	Intrasporangiaceae	Ornithinimicrobium	Multi-affiliation	0	0	0	0	0	0	0	0	0	0	0	0	153	0	0	0	0	0	0	0	0	0	0	0
Cluster_1203	Bacteria	Proteobacteria	Alphaproteobacteria	Rhodobacterales	Rhodobacteraceae	unknown genus	unknown species	0	0	0	0	0	0	0	71	0	0	0	0	0	0	0	0	0	0	0	0	0	0	0	0
Cluster_1208	Bacteria	Proteobacteria	Alphaproteobacteria	Rhizobiales	Hyphomicrobiaceae	Filomicrobium	unknown species	0	0	0	0	0	0	0	0	0	0	0	61	0	0	0	0	0	0	0	0	0	0	0	0
Cluster_1211	Bacteria	Proteobacteria	Deltaproteobacteria	Bdellovibrionales	Bdellovibrionaceae	OM27 clade	unknown species	0	0	0	0	0	0	3	113	84	0	0	0	0	53	0	0	0	0	0	0	0	0	0	0
Cluster_1213	Bacteria	Proteobacteria	Deltaproteobacteria	Bradymonadales	unknown family	unknown genus	unknown species	0	0	0	0	0	0	42	0	0	0	0	0	0	0	0	0	0	0	0	0	0	0	0	0
Cluster_1215	Bacteria	Proteobacteria	Gammaproteobacteria	Alteromonadales	Shewanellaceae	Psychrobium	unknown species	0	0	0	0	0	0	0	0	0	0	0	0	0	5	0	0	0	0	0	0	0	0	0	0
Cluster_1227	Bacteria	Proteobacteria	Alphaproteobacteria	Rhodobacterales	Rhodobacteraceae	Sulfitobacter	unknown species	0	0	0	111	0	602	0	0	0	0	0	2	150	65	0	0	68	0	0	0	0	0	0	0
Cluster_1241	Bacteria	Proteobacteria	Alphaproteobacteria	Rhodobacterales	Rhodobacteraceae	Multi-affiliation	Multi-affiliation	0	0	0	0	0	0	0	0	0	38	148	0	59	0	147	0	0	0	0	0	0	0	0	0
Cluster_1244	Bacteria	Bacteroidetes	Sphingobacteriia	Sphingobacteriales	Saprospiraceae	Rubidimonas	unknown species	0	0	0	0	0	0	0	0	2	0	0	0	0	1	0	0	0	0	0	0	0	0	0	0
Cluster_1246	Bacteria	Proteobacteria	Gammaproteobacteria	Xanthomonadales	Xanthomonadaceae	Stenotrophomonas	Multi-affiliation	0	376	0	0	0	0	0	0	0	0	0	0	0	0	0	0	0	0	0	0	0	0	0	0
Cluster_1249	Bacteria	Planctomycetes	028H05-P-BN-P5	unknown order	unknown family	unknown genus	unknown species	0	0	0	0	0	627	0	0	0	0	0	0	0	0	0	0	0	0	0	0	0	0	0	0
Cluster_1253	Bacteria	Verrucomicrobia	Verrucomicrobiae	Verrucomicrobiales	DEV007	unknown genus	Verrucomicrobia bacterium PAORIC-16	107	0	0	11	0	0	0	0	0	0	0	0	0	0	0	0	0	0	0	0	0	0	0	0
Cluster_1254	Bacteria	Proteobacteria	Alphaproteobacteria	Rhizobiales	Multi-affiliation	Multi-affiliation	Multi-affiliation	0	422	0	0	0	0	0	0	0	0	0	0	0	0	0	0	0	0	0	0	0	0	0	0
Cluster_1257	Bacteria	Proteobacteria	Deltaproteobacteria	Bradymonadales	unknown family	unknown genus	unknown species	0	0	0	0	0	201	0	0	4	0	0	0	34	53	65	148	0	0	95	0	0	0	0	0
Cluster_1258	Bacteria	Bacteroidetes	Flavobacteriia	Flavobacteriales	Flavobacteriaceae	Algibacter	unknown species	0	0	0	0	0	0	0	0	71	0	0	0	0	0	0	0	0	0	0	0	0	0	0	0
Cluster_1260	Bacteria	Tenericutes	Mollicutes	Mycoplasmatales	Mycoplasmataceae	unknown genus	unknown species	0	0	3	0	0	0	0	0	0	0	0	0	0	0	0	0	0	0	0	0	0	0	0	0
Cluster_1263	Bacteria	Proteobacteria	Gammaproteobacteria	E01-9C-26 marine group	unknown family	unknown genus	unknown species	0	0	0	208	0	0	0	0	0	0	0	0	0	0	0	0	0	0	0	0	0	0	0	0
Cluster_1264	Bacteria	Proteobacteria	Gammaproteobacteria	unknown order	unknown family	unknown genus	unknown species	0	0	0	0	0	0	107	160	183	0	0	0	225	139	401	0	0	0	0	0	0	0	0	0
Cluster_1271	Bacteria	Proteobacteria	Alphaproteobacteria	Rhodobacterales	Rhodobacteraceae	Pseudoruegeria	Multi-affiliation	0	0	0	0	0	0	0	0	0	30	0	0	0	0	0	0	0	0	925	0	0	0	0	0
Cluster_1278	Bacteria	Proteobacteria	Alphaproteobacteria	Emcibacterales	Emcibacteraceae	Emcibacter	unknown species	0	0	0	0	0	0	0	0	0	0	0	0	0	0	0	0	0	0	0	0	0	0	534	0
Cluster_1283	Bacteria	Proteobacteria	Gammaproteobacteria	Alteromonadales	Alteromonadaceae	Aliiglaciecola	unknown species	0	0	267	0	0	0	100	0	9	0	0	0	0	0	0	165	115	0	0	0	0	0	0	0
Cluster_1291	Bacteria	Proteobacteria	Alphaproteobacteria	Rhodobacterales	Rhodobacteraceae	unknown genus	Multi-affiliation	0	0	0	0	0	1	39	50	60	78	74	44	7	16	3	2	0	0	36	0	0	2	0	0
Cluster_1297	Bacteria	Bacteroidetes	Sphingobacteriia	Sphingobacteriales	Saprospiraceae	Lewinella	Lewinella cohaerens	0	0	0	0	0	523	0	0	0	0	0	2	192	200	132	0	0	136	0	0	0	0	0	0
Cluster_1299	Bacteria	Planctomycetes	Planctomycetacia	Planctomycetales	Planctomycetaceae	Rhodopirellula	unknown species	654	0	0	0	0	0	0	0	0	0	0	0	0	0	0	0	0	0	0	0	0	0	0	0
Cluster_1305	Bacteria	Proteobacteria	Gammaproteobacteria	Thiotrichales	Piscirickettsiaceae	Methylophaga	Multi-affiliation	0	0	0	0	0	0	0	0	0	23	22	0	0	0	0	0	0	0	0	0	0	0	0	0
Cluster_1312	Bacteria	Proteobacteria	Gammaproteobacteria	Alteromonadales	Alteromonadaceae	unknown genus	unknown species	0	0	0	0	216	0	372	103	139	0	0	0	0	39	0	0	0	0	0	0	0	0	0	0
Cluster_1315	Bacteria	Bacteroidetes	Sphingobacteriia	Sphingobacteriales	Chitinophagaceae	unknown genus	unknown species	0	273	0	0	0	0	0	0	0	0	0	0	0	0	0	0	0	0	0	0	0	0	0	0
Cluster_1319	Bacteria	Proteobacteria	Gammaproteobacteria	Alteromonadales	Psychromonadaceae	Psychromonas	Psychromonas sp.	0	0	0	0	0	0	2	2	0	0	0	0	1	0	0	0	0	0	0	0	2	0	0	0
Cluster_1321	Bacteria	Proteobacteria	Gammaproteobacteria	Oceanospirillales	Oceanospirillaceae	Amphritea	Multi-affiliation	0	0	0	0	0	0	75	0	11	0	0	0	0	0	0	0	0	0	0	0	0	0	0	0
Cluster_1323	Bacteria	Proteobacteria	Gammaproteobacteria	Alteromonadales	Alteromonadaceae	Aestuariibacter	unknown species	0	0	0	0	0	0	0	0	0	0	0	0	0	50	0	0	0	0	0	0	0	0	0	383
Cluster_1327	Bacteria	Proteobacteria	Alphaproteobacteria	Rhodobacterales	Rhodobacteraceae	Roseovarius	Multi-affiliation	0	0	0	0	0	0	0	0	0	0	0	0	0	0	2	0	0	0	0	0	0	0	0	0
Cluster_1328	Bacteria	Bacteroidetes	Flavobacteriia	Flavobacteriales	Cryomorphaceae	unknown genus	unknown species	0	0	0	0	0	0	0	0	0	0	0	0	0	0	161	0	0	0	0	0	0	0	0	0
Cluster_1333	Bacteria	Proteobacteria	Deltaproteobacteria	Bdellovibrionales	Bdellovibrionaceae	Bdellovibrio	unknown species	0	0	0	0	0	340	0	0	0	0	0	0	0	0	0	0	0	0	0	0	0	0	0	0
Cluster_1334	Bacteria	Proteobacteria	Gammaproteobacteria	Legionellales	Coxiellaceae	Coxiella	unknown species	0	0	0	0	2	0	0	0	0	0	0	0	0	0	0	0	0	0	0	0	0	0	0	0
Cluster_1351	Bacteria	Bacteroidetes	Flavobacteriia	Flavobacteriales	Flavobacteriaceae	Zobellia	Zobellia russellii	0	0	0	0	0	0	29	0	0	0	0	0	0	0	0	0	0	0	0	0	0	0	0	0
Cluster_1363	Bacteria	Proteobacteria	Gammaproteobacteria	Oceanospirillales	Oleiphilaceae	Oleiphilus	unknown species	0	0	0	0	0	0	0	0	1	0	8	0	0	0	0	0	0	0	0	0	0	0	0	0
Cluster_1364	Bacteria	Bacteroidetes	Sphingobacteriia	Sphingobacteriales	Saprospiraceae	Lewinella	unknown species	0	430	0	249	0	88	62	0	0	0	0	0	0	193	0	0	0	0	0	0	0	0	349	0
Cluster_1367	Bacteria	Bacteroidetes	Sphingobacteriia	Sphingobacteriales	Saprospiraceae	Lewinella	unknown species	0	0	0	0	0	0	0	0	0	0	0	0	0	0	0	116	171	406	0	0	0	0	0	0
Cluster_1371	Bacteria	Proteobacteria	Gammaproteobacteria	Alteromonadales	Alteromonadaceae	Paraglaciecola	unknown species	0	0	0	0	0	0	14	53	27	0	0	0	0	0	0	0	133	0	0	0	0	0	0	0
Cluster_1381	Bacteria	Bacteroidetes	Flavobacteriia	Flavobacteriales	Flavobacteriaceae	unknown genus	unknown species	0	0	0	0	0	0	0	0	0	0	12	0	0	0	0	0	0	0	0	0	0	0	0	0
Cluster_1407	Bacteria	Proteobacteria	Gammaproteobacteria	Oceanospirillales	Oceanospirillaceae	Oleibacter	unknown species	0	0	0	0	0	0	0	16	0	0	0	0	0	0	0	0	0	0	0	0	0	0	0	0
Cluster_1410	Bacteria	Proteobacteria	Deltaproteobacteria	Bradymonadales	unknown family	unknown genus	unknown species	0	0	0	0	0	0	0	0	173	0	0	0	0	19	0	0	0	0	0	0	0	0	0	0
Cluster_1415	Bacteria	Proteobacteria	Alphaproteobacteria	Rhodobacterales	Rhodobacteraceae	Jannaschia	Jannaschia sp.	0	0	0	0	0	0	0	38	0	0	0	0	0	0	0	0	0	0	0	0	0	0	0	0
Cluster_1417	Bacteria	Chloroflexi	Ardenticatenia	unknown order	unknown family	unknown genus	unknown species	0	0	0	0	0	0	0	0	0	0	1	0	0	0	0	0	0	0	0	0	0	0	0	669
Cluster_1419	Bacteria	Proteobacteria	Gammaproteobacteria	Chromatiales	Granulosicoccaceae	Granulosicoccus	unknown species	0	0	0	0	0	0	0	0	13	0	0	0	0	0	0	0	0	0	0	0	0	0	0	0
Cluster_1422	Bacteria	Proteobacteria	Deltaproteobacteria	Bdellovibrionales	Bdellovibrionaceae	OM27 clade	unknown species	0	0	389	0	0	0	0	0	0	0	0	0	0	0	0	0	0	0	0	0	0	0	0	0
Cluster_1424	Bacteria	Planctomycetes	BD7-11	unknown order	unknown family	unknown genus	unknown species	0	0	0	0	0	0	0	0	0	0	0	0	0	222	0	0	0	0	0	0	0	797	0	0
Cluster_1434	Bacteria	Proteobacteria	Alphaproteobacteria	Rhizobiales	Aurantimonadaceae	Martelella	Multi-affiliation	0	0	0	0	0	0	0	0	0	0	0	0	0	41	0	0	0	0	0	0	0	0	0	0
Cluster_1439	Bacteria	Proteobacteria	Alphaproteobacteria	Kordiimonadales	Kordiimonadaceae	Kordiimonas	Kordiimonas sp.	0	0	0	0	0	0	0	0	0	0	0	0	0	0	0	0	0	0	0	0	0	438	0	0
Cluster_1449	Bacteria	Proteobacteria	Alphaproteobacteria	Rhizobiales	Phyllobacteriaceae	Mesorhizobium	unknown species	0	0	0	0	0	0	0	0	0	80	0	0	0	0	0	0	0	0	0	0	0	0	0	0
Cluster_1454	Bacteria	Proteobacteria	Gammaproteobacteria	Alteromonadales	Multi-affiliation	Multi-affiliation	Multi-affiliation	0	0	0	0	0	0	3	7	0	0	0	0	1	4	1	0	0	0	0	0	0	0	0	0
Cluster_1459	Bacteria	Proteobacteria	Deltaproteobacteria	Bradymonadales	unknown family	unknown genus	unknown species	0	0	0	219	0	0	56	161	88	0	0	0	0	185	277	0	0	0	0	0	0	0	0	0
Cluster_1462	Bacteria	Proteobacteria	Gammaproteobacteria	Oceanospirillales	Oceanospirillaceae	Oceaniserpentilla	Oceaniserpentilla haliotis	0	0	0	152	0	0	0	0	0	0	0	0	0	0	0	0	0	0	0	1	0	0	0	0
Cluster_1478	Bacteria	Proteobacteria	Gammaproteobacteria	Alteromonadales	Idiomarinaceae	Idiomarina	Multi-affiliation	0	0	0	0	0	0	0	0	0	0	7	0	0	0	0	0	0	0	0	0	0	0	0	0
Cluster_1483	Bacteria	Peregrinibacteria	unknown class	unknown order	unknown family	unknown genus	unknown species	0	0	0	0	0	0	0	0	0	0	0	163	0	0	0	0	0	0	0	0	0	0	0	0
Cluster_1491	Bacteria	Proteobacteria	Gammaproteobacteria	Oceanospirillales	Alcanivoracaceae	Kangiella	Kangiella sp.	0	0	0	0	0	0	0	0	0	0	0	0	0	0	0	0	0	0	0	0	0	266	680	0
Cluster_1494	Bacteria	Proteobacteria	Gammaproteobacteria	Cellvibrionales	Spongiibacteraceae	Spongiibacter	Multi-affiliation	0	0	0	0	0	0	0	0	0	0	0	0	0	0	109	0	0	0	0	0	0	0	0	0
Cluster_1513	Bacteria	Proteobacteria	Deltaproteobacteria	Myxococcales	Haliangiaceae	Haliangium	unknown species	0	0	0	0	0	0	0	0	61	0	0	0	0	62	0	0	0	107	0	0	0	0	0	0
Cluster_1514	Bacteria	Bacteroidetes	Sphingobacteriia	Sphingobacteriales	Saprospiraceae	Portibacter	unknown species	0	0	0	0	0	0	96	0	0	0	0	0	0	0	0	0	0	0	0	0	0	0	0	0
Cluster_1515	Bacteria	Proteobacteria	Alphaproteobacteria	Rhodobacterales	Rhodobacteraceae	unknown genus	unknown species	0	0	833	0	0	0	0	0	0	0	0	0	0	0	0	0	0	0	0	0	0	0	0	0
Cluster_1518	Bacteria	Proteobacteria	Alphaproteobacteria	Rhizobiales	Phyllobacteriaceae	unknown genus	unknown species	0	0	0	0	0	0	0	0	0	0	0	0	0	0	0	0	0	0	0	0	0	660	0	0
Cluster_1520	Bacteria	Bacteroidetes	Flavobacteriia	Flavobacteriales	NS9 marine group	unknown genus	unknown species	0	0	0	0	0	268	0	0	0	0	0	0	0	0	0	0	0	0	0	1	0	0	0	0
Cluster_1521	Bacteria	Bacteroidetes	Sphingobacteriia	Sphingobacteriales	Saprospiraceae	Portibacter	unknown species	0	0	0	0	0	0	0	0	0	0	0	0	0	0	0	0	0	2	0	0	0	0	0	0
Cluster_1523	Bacteria	Actinobacteria	Actinobacteria	Micrococcales	Intrasporangiaceae	Janibacter	Janibacter anophelis	0	0	0	0	0	0	0	64	0	0	0	0	0	0	0	0	0	0	0	0	0	0	0	0
Cluster_1525	Bacteria	Proteobacteria	Alphaproteobacteria	Rhodobacterales	Rhodobacteraceae	Maritimibacter	unknown species	1	0	2	3	3	4	89	88	118	70	86	28	17	36	19	0	0	0	49	2	1	3	0	0
Cluster_1527	Bacteria	Bacteroidetes	Sphingobacteriia	Sphingobacteriales	Saprospiraceae	Portibacter	unknown species	0	0	611	0	0	0	0	0	0	0	0	0	0	0	0	0	0	0	0	0	0	0	0	0
Cluster_1528	Bacteria	Bacteroidetes	Sphingobacteriia	Sphingobacteriales	Saprospiraceae	unknown genus	unknown species	0	0	0	0	0	0	0	0	0	0	0	0	0	112	0	0	0	0	0	0	0	0	0	0
Cluster_1537	Bacteria	Actinobacteria	Actinobacteria	Micrococcales	Intrasporangiaceae	Tetrasphaera	Multi-affiliation	0	0	0	238	0	0	0	0	0	0	0	0	0	0	0	0	0	0	0	0	0	0	0	0
Cluster_1545	Bacteria	Bacteroidetes	Flavobacteriia	Flavobacteriales	Flavobacteriaceae	Lacinutrix	Lacinutrix sp.	0	0	568	0	0	0	55	77	0	0	0	0	0	0	0	0	0	0	0	0	0	0	0	0
Cluster_1555	Bacteria	Bacteroidetes	Cytophagia	Cytophagales	Cytophagaceae	Flexibacter	Flexibacter litoralis	0	0	0	0	0	0	0	134	0	0	0	0	262	655	0	0	0	0	0	0	0	0	0	0
Cluster_1557	Bacteria	Planctomycetes	Phycisphaerae	Phycisphaerales	Phycisphaeraceae	Phycisphaera	unknown species	0	0	0	0	0	0	0	0	0	0	0	0	0	0	0	608	0	0	0	0	0	0	0	0
Cluster_1563	Bacteria	Tenericutes	Mollicutes	Mycoplasmatales	Mycoplasmataceae	unknown genus	unknown species	0	0	0	0	0	0	3	0	0	0	0	0	0	0	0	0	0	0	0	0	0	0	0	0
Cluster_1565	Bacteria	Proteobacteria	Deltaproteobacteria	Bdellovibrionales	Bdellovibrionaceae	Bdellovibrio	unknown species	0	0	0	0	0	211	0	64	74	0	0	0	0	0	0	0	0	0	0	1	0	0	0	0
Cluster_1567	Bacteria	Bacteroidetes	Sphingobacteriia	Sphingobacteriales	Saprospiraceae	unknown genus	unknown species	0	0	0	0	587	0	0	0	0	0	0	0	0	0	134	0	135	0	0	0	0	0	0	0
Cluster_1569	Bacteria	Proteobacteria	Gammaproteobacteria	Oceanospirillales	Oceanospirillaceae	Pseudohongiella	unknown species	0	0	0	0	0	0	0	0	0	0	0	0	0	0	0	0	0	0	0	3	0	0	0	0
Cluster_1570	Bacteria	Proteobacteria	Alphaproteobacteria	Rhodobacterales	Rhodobacteraceae	Multi-affiliation	Multi-affiliation	0	0	0	0	0	0	12	14	24	156	100	95	0	0	0	0	0	0	0	0	0	0	0	0
Cluster_1571	Bacteria	Proteobacteria	Gammaproteobacteria	Alteromonadales	Alteromonadaceae	Multi-affiliation	Multi-affiliation	0	0	0	0	0	0	4	1	8	52	53	17	0	1	0	0	0	0	0	2	0	2	0	1
Cluster_1575	Bacteria	Proteobacteria	Gammaproteobacteria	Alteromonadales	Alteromonadaceae	Marinobacter	Multi-affiliation	0	0	0	0	0	0	0	0	0	0	0	0	0	37	0	0	0	0	0	0	0	0	0	0
Cluster_1576	Bacteria	Proteobacteria	Deltaproteobacteria	Bdellovibrionales	Bacteriovoracaceae	Halobacteriovorax	Multi-affiliation	0	0	0	112	0	0	0	0	0	0	0	0	0	0	0	0	0	0	0	0	0	0	0	0
Cluster_1596	Bacteria	Proteobacteria	Deltaproteobacteria	Bdellovibrionales	Bacteriovoracaceae	Peredibacter	unknown species	0	0	0	0	0	0	95	0	0	0	0	0	0	0	0	0	0	0	0	0	0	0	0	0
Cluster_1597	Bacteria	Proteobacteria	Alphaproteobacteria	Rhodospirillales	Rhodospirillaceae	Pelagibius	Rhodospirillaceae bacterium PS4B-B496	0	0	0	0	0	0	0	0	0	0	10	0	0	0	0	0	0	0	0	0	0	0	0	0
Cluster_1599	Bacteria	Proteobacteria	Alphaproteobacteria	Rhodobacterales	Rhodobacteraceae	Oceanicola	Multi-affiliation	0	0	0	0	0	0	0	0	0	0	0	0	153	0	0	547	0	0	0	0	0	0	0	0
Cluster_1605	Bacteria	Proteobacteria	Alphaproteobacteria	Rhodobacterales	Rhodobacteraceae	Multi-affiliation	Multi-affiliation	0	0	0	0	0	0	0	40	0	0	0	0	0	0	0	0	0	0	0	0	0	0	0	0
Cluster_1616	Bacteria	Bacteroidetes	Flavobacteriia	Flavobacteriales	NS9 marine group	unknown genus	unknown species	0	0	0	0	0	0	167	64	146	0	0	0	0	0	0	0	0	0	0	0	0	0	0	0
Cluster_1630	Bacteria	Bacteroidetes	Flavobacteriia	Flavobacteriales	Flavobacteriaceae	Polaribacter 1	unknown species	1	0	0	0	0	0	0	0	0	0	0	0	0	0	0	0	0	0	0	0	0	5	0	0
Cluster_1644	Bacteria	Proteobacteria	Gammaproteobacteria	Legionellales	Legionellaceae	unknown genus	unknown species	0	156	0	104	0	53	64	38	52	0	0	0	0	0	0	0	0	0	0	0	0	0	0	0
Cluster_1653	Bacteria	Bacteroidetes	Sphingobacteriia	Sphingobacteriales	Saprospiraceae	unknown genus	unknown species	0	0	0	0	0	0	250	380	281	1	0	0	0	0	0	0	0	0	0	0	0	191	0	0
Cluster_1655	Bacteria	Proteobacteria	Alphaproteobacteria	Rhodobacterales	Rhodobacteraceae	Ruegeria	Multi-affiliation	0	0	0	0	0	0	4	6	2	139	140	48	0	2	0	0	0	0	0	0	0	0	0	0
Cluster_1656	Bacteria	Proteobacteria	Alphaproteobacteria	Rhodobacterales	Rhodobacteraceae	unknown genus	unknown species	0	0	0	116	0	0	0	0	0	0	0	0	0	0	0	0	0	0	0	0	0	0	0	0
Cluster_1665	Bacteria	Proteobacteria	Epsilonproteobacteria	Campylobacterales	Campylobacteraceae	Arcobacter	unknown species	0	0	0	0	0	0	0	142	0	0	0	0	0	577	259	0	0	0	0	0	0	0	0	0
Cluster_1670	Bacteria	Proteobacteria	Gammaproteobacteria	Alteromonadales	Alteromonadaceae	Glaciecola	unknown species	0	0	0	0	0	0	32	103	39	0	0	0	0	0	0	0	0	0	0	0	0	0	0	0
Cluster_1676	Bacteria	Bacteroidetes	Sphingobacteriia	Sphingobacteriales	unknown family	unknown genus	unknown species	0	160	82	28	75	66	25	0	0	0	0	0	0	0	103	0	0	0	0	0	0	0	0	0
Cluster_1682	Bacteria	Gracilibacteria	unknown class	unknown order	unknown family	unknown genus	unknown species	0	0	0	0	0	0	0	0	0	0	0	0	148	383	576	0	0	0	0	0	0	0	0	0
Cluster_1689	Bacteria	Proteobacteria	Alphaproteobacteria	Rhodobacterales	Rhodobacteraceae	Antarctobacter	Multi-affiliation	0	0	0	0	0	0	0	0	0	0	0	0	0	0	0	0	0	0	0	0	0	0	0	648
Cluster_1691	Bacteria	Proteobacteria	Gammaproteobacteria	Gammaproteobacteria Incertae Sedis	unknown family	Marinicella	unknown species	0	0	0	57	0	0	0	0	0	0	0	0	0	0	154	0	0	0	0	0	0	0	0	0
Cluster_1698	Bacteria	Firmicutes	Bacilli	Bacillales	Planococcaceae	Multi-affiliation	Multi-affiliation	0	0	0	0	0	287	0	0	0	0	0	0	0	0	0	0	0	0	0	0	0	0	0	0
Cluster_1702	Bacteria	Proteobacteria	Gammaproteobacteria	Alteromonadales	Pseudoalteromonadaceae	Pseudoalteromonas	Multi-affiliation	0	0	0	2	0	1	33	44	69	0	0	0	40	101	74	6	1	0	0	0	0	0	0	0
Cluster_1709	Bacteria	Bacteroidetes	Sphingobacteriia	Sphingobacteriales	Saprospiraceae	Lewinella	marine bacterium MSC1	0	0	0	0	0	0	0	0	38	0	0	0	0	80	0	391	0	0	0	0	1	0	0	0
Cluster_1710	Bacteria	Proteobacteria	Alphaproteobacteria	Sneathiellales	Sneathiellaceae	Sneathiella	unknown species	0	229	0	0	0	0	0	0	0	0	0	0	0	0	0	0	0	0	0	0	0	0	0	0
Cluster_1714	Bacteria	Proteobacteria	Gammaproteobacteria	Oceanospirillales	Oceanospirillaceae	Marinobacterium	unknown species	0	0	0	0	0	0	0	0	0	0	0	0	0	0	0	2	0	0	0	0	0	0	0	0
Cluster_1719	Bacteria	Gracilibacteria	unknown class	unknown order	unknown family	unknown genus	unknown species	0	0	0	0	75	0	5	4	108	0	0	0	0	0	0	0	0	0	0	0	0	0	0	0
Cluster_1727	Bacteria	Tenericutes	Mollicutes	Mycoplasmatales	Mycoplasmataceae	unknown genus	unknown species	2	0	0	0	0	0	0	0	0	0	4	0	0	0	0	0	0	0	1	0	0	0	0	0
Cluster_1731	Bacteria	Proteobacteria	Alphaproteobacteria	Rhodobacterales	Rhodobacteraceae	Dinoroseobacter	unidentified marine bacterioplankton	0	0	680	0	0	0	0	0	0	0	0	0	0	0	0	0	0	0	0	0	0	426	0	0
Cluster_1732	Bacteria	Firmicutes	Clostridia	Halanaerobiales	ODP1230B8.23	unknown genus	Multi-affiliation	0	0	0	0	0	0	0	0	0	0	2	0	0	0	0	0	0	0	0	0	0	0	0	0
Cluster_1742	Bacteria	Bacteroidetes	Flavobacteriia	Flavobacteriales	Flavobacteriaceae	Multi-affiliation	Multi-affiliation	0	0	0	0	0	0	0	0	1	0	0	0	0	0	0	0	0	0	0	0	0	0	0	1
Cluster_1745	Bacteria	Proteobacteria	Gammaproteobacteria	Alteromonadales	Shewanellaceae	Shewanella	Multi-affiliation	0	0	0	33	0	0	72	82	75	0	0	0	0	14	0	0	0	0	0	0	0	0	0	0
Cluster_1747	Bacteria	Proteobacteria	Gammaproteobacteria	Alteromonadales	Colwelliaceae	Colwellia	unknown species	0	0	0	0	0	0	0	0	0	0	0	0	0	0	0	0	0	0	0	3	0	0	0	0
Cluster_1753	Bacteria	Proteobacteria	Alphaproteobacteria	Rhodobacterales	Rhodobacteraceae	Multi-affiliation	Multi-affiliation	0	0	0	0	0	0	12	0	29	0	0	0	141	62	155	0	0	0	0	0	0	0	0	0
Cluster_1755	Bacteria	Proteobacteria	Gammaproteobacteria	Alteromonadales	Pseudoalteromonadaceae	Pseudoalteromonas	unknown species	0	0	0	0	0	0	6	2	7	42	47	11	6	7	10	0	0	0	0	0	0	0	0	0
Cluster_1760	Bacteria	Bacteroidetes	Flavobacteriia	Flavobacteriales	Flavobacteriaceae	Maritimimonas	unknown species	0	0	0	0	0	0	0	0	0	0	0	0	300	0	196	0	0	0	0	0	0	0	0	0
Cluster_1769	Bacteria	Proteobacteria	Alphaproteobacteria	Rhizobiales	Hyphomicrobiaceae	Filomicrobium	unknown species	0	0	0	0	0	0	0	0	0	0	0	0	0	0	0	0	0	79	0	0	0	0	0	0
Cluster_1772	Bacteria	Proteobacteria	Alphaproteobacteria	Rhodobacterales	Rhodobacteraceae	Multi-affiliation	Multi-affiliation	0	0	0	0	0	0	49	4	1	0	72	80	0	76	70	0	0	0	0	0	0	0	0	0
Cluster_1776	Bacteria	Proteobacteria	Deltaproteobacteria	Myxococcales	Sandaracinaceae	unknown genus	unknown species	0	0	0	0	0	0	195	0	0	0	0	0	0	0	0	0	0	0	0	0	0	0	0	0
Cluster_1785	Bacteria	Proteobacteria	Betaproteobacteria	Burkholderiales	Burkholderiaceae	Limnobacter	unknown species	0	0	0	0	48	0	0	0	0	0	0	0	0	0	0	0	0	0	0	0	0	0	248	0
Cluster_1798	Bacteria	Bacteroidetes	Flavobacteriia	Flavobacteriales	Cryomorphaceae	unknown genus	unknown species	0	0	0	202	0	0	0	0	0	0	0	0	659	0	200	0	0	0	0	0	0	0	0	0
Cluster_1804	Bacteria	Gracilibacteria	unknown class	unknown order	unknown family	unknown genus	bioreactor metagenome	10	0	6	0	0	0	15	0	0	0	0	0	0	0	0	0	0	0	0	0	0	0	0	0
Cluster_1818	Bacteria	Bacteroidetes	Flavobacteriia	Flavobacteriales	Flavobacteriaceae	Polaribacter 4	Polaribacter sp.	0	0	0	0	0	0	28	0	0	0	0	0	233	0	0	0	0	0	0	0	0	0	0	0
Cluster_1827	Bacteria	Planctomycetes	OM190	unknown order	unknown family	unknown genus	unknown species	0	0	0	0	0	0	0	0	0	0	0	0	0	118	0	0	0	0	0	0	0	0	0	0
Cluster_1833	Bacteria	Bacteroidetes	Cytophagia	Cytophagales	Flammeovirgaceae	unknown genus	Marivirga sericea	0	0	0	0	0	0	286	112	19	0	0	0	0	382	0	0	0	0	0	0	0	0	0	0
Cluster_1836	Bacteria	Proteobacteria	Alphaproteobacteria	Rhizobiales	Rhodobiaceae	unknown genus	unknown species	0	0	0	0	0	0	0	0	0	0	0	55	0	0	0	0	0	0	0	0	0	0	0	0
Cluster_1837	Bacteria	Bacteroidetes	Flavobacteriia	Flavobacteriales	Flavobacteriaceae	Aquimarina	Multi-affiliation	0	0	0	0	0	0	0	3	1	11	21	10	0	1	0	0	0	0	0	0	0	0	0	0
Cluster_1841	Bacteria	Proteobacteria	Betaproteobacteria	Nitrosomonadales	Nitrosomonadaceae	Nitrosomonas	Multi-affiliation	0	0	0	0	0	0	0	0	0	0	0	0	0	0	0	0	0	0	0	0	0	655	0	0
Cluster_1844	Bacteria	Proteobacteria	Gammaproteobacteria	Alteromonadales	Pseudoalteromonadaceae	Pseudoalteromonas	unknown species	0	0	0	0	0	0	15	17	12	36	35	13	0	3	0	1	0	1	0	0	0	0	0	0
Cluster_1847	Bacteria	Bacteroidetes	Flavobacteriia	Flavobacteriales	Flavobacteriaceae	Tenacibaculum	Multi-affiliation	401	0	0	0	0	0	0	0	0	0	0	0	0	0	0	0	0	0	0	0	0	0	0	0
Cluster_1848	Bacteria	Bacteroidetes	Sphingobacteriia	Sphingobacteriales	Saprospiraceae	unknown genus	unknown species	0	0	0	126	0	0	0	0	0	0	0	0	0	0	0	0	0	0	0	0	0	0	0	0
Cluster_1849	Bacteria	Proteobacteria	Gammaproteobacteria	Pseudomonadales	Pseudomonadaceae	Pseudomonas	Multi-affiliation	0	0	0	0	0	0	0	0	0	113	28	0	0	0	0	0	0	0	0	0	0	0	0	0
Cluster_1865	Bacteria	Proteobacteria	Alphaproteobacteria	Caulobacterales	Hyphomonadaceae	Litorimonas	Multi-affiliation	0	0	0	0	0	0	0	38	0	0	0	0	0	0	0	0	0	0	0	0	0	0	0	0
Cluster_1874	Bacteria	Proteobacteria	Gammaproteobacteria	Alteromonadales	Alteromonadaceae	Marinobacter	Multi-affiliation	0	0	0	0	0	0	0	0	0	0	0	0	1	0	0	0	0	348	0	0	0	0	0	0
Cluster_1877	Bacteria	Planctomycetes	OM190	unknown order	unknown family	unknown genus	unknown species	0	0	0	0	181	0	0	0	0	0	0	0	0	0	0	0	0	0	0	0	0	0	0	0
Cluster_1879	Bacteria	Proteobacteria	Deltaproteobacteria	Bdellovibrionales	Bdellovibrionaceae	OM27 clade	unknown species	0	0	0	0	0	0	0	0	0	0	0	0	0	0	0	20	0	0	0	0	0	0	0	0
Cluster_1884	Bacteria	Proteobacteria	Alphaproteobacteria	Rhodobacterales	Rhodobacteraceae	Multi-affiliation	Multi-affiliation	0	0	0	0	0	0	9	6	21	78	79	65	0	10	3	0	0	0	0	0	0	0	0	0
Cluster_1891	Bacteria	Proteobacteria	Gammaproteobacteria	Oceanospirillales	Oceanospirillaceae	Multi-affiliation	Multi-affiliation	550	0	0	0	0	0	0	0	0	0	0	0	0	0	0	0	0	0	0	0	0	0	0	0
Cluster_1895	Bacteria	Proteobacteria	Alphaproteobacteria	Rhodobacterales	Rhodobacteraceae	unknown genus	unknown species	0	0	0	0	0	0	86	0	61	0	0	36	0	0	1	0	0	0	0	0	0	0	0	0
Cluster_1897	Bacteria	Proteobacteria	Gammaproteobacteria	Alteromonadales	Pseudoalteromonadaceae	Pseudoalteromonas	Multi-affiliation	0	0	0	0	0	0	4	6	4	3	6	0	0	0	0	0	0	0	0	0	0	0	0	0
Cluster_1898	Bacteria	Bacteroidetes	Flavobacteriia	Flavobacteriales	Cryomorphaceae	Crocinitomix	unknown species	0	0	0	0	0	0	0	145	163	0	0	0	0	63	179	0	0	0	0	0	0	0	0	0
Cluster_1901	Bacteria	Proteobacteria	Gammaproteobacteria	Oceanospirillales	OM182 clade	unknown genus	unknown species	0	0	0	0	0	0	0	0	0	0	0	2	0	0	0	0	0	0	0	0	0	0	0	0
Cluster_1909	Bacteria	Bacteroidetes	Flavobacteriia	Flavobacteriales	NS9 marine group	unknown genus	unknown species	0	0	0	0	0	0	93	0	0	0	0	0	0	0	0	0	0	0	0	0	0	0	0	0
Cluster_1916	Bacteria	Proteobacteria	Deltaproteobacteria	Bradymonadales	unknown family	unknown genus	unknown species	0	0	0	0	0	0	0	1	0	0	0	0	0	0	0	0	0	44	0	0	0	0	0	0
Cluster_1918	Bacteria	Proteobacteria	Gammaproteobacteria	Alteromonadales	Shewanellaceae	Psychrobium	Psychrobium conchae	0	0	0	0	0	0	0	0	0	0	0	0	0	2	0	0	0	0	0	0	0	0	0	0
Cluster_1922	Bacteria	Proteobacteria	Alphaproteobacteria	Rhodobacterales	Rhodobacteraceae	Pseudoroseovarius	Pseudoroseovarius sediminilitoris	0	0	0	27	0	0	0	0	0	0	0	0	0	0	0	0	0	0	1	0	0	0	0	0
Cluster_1925	Bacteria	Bacteroidetes	Flavobacteriia	Flavobacteriales	Flavobacteriaceae	Multi-affiliation	Multi-affiliation	0	0	0	0	0	0	28	30	39	101	98	63	0	1	0	1	0	0	5	0	0	0	0	0
Cluster_1943	Bacteria	Proteobacteria	Deltaproteobacteria	Bdellovibrionales	Bacteriovoracaceae	Peredibacter	unknown species	0	0	0	0	0	0	159	53	171	0	0	0	0	0	0	0	0	0	0	0	0	0	0	0
Cluster_1944	Bacteria	Proteobacteria	Alphaproteobacteria	Sphingomonadales	Erythrobacteraceae	Multi-affiliation	Multi-affiliation	0	0	0	0	0	0	86	0	0	0	0	0	0	0	0	638	0	0	0	0	0	0	0	0
Cluster_1945	Bacteria	Bacteroidetes	Flavobacteriia	Flavobacteriales	NS9 marine group	unknown genus	unknown species	0	0	942	0	0	0	0	0	0	0	0	0	0	0	0	0	0	0	0	0	0	0	0	0
Cluster_1946	Bacteria	Proteobacteria	Deltaproteobacteria	Bradymonadales	unknown family	unknown genus	unknown species	0	0	0	0	0	0	0	0	0	0	0	0	0	0	0	46	0	0	0	0	0	0	0	0
Cluster_1951	Bacteria	Actinobacteria	Actinobacteria	Propionibacteriales	Nocardioidaceae	Nocardioides	unknown species	0	0	0	0	0	0	0	0	0	0	0	0	0	0	0	0	0	0	0	0	0	0	227	0
Cluster_1953	Bacteria	Proteobacteria	Deltaproteobacteria	Bradymonadales	unknown family	unknown genus	unknown species	0	0	0	0	0	0	0	0	0	0	0	0	0	36	0	0	1	39	0	0	0	0	0	0
Cluster_1954	Bacteria	Bacteroidetes	Flavobacteriia	Flavobacteriales	Cryomorphaceae	unknown genus	unknown species	0	0	0	0	0	0	0	0	0	0	0	0	0	0	0	0	0	0	0	0	0	0	688	0
Cluster_1955	Bacteria	Proteobacteria	Betaproteobacteria	Burkholderiales	Comamonadaceae	Acidovorax	unknown species	0	0	0	97	0	0	0	0	0	0	0	0	0	0	0	0	0	0	0	0	0	0	0	0
Cluster_1963	Bacteria	Proteobacteria	Gammaproteobacteria	Alteromonadales	Pseudoalteromonadaceae	Pseudoalteromonas	Pseudoalteromonas sp.	0	0	0	0	0	0	2	8	2	9	7	7	0	1	0	5	0	0	0	0	0	0	0	0
Cluster_1968	Bacteria	Bacteroidetes	Flavobacteriia	Flavobacteriales	Cryomorphaceae	Multi-affiliation	Multi-affiliation	0	0	0	0	0	0	205	59	112	0	0	0	0	69	0	0	0	0	0	0	0	0	0	0
Cluster_1969	Bacteria	Proteobacteria	Gammaproteobacteria	Alteromonadales	Alteromonadaceae	Glaciecola	unknown species	0	0	0	0	0	0	0	0	0	0	0	0	0	30	0	0	0	0	0	0	0	0	0	0
Cluster_1970	Bacteria	Proteobacteria	Epsilonproteobacteria	Campylobacterales	Campylobacteraceae	Arcobacter	unknown species	0	0	0	1	0	0	2	15	14	2	0	0	16	48	29	0	0	0	0	0	0	0	0	0
Cluster_1984	Bacteria	Actinobacteria	Actinobacteria	Pseudonocardiales	Pseudonocardiaceae	Lentzea	Multi-affiliation	325	0	0	0	0	0	0	0	0	0	0	0	0	0	0	0	0	0	0	0	0	0	0	0
Cluster_1994	Bacteria	Proteobacteria	Deltaproteobacteria	Bdellovibrionales	Bacteriovoracaceae	Peredibacter	unknown species	0	0	0	0	0	0	0	59	0	0	0	0	0	0	0	396	0	0	0	0	0	0	0	0
Cluster_1997	Bacteria	Planctomycetes	OM190	unknown order	unknown family	unknown genus	unknown species	0	0	0	0	0	0	0	0	0	0	0	0	281	0	0	0	0	0	0	0	0	0	0	0
Cluster_2000	Bacteria	Proteobacteria	Betaproteobacteria	Burkholderiales	Comamonadaceae	Variovorax	Multi-affiliation	0	0	0	0	0	0	0	0	0	0	0	0	0	0	0	0	893	0	0	0	0	0	0	0
Cluster_2010	Bacteria	Bacteroidetes	Flavobacteriia	Flavobacteriales	Cryomorphaceae	Crocinitomix	unknown species	0	0	0	170	0	0	57	93	0	0	0	0	0	0	0	0	0	0	0	0	0	0	0	0
Cluster_2011	Bacteria	Proteobacteria	Gammaproteobacteria	Alteromonadales	Alteromonadaceae	unknown genus	unknown species	0	0	0	0	0	0	0	0	26	0	0	0	0	0	0	0	0	0	0	0	0	0	0	0
Cluster_2020	Bacteria	Proteobacteria	Gammaproteobacteria	Alteromonadales	Psychromonadaceae	Psychromonas	unknown species	0	0	0	0	0	0	3	1	27	0	0	0	12	19	6	0	0	0	8	0	0	0	0	0
Cluster_2027	Bacteria	Bacteroidetes	Flavobacteriia	Flavobacteriales	Flavobacteriaceae	Algibacter	Multi-affiliation	0	0	0	0	0	0	0	0	63	0	0	0	0	0	0	0	0	0	0	0	0	0	0	0
Cluster_2028	Bacteria	Bacteroidetes	Sphingobacteriia	Sphingobacteriales	unknown family	unknown genus	unknown species	0	0	0	57	0	0	61	0	0	0	0	0	0	0	0	0	0	0	0	0	0	0	0	0
Cluster_2030	Bacteria	Proteobacteria	Gammaproteobacteria	Gammaproteobacteria Incertae Sedis	unknown family	Marinicella	unknown species	0	0	0	0	0	0	0	0	0	0	0	0	0	0	0	0	192	0	0	0	0	561	0	0
Cluster_2033	Bacteria	Proteobacteria	Alphaproteobacteria	Sphingomonadales	Sphingomonadaceae	Sphingomonas	Multi-affiliation	427	0	426	0	0	0	0	0	0	0	0	0	0	0	0	0	0	0	0	0	0	0	0	0
Cluster_2039	Bacteria	Proteobacteria	Epsilonproteobacteria	Campylobacterales	Campylobacteraceae	Arcobacter	unknown species	0	0	0	0	0	0	2	1	6	0	0	0	6	3	8	0	0	0	3	0	0	0	0	0
Cluster_2040	Bacteria	Proteobacteria	Deltaproteobacteria	Bradymonadales	unknown family	unknown genus	unknown species	0	250	0	0	0	0	0	0	0	0	0	0	0	0	148	0	0	0	0	0	0	0	0	0
Cluster_2042	Bacteria	Proteobacteria	Gammaproteobacteria	Alteromonadales	Pseudoalteromonadaceae	Pseudoalteromonas	unknown species	0	0	0	0	2	0	4	2	4	86	75	37	0	1	2	0	0	1	0	0	0	0	0	0
Cluster_2058	Bacteria	Proteobacteria	Alphaproteobacteria	Rhizobiales	Rhodobiaceae	Anderseniella	unknown species	0	0	0	0	0	0	0	0	0	0	0	0	0	0	0	0	0	0	0	0	0	0	100	0
Cluster_2065	Bacteria	Proteobacteria	Alphaproteobacteria	Rickettsiales	SM2D12	unknown genus	unknown species	0	0	0	0	0	496	0	0	0	0	0	0	0	0	0	0	0	0	0	1	0	0	0	0
Cluster_2069	Bacteria	Proteobacteria	Alphaproteobacteria	Caulobacterales	Hyphomonadaceae	unknown genus	unknown species	0	0	0	0	0	0	0	0	72	0	0	0	0	0	0	0	0	0	0	0	0	0	0	0
Cluster_2074	Bacteria	Proteobacteria	Alphaproteobacteria	Parvularculales	Parvularculaceae	unknown genus	unknown species	0	0	0	0	0	0	13	0	0	0	0	0	0	0	0	0	0	0	0	0	0	0	0	0
Cluster_2079	Bacteria	Proteobacteria	Gammaproteobacteria	Vibrionales	Vibrionaceae	Vibrio	Vibrio tapetis	176	0	0	0	0	0	82	67	0	0	0	0	0	0	70	0	0	0	0	0	0	0	0	0
Cluster_2087	Bacteria	Proteobacteria	Gammaproteobacteria	Oceanospirillales	Oleiphilaceae	Oleiphilus	unknown species	0	0	0	0	0	0	0	0	0	0	49	0	0	0	0	0	0	0	0	0	0	0	0	0
Cluster_2090	Bacteria	Proteobacteria	Gammaproteobacteria	Vibrionales	Vibrionaceae	Catenococcus	unknown species	0	0	0	1	0	0	15	8	19	1	6	1	27	60	59	0	0	0	0	0	0	0	0	0
Cluster_2091	Bacteria	Bacteroidetes	Flavobacteriia	Flavobacteriales	Flavobacteriaceae	Aquimarina	Aquimarina sp.	0	0	0	0	1	0	0	0	0	5	3	2	3	3	1	1	1	0	0	0	0	4	0	1
Cluster_2095	Bacteria	Tenericutes	Mollicutes	Mycoplasmatales	Mycoplasmataceae	unknown genus	unknown species	0	2	0	0	0	0	0	0	0	0	2	0	0	0	0	0	0	0	0	0	0	0	0	0
Cluster_2103	Bacteria	Proteobacteria	Gammaproteobacteria	Vibrionales	Vibrionaceae	Vibrio	Vibrio sp.	0	0	0	1	0	0	36	56	81	0	8	0	24	94	80	0	0	2	0	0	0	0	0	0
Cluster_2104	Bacteria	Proteobacteria	Gammaproteobacteria	Pseudomonadales	Pseudomonadaceae	Pseudomonas	Multi-affiliation	0	0	0	0	0	0	0	0	0	0	0	0	0	141	0	0	0	0	0	0	0	0	0	0
Cluster_2121	Bacteria	Cyanobacteria	Cyanobacteria	SubsectionIII	FamilyI	Phormidium	unknown species	0	0	0	0	0	0	0	0	0	0	0	0	0	0	0	0	0	0	0	0	0	0	806	0
Cluster_2124	Bacteria	Proteobacteria	Alphaproteobacteria	Rickettsiales	SM2D12	unknown genus	unknown species	0	0	0	143	0	0	0	0	0	0	0	0	0	54	0	0	0	0	0	0	0	0	0	0
Cluster_2129	Bacteria	Bacteroidetes	Sphingobacteriia	Sphingobacteriales	unknown family	unknown genus	unknown species	0	0	0	0	0	0	0	99	0	0	0	1	0	0	0	0	0	0	0	0	0	0	0	0
Cluster_2132	Bacteria	Bacteroidetes	Sphingobacteriia	Sphingobacteriales	Saprospiraceae	Aureispira	Saprospira sp.	0	0	0	0	0	0	0	0	0	0	0	0	0	0	1	0	0	0	0	0	0	0	792	0
Cluster_2133	Bacteria	Proteobacteria	Deltaproteobacteria	Myxococcales	Nannocystaceae	Enhygromyxa	Multi-affiliation	0	128	0	0	0	0	0	0	0	0	0	0	0	0	0	0	0	0	0	0	0	0	0	0
Cluster_2134	Bacteria	Bacteroidetes	Sphingobacteriia	Sphingobacteriales	Saprospiraceae	unknown genus	unknown species	0	0	0	0	0	0	0	0	0	71	0	0	0	0	0	0	0	0	0	0	0	0	0	0
Cluster_2137	Bacteria	Bacteroidetes	Flavobacteriia	Flavobacteriales	Flavobacteriaceae	Flavobacterium	unknown species	0	0	0	0	0	0	1	3	7	8	11	6	0	0	0	0	0	0	0	0	0	1	0	0
Cluster_2144	Bacteria	Bacteroidetes	Cytophagia	Cytophagales	Cytophagaceae	Flexibacter	Flexibacter litoralis	0	0	0	0	0	0	0	91	141	0	0	0	347	218	0	0	0	0	0	0	0	0	0	0
Cluster_2152	Bacteria	Proteobacteria	Gammaproteobacteria	Alteromonadales	Pseudoalteromonadaceae	Pseudoalteromonas	unknown species	0	0	0	0	0	1	1	1	9	59	80	29	2	0	3	0	0	0	0	0	0	0	0	0
Cluster_2157	Bacteria	Bacteroidetes	Bacteroidia	Bacteroidales	Marinilabiaceae	Marinifilum	unknown species	0	0	0	0	0	0	0	0	0	0	0	0	147	0	0	0	0	0	0	0	0	0	0	0
Cluster_2166	Bacteria	Proteobacteria	Gammaproteobacteria	Vibrionales	Vibrionaceae	Vibrio	Vibrio sp.	0	0	0	0	0	0	0	1	1	0	0	0	0	0	0	0	0	0	0	0	0	0	0	0
Cluster_2167	Bacteria	Proteobacteria	Gammaproteobacteria	Oceanospirillales	Multi-affiliation	Multi-affiliation	Multi-affiliation	0	283	0	0	0	0	0	0	0	0	0	0	0	0	0	0	0	0	0	0	0	0	0	90
Cluster_2169	Bacteria	Proteobacteria	Gammaproteobacteria	Chromatiales	Granulosicoccaceae	Granulosicoccus	unknown species	0	0	232	0	0	0	0	0	0	0	0	0	0	0	0	0	0	0	0	0	0	0	0	0
Cluster_2173	Bacteria	Proteobacteria	Gammaproteobacteria	Alteromonadales	Pseudoalteromonadaceae	Pseudoalteromonas	Multi-affiliation	0	0	0	0	0	0	1	6	12	11	11	3	0	0	0	0	0	0	0	0	0	0	0	0
Cluster_2177	Bacteria	Bacteroidetes	Cytophagia	Cytophagales	Cyclobacteriaceae	unknown genus	unknown species	0	0	0	0	0	0	0	0	0	0	71	0	0	0	0	0	0	0	0	0	0	0	0	0
Cluster_2182	Bacteria	Proteobacteria	Alphaproteobacteria	Rhodobacterales	Rhodobacteraceae	Sagittula	Sagittula marina	0	0	0	0	0	0	6	1	1	3	17	2	0	2	3	0	0	0	33	0	1	1	0	0
Cluster_2184	Bacteria	Proteobacteria	Alphaproteobacteria	Rhizobiales	Hyphomicrobiaceae	Devosia	Multi-affiliation	566	0	0	0	0	0	0	0	0	0	0	0	0	0	0	0	0	0	0	0	0	0	0	0
Cluster_2192	Bacteria	Proteobacteria	Gammaproteobacteria	Oceanospirillales	Oleiphilaceae	Oleiphilus	Oleiphilus sp.	0	0	0	0	0	0	0	0	1	3	4	3	0	0	0	0	0	0	0	0	0	0	0	0
Cluster_2198	Bacteria	Gracilibacteria	unknown class	unknown order	unknown family	unknown genus	unknown species	0	0	0	0	0	0	0	0	0	0	0	0	0	0	700	0	0	0	0	0	0	0	0	0
Cluster_2204	Bacteria	Proteobacteria	Gammaproteobacteria	Oceanospirillales	Oleiphilaceae	Oleiphilus	unknown species	0	1	0	0	0	0	0	0	0	0	0	0	0	0	0	0	0	0	0	0	0	1	0	0
Cluster_2227	Bacteria	Proteobacteria	Gammaproteobacteria	Alteromonadales	Pseudoalteromonadaceae	Pseudoalteromonas	unknown species	0	0	1	0	0	0	9	3	15	28	25	6	0	4	5	2	0	0	0	0	0	0	0	0
Cluster_2228	Bacteria	Bacteroidetes	Sphingobacteriia	Sphingobacteriales	unknown family	unknown genus	unknown species	0	0	194	0	0	0	0	0	0	0	0	0	0	0	0	0	0	0	0	0	0	0	0	0
Cluster_2236	Bacteria	Proteobacteria	Epsilonproteobacteria	Campylobacterales	Campylobacteraceae	Arcobacter	unknown species	0	0	0	0	0	0	3	2	1	0	0	0	0	1	0	0	0	0	0	0	0	0	0	0
Cluster_2237	Bacteria	Proteobacteria	Alphaproteobacteria	Rhodobacterales	Rhodobacteraceae	Multi-affiliation	Multi-affiliation	0	0	0	0	0	0	0	36	0	0	0	0	0	0	0	59	0	0	0	0	0	0	0	0
Cluster_2240	Bacteria	Verrucomicrobia	Verrucomicrobiae	Verrucomicrobiales	DEV007	unknown genus	unknown species	0	0	0	0	0	0	0	0	0	0	0	0	0	0	0	0	0	0	0	0	0	0	0	753
Cluster_2262	Bacteria	Proteobacteria	Deltaproteobacteria	Bradymonadales	unknown family	unknown genus	unknown species	0	0	0	0	0	0	0	0	0	0	0	0	0	72	0	0	0	220	0	0	0	0	0	0
Cluster_2265	Bacteria	Bacteroidetes	Cytophagia	Cytophagales	Cytophagaceae	Flexibacter	Flexibacter litoralis	0	0	0	0	0	0	2	0	0	0	0	0	226	308	392	0	0	0	0	0	0	0	0	0
Cluster_2266	Bacteria	Bacteroidetes	Cytophagia	Cytophagales	Cytophagaceae	Flexibacter	Flexibacter litoralis	0	0	0	0	0	0	0	0	0	0	0	0	0	81	0	0	0	0	0	0	0	0	0	0
Cluster_2267	Bacteria	Bacteroidetes	Flavobacteriia	Flavobacteriales	Cryomorphaceae	unknown genus	unknown species	0	0	0	0	0	0	34	44	0	0	0	0	0	159	0	0	0	0	0	0	0	0	0	0
Cluster_2271	Bacteria	Actinobacteria	Actinobacteria	Micrococcales	Intrasporangiaceae	Ornithinimicrobium	unknown species	0	0	0	0	38	0	0	0	0	0	0	0	0	0	0	0	0	0	0	0	0	0	0	0
Cluster_2276	Bacteria	Proteobacteria	Deltaproteobacteria	SAR324 clade(Marine group B)	unknown family	unknown genus	unknown species	0	0	0	0	0	0	0	0	0	0	0	0	0	0	0	0	0	0	0	0	0	617	0	0
Cluster_2277	Bacteria	Proteobacteria	Alphaproteobacteria	Rhodospirillales	Rhodospirillaceae	Terasakiella	unknown species	0	0	0	0	0	0	45	0	41	0	0	0	0	0	0	0	0	0	0	0	0	0	0	0
Cluster_2281	Bacteria	Bacteroidetes	Flavobacteriia	Flavobacteriales	Cryomorphaceae	Crocinitomix	unknown species	0	0	0	0	0	0	0	45	0	0	0	0	0	0	0	0	0	0	0	0	0	0	0	0
Cluster_2282	Bacteria	Proteobacteria	Alphaproteobacteria	Rhodobacterales	Rhodobacteraceae	Epibacterium	unknown species	0	0	0	0	0	0	0	2	0	0	0	0	0	0	0	0	0	0	0	0	0	711	0	0
Cluster_2307	Bacteria	Proteobacteria	Deltaproteobacteria	Bradymonadales	unknown family	unknown genus	unknown species	0	0	0	0	0	0	40	38	66	0	0	0	0	207	263	0	0	0	0	0	0	0	0	0
Cluster_2310	Bacteria	Chloroflexi	Thermomicrobia	JG30-KF-CM45	unknown family	unknown genus	unknown species	0	0	0	0	0	0	0	26	0	0	0	0	0	0	0	0	0	0	0	0	0	0	0	0
Cluster_2311	Bacteria	Planctomycetes	Phycisphaerae	Phycisphaerales	Phycisphaeraceae	SM1A02	unknown species	0	0	509	0	0	0	0	0	0	0	0	0	0	153	0	0	0	0	0	0	0	0	0	0
Cluster_2314	Bacteria	Bacteroidetes	Flavobacteriia	Flavobacteriales	Cryomorphaceae	unknown genus	unknown species	0	0	0	0	702	0	0	0	0	0	0	0	0	0	0	0	0	0	0	0	0	0	0	0
Cluster_2320	Bacteria	Bacteroidetes	Flavobacteriia	Flavobacteriales	Flavobacteriaceae	Mesoflavibacter	Multi-affiliation	0	0	0	5	12	9	13	19	11	29	21	16	0	1	0	10	8	2	18	3	1	5	0	0
Cluster_2321	Bacteria	Bacteroidetes	Sphingobacteriia	Sphingobacteriales	unknown family	unknown genus	unknown species	0	0	0	0	0	0	0	119	34	0	0	0	0	0	0	0	0	0	0	0	0	0	0	0
Cluster_2324	Bacteria	Proteobacteria	Gammaproteobacteria	Oceanospirillales	Oceanospirillaceae	Neptuniibacter	bacterium enrichment culture clone 32(2013)	0	0	0	0	0	0	0	5	0	0	0	0	0	5	0	0	0	0	0	0	0	0	0	0
Cluster_2329	Bacteria	Proteobacteria	Gammaproteobacteria	Oceanospirillales	Oleiphilaceae	Oleiphilus	Oleiphilus sp.	0	1	2	0	0	0	0	0	0	0	0	0	0	0	0	0	0	0	0	0	0	0	1	0
Cluster_2339	Bacteria	Proteobacteria	Gammaproteobacteria	Alteromonadales	Pseudoalteromonadaceae	Pseudoalteromonas	Multi-affiliation	0	0	0	0	0	0	0	0	0	8	11	4	0	0	0	0	0	0	0	0	0	0	0	0
Cluster_2341	Bacteria	Proteobacteria	Alphaproteobacteria	Rhodobacterales	Rhodobacteraceae	Octadecabacter	Multi-affiliation	0	0	0	0	0	0	0	1	0	0	0	0	0	0	0	0	0	0	0	0	0	0	0	702
Cluster_2351	Bacteria	Proteobacteria	Gammaproteobacteria	Alteromonadales	Psychromonadaceae	Psychromonas	Multi-affiliation	1	0	2	0	0	0	0	0	0	0	0	0	0	0	0	0	0	0	0	0	0	0	0	0
Cluster_2353	Bacteria	Proteobacteria	Gammaproteobacteria	Alteromonadales	Alteromonadaceae	Glaciecola	unknown species	0	161	0	0	0	0	0	0	25	0	0	0	0	0	80	194	185	0	0	0	0	0	0	0
Cluster_2361	Bacteria	Proteobacteria	Gammaproteobacteria	Oceanospirillales	Oleiphilaceae	Oleiphilus	Oleiphilus sp.	0	0	0	0	0	0	0	0	0	0	4	1	0	0	0	0	0	0	0	0	0	5	1	0
Cluster_2366	Bacteria	Proteobacteria	Gammaproteobacteria	Alteromonadales	Colwelliaceae	Colwellia	unknown species	0	0	0	0	0	0	0	0	33	0	0	0	0	0	0	0	0	0	0	0	0	0	0	0
Cluster_2373	Bacteria	Proteobacteria	Betaproteobacteria	Methylophilales	Methylophilaceae	Methylotenera	unknown species	0	0	0	0	0	0	0	0	0	0	0	0	0	0	0	599	0	0	0	0	0	0	0	0
Cluster_2375	Bacteria	Bacteroidetes	Sphingobacteriia	Sphingobacteriales	Saprospiraceae	Rubidimonas	unknown species	650	0	0	0	0	0	0	0	0	0	0	0	0	0	0	0	0	0	0	0	0	0	0	0
Cluster_2378	Bacteria	Bacteroidetes	Flavobacteriia	Flavobacteriales	Cryomorphaceae	unknown genus	unknown species	0	0	0	0	0	0	0	9	0	0	0	0	0	0	0	0	0	0	0	0	0	0	0	0
Cluster_2394	Bacteria	Proteobacteria	Gammaproteobacteria	Thiotrichales	unknown family	unknown genus	unknown species	0	0	0	0	0	0	0	29	0	0	0	0	0	0	0	0	0	0	0	0	0	0	0	0
Cluster_2410	Bacteria	Proteobacteria	Alphaproteobacteria	Rhizobiales	Phyllobacteriaceae	Aminobacter	Multi-affiliation	1	0	0	0	0	0	0	0	0	0	0	0	0	0	0	0	0	0	0	1	0	0	0	0
Cluster_2414	Bacteria	Bacteroidetes	Flavobacteriia	Flavobacteriales	Flavobacteriaceae	Aequorivita	Multi-affiliation	0	0	0	0	0	0	246	131	173	0	0	0	0	0	0	0	0	0	0	0	0	0	0	0
Cluster_2417	Bacteria	Bacteroidetes	Cytophagia	Cytophagales	Flammeovirgaceae	Reichenbachiella	unknown species	0	0	0	0	648	0	0	0	0	0	0	0	0	0	0	0	0	0	0	0	0	0	0	0
Cluster_2423	Bacteria	Proteobacteria	Alphaproteobacteria	Sphingomonadales	Sphingomonadaceae	Sphingobium	Multi-affiliation	0	0	0	0	0	0	0	0	0	35	0	0	0	0	0	0	0	0	0	0	0	0	0	0
Cluster_2428	Bacteria	Bacteroidetes	Sphingobacteriia	Sphingobacteriales	Saprospiraceae	Aureispira	unknown species	0	0	0	0	0	0	0	121	0	0	0	0	0	0	262	0	0	0	0	0	0	0	0	0
Cluster_2433	Bacteria	Verrucomicrobia	Verrucomicrobiae	Verrucomicrobiales	DEV007	unknown genus	unknown species	0	0	0	0	0	0	0	0	0	0	0	0	0	0	0	0	0	0	0	221	0	0	0	0
Cluster_2439	Bacteria	Proteobacteria	Gammaproteobacteria	Cellvibrionales	Halieaceae	OM60(NOR5) clade	unknown species	0	0	0	0	0	0	0	0	0	0	0	0	0	47	0	0	0	0	0	0	0	0	0	0
Cluster_2451	Bacteria	Bacteroidetes	Flavobacteriia	Flavobacteriales	Cryomorphaceae	unknown genus	unknown species	0	0	0	0	0	0	0	0	0	0	0	0	0	124	0	0	0	0	0	0	0	0	0	0
Cluster_2456	Bacteria	Proteobacteria	Deltaproteobacteria	Bdellovibrionales	Bdellovibrionaceae	OM27 clade	unknown species	0	0	0	0	0	0	0	49	12	0	0	0	0	171	0	0	0	0	0	0	0	0	0	0
Cluster_2461	Bacteria	Proteobacteria	Deltaproteobacteria	Bdellovibrionales	Bacteriovoracaceae	Peredibacter	unknown species	0	0	0	0	0	0	0	0	0	0	0	0	0	0	0	0	0	0	0	52	0	0	0	0
Cluster_2476	Bacteria	Proteobacteria	Gammaproteobacteria	Oceanospirillales	Oleiphilaceae	Oleiphilus	Oleiphilus sp.	0	0	0	0	0	0	0	1	3	0	0	0	0	0	0	0	0	0	0	0	0	0	0	0
Cluster_2480	Bacteria	Proteobacteria	Gammaproteobacteria	Oceanospirillales	Oleiphilaceae	Oleiphilus	unknown species	3	0	1	0	0	0	0	0	0	0	0	0	0	0	0	0	0	0	0	0	0	0	0	2
Cluster_2482	Bacteria	Bacteroidetes	Sphingobacteriia	Sphingobacteriales	Saprospiraceae	Aureispira	Multi-affiliation	0	0	0	0	0	0	107	46	50	0	0	0	0	144	0	0	0	0	0	0	0	0	0	0
Cluster_2488	Bacteria	Proteobacteria	Gammaproteobacteria	Alteromonadales	Pseudoalteromonadaceae	Pseudoalteromonas	Pseudoalteromonas sp.	0	0	0	0	0	0	0	0	1	19	15	7	0	0	0	0	0	0	0	0	0	0	0	0
Cluster_2500	Bacteria	Proteobacteria	Epsilonproteobacteria	Campylobacterales	Campylobacteraceae	Arcobacter	Multi-affiliation	0	0	0	0	0	0	0	0	51	0	0	0	0	0	0	0	0	0	0	0	0	0	0	0
Cluster_2501	Bacteria	Proteobacteria	Gammaproteobacteria	Cellvibrionales	Halieaceae	Halioglobus	Saccharina japonica	0	0	182	52	0	0	0	0	0	0	0	0	0	0	0	0	0	0	0	0	0	0	0	0
Cluster_2504	Bacteria	Peregrinibacteria	unknown class	unknown order	unknown family	unknown genus	unknown species	619	0	0	0	0	0	0	0	0	0	0	0	0	0	0	0	0	0	0	0	0	0	0	0
Cluster_2508	Bacteria	Bacteroidetes	Flavobacteriia	Flavobacteriales	Flavobacteriaceae	Bizionia	unknown species	0	575	0	0	0	0	8	2	8	4	0	9	0	0	0	0	0	0	0	0	0	0	0	0
Cluster_2511	Bacteria	Proteobacteria	Deltaproteobacteria	Bradymonadales	unknown family	unknown genus	unknown species	0	0	0	0	0	0	0	0	0	0	0	0	0	0	0	0	0	0	0	0	0	610	0	0
Cluster_2514	Bacteria	Bacteroidetes	Flavobacteriia	Flavobacteriales	Flavobacteriaceae	Croceitalea	Croceitalea sp.	0	0	0	0	0	0	0	0	0	128	0	0	0	0	0	0	0	0	0	0	0	0	0	0
Cluster_2516	Bacteria	Proteobacteria	Gammaproteobacteria	Alteromonadales	Pseudoalteromonadaceae	Pseudoalteromonas	Multi-affiliation	0	0	0	0	0	0	0	0	2	5	9	1	0	0	0	0	0	0	0	0	0	0	0	0
Cluster_2534	Bacteria	Proteobacteria	Deltaproteobacteria	Bradymonadales	unknown family	unknown genus	unknown species	0	0	0	27	0	0	91	68	31	0	0	0	95	169	38	0	0	0	0	0	0	0	0	0
Cluster_2541	Bacteria	Proteobacteria	Alphaproteobacteria	Rhodobacterales	Rhodobacteraceae	Thalassobius	Multi-affiliation	0	1	0	0	3	0	2	3	3	24	16	5	0	0	0	0	0	1	12	0	3	0	0	0
Cluster_2544	Bacteria	Proteobacteria	Gammaproteobacteria	Oceanospirillales	Oceanospirillaceae	Pseudohongiella	unknown species	0	0	0	0	0	0	0	0	0	0	38	0	0	0	0	0	0	0	0	0	0	0	157	0
Cluster_2557	Bacteria	Bacteroidetes	Sphingobacteriia	Sphingobacteriales	Saprospiraceae	Lewinella	unknown species	0	0	0	0	0	0	0	0	86	0	0	0	0	0	0	0	0	68	0	0	0	0	0	0
Cluster_2560	Bacteria	Proteobacteria	Gammaproteobacteria	Thiotrichales	Thiotrichaceae	Cocleimonas	unknown species	425	0	0	0	0	0	0	0	0	0	0	0	0	0	0	0	0	0	0	0	0	0	0	0
Cluster_2567	Bacteria	Planctomycetes	Planctomycetacia	Planctomycetales	Planctomycetaceae	Planctomyces	unknown species	0	0	0	0	0	0	0	0	0	0	0	0	0	0	0	0	0	0	0	0	0	0	0	600
Cluster_2584	Bacteria	Proteobacteria	Alphaproteobacteria	Rhodobacterales	Rhodobacteraceae	Thalassobius	Multi-affiliation	0	0	0	0	0	0	0	0	0	8	7	2	0	0	0	0	0	0	0	0	0	0	0	0
Cluster_2585	Bacteria	Proteobacteria	Alphaproteobacteria	Rhodobacterales	Rhodobacteraceae	Roseobacter clade CHAB-I-5 lineage	unknown species	0	0	0	0	0	0	0	0	0	0	0	0	0	0	0	0	0	207	0	0	0	0	0	0
Cluster_2589	Bacteria	Bacteroidetes	Flavobacteriia	Flavobacteriales	Flavobacteriaceae	Leptobacterium	unknown species	589	0	0	0	0	0	0	0	0	0	0	0	0	0	0	0	0	0	0	0	0	0	0	0
Cluster_2592	Bacteria	Bacteroidetes	Bacteroidetes Incertae Sedis	Order III	unknown family	Balneola	Multi-affiliation	0	0	0	0	0	0	0	0	0	0	0	0	128	35	161	0	0	0	0	0	0	0	0	0
Cluster_2594	Bacteria	Proteobacteria	Gammaproteobacteria	Alteromonadales	Alteromonadaceae	Aestuariibacter	unknown species	0	0	0	0	0	0	0	0	40	0	0	0	0	0	0	0	0	0	0	0	0	470	0	0
Cluster_2597	Bacteria	Bacteroidetes	Flavobacteriia	Flavobacteriales	Flavobacteriaceae	Pseudofulvibacter	Multi-affiliation	0	0	0	0	0	0	44	61	50	0	0	0	0	1	0	0	0	0	0	0	0	0	0	0
Cluster_2601	Bacteria	Proteobacteria	Gammaproteobacteria	Vibrionales	Vibrionaceae	Vibrio	Vibrio sp.	0	0	0	0	0	0	0	0	0	0	0	0	0	4	2	0	0	0	0	0	0	0	0	0
Cluster_2602	Bacteria	Tenericutes	Mollicutes	Mycoplasmatales	Mycoplasmataceae	Mycoplasma	unknown species	0	0	0	0	1	0	0	0	0	0	0	0	0	0	0	0	0	0	0	0	0	4	0	4
Cluster_2605	Bacteria	Proteobacteria	Alphaproteobacteria	Rhodobacterales	Rhodobacteraceae	Phaeobacter	unknown species	0	0	0	0	0	1	2	4	1	0	0	0	0	227	0	0	0	0	2	0	0	0	0	0
Cluster_2614	Bacteria	Proteobacteria	Gammaproteobacteria	Alteromonadales	Pseudoalteromonadaceae	Pseudoalteromonas	Multi-affiliation	0	0	0	0	0	0	0	0	0	0	0	0	0	7	0	0	0	0	0	0	0	0	0	0
Cluster_2627	Bacteria	Bacteroidetes	Flavobacteriia	Flavobacteriales	Flavobacteriaceae	Polaribacter	Polaribacter sp.	0	0	0	0	0	0	2	0	0	0	0	0	0	0	0	0	0	0	0	0	0	3	0	1
Cluster_2629	Bacteria	Proteobacteria	Alphaproteobacteria	Caulobacterales	Hyphomonadaceae	Hyphomonas	Multi-affiliation	0	0	0	0	0	0	0	41	0	0	0	0	0	0	0	0	0	0	0	0	0	0	0	0
Cluster_2641	Bacteria	Proteobacteria	Gammaproteobacteria	Oceanospirillales	Oceanospirillaceae	Marinomonas	Multi-affiliation	0	0	0	0	0	0	0	0	0	0	0	0	0	2	0	0	1	0	1	0	0	0	0	0
Cluster_2647	Bacteria	Bacteroidetes	Flavobacteriia	Flavobacteriales	Cryomorphaceae	unknown genus	unknown species	0	0	0	0	0	0	3	0	0	0	0	0	0	0	0	0	0	0	0	0	0	11	0	0
Cluster_2670	Bacteria	Proteobacteria	Alphaproteobacteria	Rhizobiales	Hyphomicrobiaceae	Filomicrobium	unknown species	0	0	0	0	0	0	0	0	0	0	0	0	0	0	0	0	0	0	0	0	0	566	0	0
Cluster_2674	Bacteria	Bacteroidetes	Flavobacteriia	Flavobacteriales	Flavobacteriaceae	Winogradskyella	unknown species	0	0	0	0	0	0	0	0	0	47	0	0	0	0	0	0	0	0	0	0	0	0	0	0
Cluster_2675	Bacteria	Bacteroidetes	Flavobacteriia	Flavobacteriales	Flavobacteriaceae	Muricauda	Multi-affiliation	0	0	0	0	0	0	0	0	0	19	0	0	0	0	0	0	0	0	0	0	0	0	0	0
Cluster_2677	Bacteria	Proteobacteria	Gammaproteobacteria	Legionellales	Coxiellaceae	Coxiella	unknown species	0	0	0	0	0	0	0	0	0	0	51	0	106	0	0	0	0	0	0	0	0	0	0	302
Cluster_2679	Bacteria	Proteobacteria	Gammaproteobacteria	Vibrionales	Vibrionaceae	Vibrio	Multi-affiliation	0	0	0	0	0	0	2	0	2	0	0	0	0	0	0	0	0	0	0	0	0	0	0	0
Cluster_2685	Bacteria	Proteobacteria	Gammaproteobacteria	Oceanospirillales	Oleiphilaceae	Oleiphilus	Oleiphilus sp.	0	0	0	0	0	0	0	0	0	0	1	0	0	0	0	0	0	0	0	0	0	1	0	0
Cluster_2697	Bacteria	Proteobacteria	Gammaproteobacteria	Vibrionales	Vibrionaceae	Vibrio	Vibrio sp.	0	0	0	0	0	0	0	6	9	0	0	0	0	2	1	0	0	0	0	0	0	0	0	0
Cluster_2714	Bacteria	Proteobacteria	Alphaproteobacteria	Rhizobiales	Multi-affiliation	Multi-affiliation	Multi-affiliation	0	0	0	0	0	0	0	0	0	1	0	0	0	0	0	0	0	0	0	0	1	0	0	0
Cluster_2716	Bacteria	Proteobacteria	Alphaproteobacteria	Rhodobacterales	Rhodobacteraceae	Multi-affiliation	Multi-affiliation	0	0	0	0	0	0	0	0	11	0	0	0	0	0	0	0	207	0	0	0	0	328	0	0
Cluster_2720	Bacteria	Proteobacteria	Alphaproteobacteria	Rhodobacterales	Rhodobacteraceae	Multi-affiliation	Multi-affiliation	0	0	0	1	0	0	2	2	2	21	16	27	0	0	1	0	0	1	0	0	0	0	0	0
Cluster_2734	Bacteria	Bacteroidetes	Cytophagia	Cytophagales	Flammeovirgaceae	unknown genus	Multi-affiliation	0	0	0	0	0	0	0	0	51	0	0	0	0	0	0	0	0	0	0	0	0	0	0	0
Cluster_2736	Bacteria	Verrucomicrobia	Verrucomicrobiae	Verrucomicrobiales	DEV007	unknown genus	unknown species	0	0	0	0	0	0	0	0	0	0	0	0	0	119	0	0	0	0	0	0	0	0	0	0
Cluster_2739	Bacteria	Bacteroidetes	Flavobacteriia	Flavobacteriales	Flavobacteriaceae	Aquimarina	bacterium CSR-70	0	0	0	2	0	0	0	0	0	0	0	0	0	0	0	0	0	0	0	0	0	0	0	0
Cluster_2747	Bacteria	Proteobacteria	Gammaproteobacteria	BD7-8 marine group	unknown family	unknown genus	unknown species	0	0	0	0	0	268	0	0	0	0	0	0	0	76	0	0	0	0	0	0	0	0	0	0
Cluster_2752	Bacteria	Proteobacteria	Gammaproteobacteria	Oceanospirillales	Oceanospirillaceae	Neptuniibacter	unknown species	0	0	0	0	0	0	3	5	4	9	6	0	0	0	0	0	0	0	1	0	0	0	0	0
Cluster_2753	Bacteria	Proteobacteria	Deltaproteobacteria	Bradymonadales	unknown family	unknown genus	unknown species	0	0	0	0	0	0	0	0	1	0	0	0	0	0	189	0	0	0	0	0	0	0	0	0
Cluster_2765	Bacteria	Proteobacteria	Gammaproteobacteria	Cellvibrionales	Halieaceae	Haliea	unknown species	0	0	0	0	0	0	0	0	0	0	0	0	0	23	0	0	0	0	0	0	0	0	0	0
Cluster_2769	Bacteria	Proteobacteria	Alphaproteobacteria	Caulobacterales	Hyphomonadaceae	Algimonas	Algimonas ampicilliniresistens	0	0	0	0	0	0	16	49	53	0	0	0	0	0	0	0	0	0	0	0	0	0	0	0
Cluster_2772	Bacteria	Tenericutes	Mollicutes	Mycoplasmatales	Mycoplasmataceae	unknown genus	unknown species	0	0	0	0	1	0	0	0	0	0	1	0	0	0	0	0	0	0	0	0	0	0	0	0
Cluster_2782	Bacteria	Proteobacteria	Alphaproteobacteria	Rhodospirillales	Rhodospirillaceae	Terasakiella	Terasakiella sp.	0	0	0	0	0	0	59	83	61	0	0	0	12	255	0	0	0	0	0	0	0	0	0	0
Cluster_2784	Bacteria	Proteobacteria	Deltaproteobacteria	NB1-j	unknown family	unknown genus	unknown species	0	0	0	0	0	0	0	0	2	0	1	0	0	0	0	0	0	0	0	0	0	0	0	0
Cluster_2792	Bacteria	Proteobacteria	Gammaproteobacteria	Alteromonadales	Colwelliaceae	Colwellia	unknown species	0	0	0	0	0	0	0	9	14	0	0	0	0	0	0	0	0	0	0	0	0	0	0	0
Cluster_2809	Bacteria	Proteobacteria	Gammaproteobacteria	Pseudomonadales	Moraxellaceae	Multi-affiliation	Multi-affiliation	0	0	0	0	0	0	0	0	0	0	0	0	0	0	0	0	0	283	0	0	0	0	0	0
Cluster_2834	Bacteria	Bacteroidetes	Flavobacteriia	Flavobacteriales	Flavobacteriaceae	Polaribacter	Polaribacter sp.	0	2	0	1	0	0	18	16	16	0	0	0	5	3	2	0	0	0	0	0	0	2	0	0
Cluster_2837	Bacteria	Proteobacteria	Gammaproteobacteria	Oceanospirillales	Oceanospirillaceae	Thalassolituus	unknown species	0	0	0	0	0	0	0	0	0	0	0	0	0	0	0	0	144	0	0	0	0	0	0	0
Cluster_2842	Bacteria	Proteobacteria	Gammaproteobacteria	Alteromonadales	Alteromonadaceae	Glaciecola	Glaciecola siphonariae	0	0	0	0	0	0	146	0	36	0	0	0	0	0	0	123	0	0	0	0	0	0	0	0
Cluster_2855	Bacteria	Bacteroidetes	Cytophagia	Cytophagales	Flammeovirgaceae	unknown genus	unknown species	0	0	0	0	0	0	24	25	0	0	0	0	0	55	0	117	0	0	0	0	0	0	0	0
Cluster_2868	Bacteria	Proteobacteria	Alphaproteobacteria	Rhodobacterales	Rhodobacteraceae	Pontivivens	Ruegeria scottomollicae	0	0	0	0	0	0	0	0	0	0	0	0	0	41	0	0	0	0	0	0	0	0	0	0
Cluster_2871	Bacteria	Proteobacteria	Epsilonproteobacteria	Campylobacterales	Campylobacteraceae	Arcobacter	unknown species	0	0	0	0	0	0	0	2	6	0	0	0	6	8	3	0	0	0	0	0	0	0	0	0
Cluster_2874	Bacteria	Bacteroidetes	Flavobacteriia	Flavobacteriales	Cryomorphaceae	Fluviicola	unknown species	2	0	0	0	0	0	0	0	0	0	0	0	0	0	0	0	0	0	0	0	0	0	0	0
Cluster_2883	Bacteria	Proteobacteria	Epsilonproteobacteria	Campylobacterales	Campylobacteraceae	Arcobacter	Multi-affiliation	0	0	0	0	0	0	0	5	0	0	0	0	0	23	7	0	0	0	0	0	0	0	0	0
Cluster_2889	Bacteria	Parcubacteria	unknown class	unknown order	unknown family	unknown genus	unknown species	0	0	0	0	0	0	0	0	0	0	0	0	0	195	0	0	0	0	0	0	0	0	0	0
Cluster_2899	Bacteria	Bacteroidetes	Sphingobacteriia	Sphingobacteriales	Saprospiraceae	unknown genus	Saccharina japonica	0	0	0	0	0	0	0	0	0	0	0	0	217	0	0	0	0	0	0	0	0	0	0	0
Cluster_2911	Bacteria	Proteobacteria	Deltaproteobacteria	Bradymonadales	unknown family	unknown genus	unknown species	0	0	0	0	167	0	0	0	0	0	0	0	0	0	0	0	0	0	0	0	0	0	0	0
Cluster_2929	Bacteria	Proteobacteria	Alphaproteobacteria	Rickettsiales	Mitochondria	unknown genus	unknown species	0	0	0	4	0	0	3	0	0	0	0	0	0	0	0	261	0	5	0	0	0	13	0	0
Cluster_2932	Bacteria	Proteobacteria	Alphaproteobacteria	Rhizobiales	Phyllobacteriaceae	Aliihoeflea	Multi-affiliation	258	0	0	0	0	0	0	0	0	0	0	0	0	0	0	0	0	0	0	0	0	0	0	0
Cluster_2939	Bacteria	Bacteroidetes	Sphingobacteriia	Sphingobacteriales	NS11-12 marine group	unknown genus	unknown species	0	0	0	0	0	0	0	0	55	0	0	0	0	55	0	0	0	0	0	0	0	0	0	0
Cluster_2948	Bacteria	Proteobacteria	Gammaproteobacteria	Oceanospirillales	Oceanospirillaceae	Oleispira	unknown species	0	0	0	0	0	0	55	0	33	0	0	0	0	98	298	0	0	0	0	0	0	0	0	0
Cluster_2955	Bacteria	Proteobacteria	Gammaproteobacteria	Alteromonadales	Psychromonadaceae	Psychromonas	unknown species	0	0	0	0	0	0	1	0	0	1	0	0	3	10	1	0	0	0	0	0	0	0	0	0
Cluster_2961	Bacteria	Proteobacteria	Alphaproteobacteria	Rhodobacterales	Rhodobacteraceae	unknown genus	unknown species	0	352	0	0	0	0	0	0	0	0	0	0	0	0	0	0	0	0	0	0	0	0	0	0
Cluster_2974	Bacteria	Proteobacteria	Alphaproteobacteria	Rhodobacterales	Rhodobacteraceae	Leisingera	Phaeobacter sp.	0	0	0	0	0	0	2	0	3	0	0	0	0	0	1	0	0	0	0	0	0	0	0	0
Cluster_2976	Bacteria	Proteobacteria	Alphaproteobacteria	Rhodobacterales	Rhodobacteraceae	Phaeobacter	Multi-affiliation	0	0	0	0	0	1	7	5	3	16	6	7	0	0	0	0	0	0	4	0	0	0	0	0
Cluster_2977	Bacteria	Proteobacteria	Gammaproteobacteria	Alteromonadales	Alteromonadaceae	Paraglaciecola	marine bacterium ATAM173a_5	0	0	0	0	0	0	0	5	0	0	0	0	0	0	0	0	0	0	0	0	0	0	0	0
Cluster_2991	Bacteria	Proteobacteria	Gammaproteobacteria	Cellvibrionales	Cellvibrionaceae	unknown genus	unknown species	0	0	0	0	0	0	0	0	0	0	0	2	0	0	0	0	0	0	0	0	0	0	0	0
Cluster_2993	Bacteria	Proteobacteria	Gammaproteobacteria	Chromatiales	Granulosicoccaceae	Granulosicoccus	unknown species	0	0	0	0	0	0	0	0	0	0	0	0	0	0	0	0	0	0	0	0	0	0	224	0
Cluster_3002	Bacteria	Bacteroidetes	Flavobacteriia	Flavobacteriales	Flavobacteriaceae	Tamlana	Tamlana sp.	0	0	0	0	0	340	0	0	0	0	0	0	0	0	0	0	0	0	0	2	0	0	0	0
Cluster_3015	Bacteria	Bacteroidetes	Sphingobacteriia	Sphingobacteriales	unknown family	unknown genus	unknown species	0	0	0	0	0	0	0	0	67	0	0	0	0	31	0	0	0	0	0	0	0	0	0	0
Cluster_3038	Bacteria	Bacteroidetes	Flavobacteriia	Flavobacteriales	Flavobacteriaceae	Multi-affiliation	Multi-affiliation	0	0	0	0	0	3	94	134	157	2	12	3	0	1	0	0	0	0	0	1	0	0	0	0
Cluster_3043	Bacteria	Bacteroidetes	Flavobacteriia	Flavobacteriales	Flavobacteriaceae	Polaribacter 1	Multi-affiliation	0	0	2	0	0	0	0	0	0	0	0	0	0	0	0	0	0	0	0	0	0	0	0	0
Cluster_3044	Bacteria	Proteobacteria	Gammaproteobacteria	Alteromonadales	Alteromonadaceae	Aestuariibacter	unknown species	0	0	0	0	0	0	0	0	0	38	34	12	0	0	0	0	0	0	0	0	0	0	0	0
Cluster_3045	Bacteria	Proteobacteria	Alphaproteobacteria	Alphaproteobacteria Incertae Sedis	unknown family	unknown genus	unknown species	0	0	0	0	0	0	0	0	0	0	0	0	0	127	0	0	0	324	0	0	1	0	0	0
Cluster_3052	Bacteria	Proteobacteria	Gammaproteobacteria	Legionellales	Legionellaceae	unknown genus	unknown species	0	0	0	0	0	0	0	0	0	0	0	0	0	0	0	0	0	0	0	0	0	464	0	0
Cluster_3065	Bacteria	Proteobacteria	Alphaproteobacteria	Rhodobacterales	Rhodobacteraceae	Aestuariihabitans	Thalassobius sp.	0	0	0	0	0	0	0	0	0	0	0	0	0	0	29	0	0	0	0	0	0	0	0	0
Cluster_3069	Bacteria	Proteobacteria	Gammaproteobacteria	Alteromonadales	Alteromonadaceae	Aestuariibacter	unknown species	0	0	0	0	0	0	0	0	0	0	0	0	0	8	3	0	0	0	0	0	0	0	0	0
Cluster_3082	Bacteria	Proteobacteria	Alphaproteobacteria	Rhodobacterales	Rhodobacteraceae	Aliiroseovarius	Rhodobacterales bacterium CB1005	0	0	0	0	0	0	0	14	0	0	0	0	0	0	0	0	0	0	0	0	0	0	0	0
Cluster_3083	Bacteria	Proteobacteria	Alphaproteobacteria	Caulobacterales	Hyphomonadaceae	Hyphomonas	unknown species	0	0	0	0	0	0	44	0	0	0	0	0	0	0	0	0	0	0	0	0	0	0	0	0
Cluster_3087	Bacteria	Proteobacteria	Gammaproteobacteria	Oceanospirillales	Oleiphilaceae	Oleiphilus	Oleiphilus sp.	0	0	0	0	0	0	0	0	0	0	0	0	0	0	0	0	0	0	0	0	0	0	0	2
Cluster_3088	Bacteria	Planctomycetes	OM190	unknown order	unknown family	unknown genus	unknown species	0	0	0	0	0	0	0	0	0	0	0	0	0	0	0	0	0	0	0	0	0	0	0	456
Cluster_3101	Bacteria	Verrucomicrobia	Verrucomicrobiae	Verrucomicrobiales	DEV007	unknown genus	unknown species	0	0	0	0	0	0	0	0	0	0	0	0	0	0	0	0	0	0	0	0	0	0	0	126
Cluster_3109	Bacteria	Bacteroidetes	Sphingobacteriia	Sphingobacteriales	Saprospiraceae	unknown genus	unknown species	0	0	0	0	0	0	0	0	45	0	0	0	0	114	261	0	0	0	0	0	0	0	0	0
Cluster_3111	Bacteria	Peregrinibacteria	unknown class	unknown order	unknown family	unknown genus	unknown species	0	0	0	0	0	0	0	0	0	0	0	0	0	0	0	0	438	0	0	0	0	0	0	0
Cluster_3121	Bacteria	Proteobacteria	Gammaproteobacteria	Alteromonadales	Pseudoalteromonadaceae	Pseudoalteromonas	Multi-affiliation	0	0	0	0	0	0	0	0	0	4	10	3	0	0	0	0	0	0	0	0	0	0	0	0
Cluster_3130	Bacteria	Proteobacteria	Gammaproteobacteria	Alteromonadales	Pseudoalteromonadaceae	Pseudoalteromonas	Multi-affiliation	0	0	0	0	0	0	0	0	0	27	0	79	0	0	0	0	0	0	0	0	0	0	0	0
Cluster_3133	Bacteria	Bacteroidetes	Flavobacteriia	Flavobacteriales	Flavobacteriaceae	Salinimicrobium	unknown species	0	0	0	0	0	0	0	0	0	0	0	0	0	0	0	0	0	0	0	0	0	0	0	436
Cluster_3136	Bacteria	Proteobacteria	Alphaproteobacteria	Rhodobacterales	Rhodobacteraceae	Multi-affiliation	Multi-affiliation	0	0	441	0	0	0	0	0	0	0	0	0	0	0	0	0	0	0	0	0	0	0	0	0
Cluster_3143	Bacteria	Bacteroidetes	Flavobacteriia	Flavobacteriales	Flavobacteriaceae	Aquibacter	unknown species	0	0	0	0	0	0	3	0	0	0	0	0	0	0	0	0	0	0	0	0	0	0	0	0
Cluster_3149	Bacteria	Bacteroidetes	Flavobacteriia	Flavobacteriales	Flavobacteriaceae	Flavobacterium	unknown species	0	0	0	1	0	0	5	6	9	0	0	0	0	2	0	22	1	3	9	0	0	0	0	0
Cluster_3153	Bacteria	Proteobacteria	Alphaproteobacteria	Rhodobacterales	Rhodobacteraceae	Roseivivax	unknown species	0	0	0	0	5	8	14	14	11	38	30	13	0	0	0	9	1	1	14	0	0	0	0	0
Cluster_3162	Bacteria	Proteobacteria	Gammaproteobacteria	Alteromonadales	Multi-affiliation	Multi-affiliation	Multi-affiliation	0	0	0	0	0	0	0	0	0	0	0	0	15	44	28	0	0	0	0	0	0	0	0	0
Cluster_3164	Bacteria	Proteobacteria	Gammaproteobacteria	Gammaproteobacteria Incertae Sedis	unknown family	Marinicella	unknown species	0	0	0	0	0	0	0	0	0	0	0	0	0	0	0	0	0	0	0	0	0	0	0	435
Cluster_3180	Bacteria	Bacteroidetes	Flavobacteriia	Flavobacteriales	Flavobacteriaceae	Jejudonia	Vitellibacter sp.	0	0	0	161	0	0	0	0	0	0	0	0	0	0	0	0	0	0	0	0	0	0	0	0
Cluster_3181	Bacteria	Bacteroidetes	Cytophagia	Cytophagales	Flammeovirgaceae	Reichenbachiella	Multi-affiliation	0	0	0	0	0	0	0	0	0	0	0	0	0	0	194	0	0	0	0	0	0	0	0	0
Cluster_3189	Bacteria	Bacteroidetes	Flavobacteriia	Flavobacteriales	Flavobacteriaceae	Flavobacterium	unknown species	0	0	0	0	0	0	0	0	1	0	0	0	0	0	0	0	0	0	0	0	0	2	0	0
Cluster_3190	Bacteria	Bacteroidetes	Sphingobacteriia	Sphingobacteriales	unknown family	unknown genus	unknown species	0	0	0	0	0	0	0	0	0	0	0	0	0	0	0	0	0	0	0	0	0	0	116	0
Cluster_3215	Bacteria	Bacteroidetes	Cytophagia	Cytophagales	Flammeovirgaceae	Fabibacter	unknown species	0	0	0	0	0	0	0	0	0	0	0	0	0	0	0	0	0	0	0	0	0	0	0	412
Cluster_3216	Bacteria	Planctomycetes	Planctomycetacia	Planctomycetales	Planctomycetaceae	Blastopirellula	unknown species	0	0	0	0	0	0	0	0	0	0	0	0	0	0	0	0	0	0	0	0	0	0	0	400
Cluster_3229	Bacteria	Proteobacteria	Deltaproteobacteria	Bradymonadales	unknown family	unknown genus	unknown species	0	0	0	0	0	0	0	0	0	0	0	0	352	64	0	0	0	0	0	0	0	0	0	0
Cluster_3233	Bacteria	Proteobacteria	Alphaproteobacteria	Caulobacterales	Hyphomonadaceae	Hellea	Multi-affiliation	369	0	0	0	0	0	0	0	0	0	0	0	0	0	0	0	0	0	0	0	0	0	0	0
Cluster_3239	Bacteria	Proteobacteria	Alphaproteobacteria	Rhodobacterales	Rhodobacteraceae	unknown genus	unknown species	0	0	0	0	0	0	0	0	0	0	0	0	0	0	0	0	0	0	0	0	0	0	55	0
Cluster_3244	Bacteria	Proteobacteria	Alphaproteobacteria	Rhizobiales	Hyphomicrobiaceae	Maritalea	Maritalea sp.	0	0	0	0	0	0	0	0	0	0	0	0	0	0	0	0	0	0	0	0	0	0	0	403
Cluster_3245	Bacteria	Proteobacteria	Gammaproteobacteria	Cellvibrionales	Cellvibrionaceae	unknown genus	unknown species	0	0	0	0	0	0	0	0	0	0	0	0	0	0	0	0	0	235	0	0	0	0	0	0
Cluster_3252	Bacteria	Proteobacteria	Epsilonproteobacteria	Campylobacterales	Helicobacteraceae	Sulfurovum	unknown species	0	0	0	0	0	0	0	0	0	0	0	0	0	0	0	0	408	0	0	0	0	0	0	0
Cluster_3264	Bacteria	Bacteroidetes	Flavobacteriia	Flavobacteriales	Flavobacteriaceae	Polaribacter 1	unknown species	0	0	0	0	0	0	0	0	0	0	0	0	0	0	0	0	0	0	0	0	0	6	0	0
Cluster_3277	Bacteria	Bacteroidetes	Sphingobacteriia	Sphingobacteriales	Saprospiraceae	unknown genus	unknown species	389	0	0	0	0	0	0	0	0	0	0	0	0	0	0	0	0	0	0	0	0	0	0	0
Cluster_3296	Bacteria	Bacteroidetes	Flavobacteriia	Flavobacteriales	Flavobacteriaceae	Aquimarina	Multi-affiliation	2	1	0	1	0	0	0	0	0	0	0	0	0	0	0	0	0	0	0	0	0	1	0	0
Cluster_3313	Bacteria	Actinobacteria	Actinobacteria	Corynebacteriales	Corynebacteriaceae	Corynebacterium 1	Multi-affiliation	0	0	0	0	0	0	0	0	0	0	0	0	0	0	0	0	0	0	0	0	0	0	402	0
Cluster_3337	Bacteria	Proteobacteria	Gammaproteobacteria	Alteromonadales	Shewanellaceae	Psychrobium	Psychrobium conchae	0	0	0	0	0	0	0	0	0	0	0	0	0	7	1	0	0	0	0	0	0	0	0	0
Cluster_3341	Bacteria	Bacteroidetes	Flavobacteriia	Flavobacteriales	Cryomorphaceae	Salinirepens	unknown species	0	0	0	0	0	0	0	0	2	0	0	0	0	0	0	0	0	0	0	0	0	0	0	0
Cluster_3354	Bacteria	Proteobacteria	Alphaproteobacteria	Rhodobacterales	Rhodobacteraceae	Antarctobacter	unknown species	0	0	0	0	0	0	0	26	30	0	0	0	0	0	0	0	0	0	0	0	0	0	0	0
Cluster_3358	Bacteria	Proteobacteria	Gammaproteobacteria	Cellvibrionales	Spongiibacteraceae	Spongiibacter	Multi-affiliation	0	0	0	0	0	0	0	0	0	0	0	0	13	0	0	0	0	0	0	0	0	0	0	0
Cluster_3360	Bacteria	Bacteroidetes	Flavobacteriia	Flavobacteriales	Flavobacteriaceae	Marixanthomonas	unknown species	0	0	0	0	0	0	0	0	0	0	0	107	0	0	0	0	0	0	0	0	0	0	0	0
Cluster_3364	Bacteria	Proteobacteria	Alphaproteobacteria	Alphaproteobacteria Incertae Sedis	unknown family	unknown genus	unknown species	0	0	0	0	0	0	113	0	0	0	0	0	0	0	0	0	0	0	0	0	0	0	0	0
Cluster_3379	Bacteria	Proteobacteria	Alphaproteobacteria	Rhizobiales	Rhodobiaceae	unknown genus	unknown species	0	0	0	0	0	0	98	36	0	0	0	0	0	0	0	0	0	0	0	0	0	0	0	0
Cluster_3382	Bacteria	Proteobacteria	Gammaproteobacteria	KI89A clade	unknown family	unknown genus	unknown species	0	0	0	0	0	0	0	0	0	0	0	0	0	0	0	47	0	0	0	0	0	0	0	0
Cluster_3388	Bacteria	Bacteroidetes	Flavobacteriia	Flavobacteriales	Flavobacteriaceae	Maribacter	Maribacter sp.	0	0	0	276	0	0	0	0	0	0	0	0	0	0	0	0	0	0	0	0	0	0	0	0
Cluster_3389	Bacteria	Bacteroidetes	Flavobacteriia	Flavobacteriales	Flavobacteriaceae	Aquibacter	unknown species	0	0	0	0	6	0	1	0	0	0	0	0	0	0	0	4	0	0	0	0	0	2	0	0
Cluster_3393	Bacteria	Proteobacteria	Gammaproteobacteria	Alteromonadales	Pseudoalteromonadaceae	Pseudoalteromonas	unknown species	0	0	0	0	0	0	3	5	2	0	0	0	5	11	5	0	0	0	0	0	0	0	0	0
Cluster_3397	Bacteria	Bacteroidetes	Flavobacteriia	Flavobacteriales	Cryomorphaceae	unknown genus	unknown species	0	0	0	0	0	0	0	0	0	0	0	0	0	0	0	0	0	0	0	0	0	4	0	1
Cluster_3400	Bacteria	Proteobacteria	Gammaproteobacteria	Vibrionales	Vibrionaceae	Multi-affiliation	Multi-affiliation	0	0	0	2	0	0	5	0	8	0	0	0	25	96	79	21	3	1	2	3	0	0	0	0
Cluster_3418	Bacteria	TM6 (Dependentiae)	unknown class	unknown order	unknown family	unknown genus	unknown species	0	0	0	0	0	378	0	0	0	0	0	0	0	0	0	0	0	0	0	0	0	0	0	0
Cluster_3419	Bacteria	Proteobacteria	Deltaproteobacteria	Bdellovibrionales	Bdellovibrionaceae	OM27 clade	unknown species	0	0	0	0	0	0	0	0	0	0	0	0	0	0	0	0	0	149	0	0	0	0	0	0
Cluster_3420	Bacteria	Bacteroidetes	Flavobacteriia	Flavobacteriales	Flavobacteriaceae	Aquimarina	Multi-affiliation	0	0	0	2	11	2	0	0	1	7	4	3	0	0	0	13	0	0	0	0	0	1	2	1
Cluster_3423	Bacteria	Proteobacteria	Gammaproteobacteria	Oceanospirillales	Oceanospirillaceae	Multi-affiliation	Multi-affiliation	0	0	0	0	0	0	18	0	23	0	0	0	0	0	0	0	0	0	0	195	0	0	0	0
Cluster_3427	Bacteria	Proteobacteria	Gammaproteobacteria	Oceanospirillales	Oceanospirillaceae	Marinomonas	Marinomonas fungiae	0	0	0	0	0	0	0	0	0	0	0	0	0	2	3	0	0	0	0	0	0	0	0	0
Cluster_3428	Bacteria	Bacteroidetes	Flavobacteriia	Flavobacteriales	Flavobacteriaceae	unknown genus	Tenacibaculum sp.	0	0	0	0	0	0	117	68	0	64	0	0	0	0	0	0	0	0	0	0	0	0	0	0
Cluster_3430	Bacteria	Bacteroidetes	Flavobacteriia	Flavobacteriales	Flavobacteriaceae	Nonlabens	Multi-affiliation	0	0	0	0	0	0	78	75	43	0	0	0	0	0	0	0	0	0	0	0	0	0	0	0
Cluster_3447	Bacteria	Proteobacteria	Gammaproteobacteria	Alteromonadales	Psychromonadaceae	Psychromonas	Psychromonas sp.	0	0	0	0	0	0	0	0	1	0	0	0	0	0	0	0	0	0	0	0	0	1	0	0
Cluster_3452	Bacteria	Bacteroidetes	Flavobacteriia	Flavobacteriales	Flavobacteriaceae	Aquimarina	Multi-affiliation	3	0	0	1	2	0	0	0	0	0	0	0	0	0	0	1	0	0	0	0	0	2	0	0
Cluster_3461	Bacteria	Proteobacteria	Deltaproteobacteria	Bdellovibrionales	Bdellovibrionaceae	OM27 clade	unknown species	0	0	0	0	0	0	0	0	0	0	0	0	0	0	0	0	11	0	0	0	0	0	0	0
Cluster_3478	Bacteria	Cyanobacteria	Cyanobacteria	SubsectionIII	FamilyI	Phormidium	Phormidesmis sp.	0	0	0	0	0	0	0	0	0	0	0	0	0	0	0	0	0	0	0	0	0	0	360	0
Cluster_3482	Bacteria	Bacteroidetes	Flavobacteriia	Flavobacteriales	Flavobacteriaceae	Polaribacter 1	Polaribacter irgensii	0	0	0	1	0	0	20	22	35	0	0	0	0	1	0	0	0	0	0	0	0	0	0	0
Cluster_3486	Bacteria	Planctomycetes	Planctomycetacia	Planctomycetales	Planctomycetaceae	Blastopirellula	unknown species	0	0	0	0	0	0	0	0	0	0	0	0	0	0	0	0	0	358	0	0	0	0	0	0
Cluster_3491	Bacteria	Proteobacteria	Gammaproteobacteria	Gammaproteobacteria Incertae Sedis	unknown family	Marinicella	unknown species	0	0	0	1	1	0	4	2	4	55	45	20	0	1	0	3	0	1	0	1	0	1	0	0
Cluster_3501	Bacteria	Actinobacteria	Actinobacteria	Corynebacteriales	Mycobacteriaceae	Mycobacterium	Multi-affiliation	0	358	0	0	0	0	0	0	0	0	0	0	0	0	0	0	0	0	0	0	0	0	0	0
Cluster_3517	Bacteria	Bacteroidetes	Flavobacteriia	Flavobacteriales	Flavobacteriaceae	Flavobacterium	unknown species	0	0	0	3	4	3	2	2	1	27	28	17	0	0	0	12	1	2	20	0	0	1	0	0
Cluster_3520	Bacteria	Bacteroidetes	Flavobacteriia	Flavobacteriales	Flavobacteriaceae	Muricauda	Muricauda zhangzhouensis	0	0	0	0	0	0	0	0	0	0	57	0	188	0	0	0	0	0	0	0	0	0	0	0
Cluster_3521	Bacteria	Bacteroidetes	Sphingobacteriia	Sphingobacteriales	unknown family	unknown genus	unknown species	0	0	0	0	0	0	0	0	0	0	0	0	0	0	0	0	0	373	0	0	0	0	0	0
Cluster_3528	Bacteria	Proteobacteria	Gammaproteobacteria	Alteromonadales	Alteromonadaceae	Multi-affiliation	Multi-affiliation	0	0	0	0	0	1	2	0	2	34	23	10	0	1	0	2	0	0	0	0	0	0	0	0
Cluster_3532	Bacteria	Planctomycetes	OM190	unknown order	unknown family	unknown genus	unknown species	0	0	0	0	0	0	0	0	0	0	0	0	0	0	0	0	0	0	0	0	0	0	0	352
Cluster_3535	Bacteria	Proteobacteria	Gammaproteobacteria	Thiotrichales	Thiotrichaceae	unknown genus	unknown species	0	0	0	259	0	0	25	47	28	0	0	0	0	0	0	0	0	0	0	0	0	0	0	0
Cluster_3536	Bacteria	Bacteroidetes	Sphingobacteriia	Sphingobacteriales	Saprospiraceae	unknown genus	unknown species	0	0	0	0	0	0	219	50	84	0	0	0	0	0	0	0	0	0	0	0	0	0	0	0
Cluster_3551	Bacteria	Proteobacteria	Gammaproteobacteria	Oceanospirillales	Oleiphilaceae	Oleiphilus	Oleiphilus sp.	0	0	0	0	0	0	0	0	0	0	0	0	0	0	0	0	0	0	0	0	0	0	1	2
Cluster_3559	Bacteria	Proteobacteria	Gammaproteobacteria	Alteromonadales	Alteromonadaceae	Multi-affiliation	Multi-affiliation	0	0	0	0	0	0	0	4	2	0	0	0	1	0	2	0	0	0	0	0	0	0	0	0
Cluster_3561	Bacteria	Bacteroidetes	Flavobacteriia	Flavobacteriales	Cryomorphaceae	NS10 marine group	unknown species	0	0	0	0	0	0	127	0	0	0	0	0	0	0	0	0	0	0	0	0	0	0	0	0
Cluster_3568	Bacteria	Proteobacteria	Alphaproteobacteria	Rhodobacterales	Rhodobacteraceae	Multi-affiliation	Multi-affiliation	0	0	0	0	0	0	0	0	10	0	0	0	0	0	0	0	0	0	0	0	0	0	0	0
Cluster_3590	Bacteria	Bacteroidetes	Flavobacteriia	Flavobacteriales	Flavobacteriaceae	Aquimarina	Aquimarina megaterium XH134	0	0	0	0	0	0	0	1	0	0	0	0	0	1	1	0	0	0	0	0	0	0	0	0
Cluster_3593	Bacteria	Proteobacteria	Deltaproteobacteria	Bdellovibrionales	Bdellovibrionaceae	OM27 clade	unknown species	0	0	0	0	0	0	0	98	0	0	0	0	0	0	0	0	0	0	0	59	0	0	0	0
Cluster_3628	Bacteria	Proteobacteria	Alphaproteobacteria	Rhodobacterales	Rhodobacteraceae	Multi-affiliation	Multi-affiliation	0	0	0	0	1	1	0	0	0	12	20	5	0	1	1	1	1	0	0	0	0	0	0	0
Cluster_3636	Bacteria	Proteobacteria	Gammaproteobacteria	Vibrionales	Vibrionaceae	Vibrio	Multi-affiliation	0	0	0	0	0	0	2	3	0	0	0	0	0	0	0	0	0	0	0	0	0	0	0	0
Cluster_3638	Bacteria	Bacteroidetes	Cytophagia	Cytophagales	Flammeovirgaceae	unknown genus	unknown species	0	0	0	0	0	0	49	0	0	0	0	0	0	0	0	0	0	0	0	0	0	0	0	0
Cluster_3645	Bacteria	Proteobacteria	Alphaproteobacteria	Rhodobacterales	Rhodobacteraceae	Halocynthiibacter	Multi-affiliation	0	0	0	0	266	0	0	0	0	0	0	0	0	0	0	0	0	0	0	0	0	0	0	0
Cluster_3672	Bacteria	Proteobacteria	Gammaproteobacteria	Alteromonadales	Pseudoalteromonadaceae	Pseudoalteromonas	Pseudoalteromonas sp.	0	0	0	0	0	0	3	1	14	0	0	0	5	31	12	0	0	0	0	0	0	0	0	0
Cluster_3680	Bacteria	Bacteroidetes	Sphingobacteriia	Sphingobacteriales	Saprospiraceae	unknown genus	unknown species	0	0	0	0	264	0	0	0	0	0	0	0	0	0	0	0	0	0	0	0	0	0	0	0
Cluster_3692	Bacteria	Bacteroidetes	Flavobacteriia	Flavobacteriales	Flavobacteriaceae	Pseudofulvibacter	unknown species	0	0	0	0	0	2	76	111	118	11	9	1	0	4	0	0	0	0	0	0	0	0	0	0
Cluster_3705	Bacteria	Proteobacteria	Gammaproteobacteria	Alteromonadales	Pseudoalteromonadaceae	Pseudoalteromonas	Multi-affiliation	0	0	0	1	0	0	0	5	5	12	15	8	1	0	1	0	0	1	0	0	0	1	0	0
Cluster_3708	Bacteria	Proteobacteria	Alphaproteobacteria	Rhodobacterales	Rhodobacteraceae	Sulfitobacter	unknown species	0	0	0	0	0	0	1	0	0	23	41	4	0	0	4	0	0	0	0	0	0	0	0	0
Cluster_3712	Bacteria	Proteobacteria	Gammaproteobacteria	Oceanospirillales	Oleiphilaceae	Oleiphilus	Oleiphilus sp.	0	1	0	0	0	0	0	0	0	2	7	4	0	0	0	0	0	0	0	0	0	2	0	0
Cluster_3728	Bacteria	Bacteroidetes	Flavobacteriia	Flavobacteriales	Flavobacteriaceae	Flavicella	unknown species	0	0	0	0	0	0	21	40	49	0	0	0	0	2	1	0	0	0	0	0	0	4	0	0
Cluster_3737	Bacteria	Proteobacteria	Gammaproteobacteria	Oceanospirillales	Oleiphilaceae	Oleiphilus	unknown species	0	0	0	0	0	0	0	0	0	0	0	0	0	0	0	179	0	0	0	0	0	0	0	0
Cluster_3751	Bacteria	Proteobacteria	Gammaproteobacteria	Alteromonadales	Psychromonadaceae	Psychromonas	unknown species	0	0	0	0	0	0	0	0	5	0	0	0	4	9	3	0	0	0	0	0	0	0	0	0
Cluster_3757	Bacteria	Proteobacteria	Deltaproteobacteria	Myxococcales	Nannocystaceae	Nannocystis	unknown species	0	0	0	0	0	0	0	44	0	0	0	0	0	0	0	0	0	0	0	0	0	0	0	0
Cluster_3759	Bacteria	Proteobacteria	Gammaproteobacteria	Oceanospirillales	Oleiphilaceae	Oleiphilus	unknown species	1	0	0	0	0	0	0	0	1	11	7	7	0	0	0	0	0	0	0	0	0	1	0	0
Cluster_3761	Bacteria	Proteobacteria	Gammaproteobacteria	Alteromonadales	Colwelliaceae	Multi-affiliation	Multi-affiliation	0	0	0	0	0	0	0	0	0	0	1	0	3	4	1	0	0	0	0	0	0	0	0	0
Cluster_3769	Bacteria	Proteobacteria	Gammaproteobacteria	Cellvibrionales	Cellvibrionaceae	Simiduia	unknown species	0	0	0	0	0	2	0	0	0	0	0	0	0	0	0	0	0	0	0	0	0	0	0	0
Cluster_3782	Bacteria	Bacteroidetes	Sphingobacteriia	Sphingobacteriales	Saprospiraceae	Lewinella	unknown species	0	0	0	0	0	0	0	0	0	0	0	0	0	0	0	0	0	313	0	0	0	0	0	0
Cluster_3816	Bacteria	Proteobacteria	Gammaproteobacteria	Cellvibrionales	Cellvibrionaceae	unknown genus	unknown species	0	0	0	0	0	0	0	0	0	48	21	6	0	0	0	0	0	0	0	0	0	0	0	0
Cluster_3831	Bacteria	Actinobacteria	Actinobacteria	Pseudonocardiales	Pseudonocardiaceae	Amycolatopsis	Multi-affiliation	0	0	314	0	0	0	0	0	0	0	0	0	0	0	0	0	0	0	0	0	0	0	0	0
Cluster_3842	Bacteria	Bacteroidetes	Flavobacteriia	Flavobacteriales	NS9 marine group	unknown genus	unknown species	0	0	0	0	0	0	0	0	0	0	0	0	0	0	0	0	0	0	0	0	0	0	0	158
Cluster_3847	Bacteria	Proteobacteria	Gammaproteobacteria	Vibrionales	Vibrionaceae	Vibrio	Vibrio sp.	0	0	0	1	0	0	4	10	14	0	0	0	0	3	0	0	0	0	0	0	0	0	0	0
Cluster_3856	Bacteria	Proteobacteria	Gammaproteobacteria	Alteromonadales	Pseudoalteromonadaceae	Pseudoalteromonas	Pseudoalteromonas sp.	0	0	0	0	0	0	0	0	0	10	29	5	0	0	0	0	0	0	0	0	0	0	0	0
Cluster_3868	Bacteria	Bacteroidetes	Flavobacteriia	Flavobacteriales	Flavobacteriaceae	Polaribacter	Polaribacter sp.	0	0	0	0	0	0	1	0	2	0	0	0	0	0	0	0	0	0	0	0	0	0	1	0
Cluster_3872	Bacteria	Tenericutes	Mollicutes	Mycoplasmatales	Mycoplasmataceae	Mycoplasma	unknown species	2	0	4	0	3	1	0	8	1	0	0	0	0	0	0	1	0	1	2	0	0	6	0	1
Cluster_3893	Bacteria	Proteobacteria	Alphaproteobacteria	Rickettsiales	Mitochondria	unknown genus	unknown species	0	4	0	0	0	0	0	0	0	0	0	0	0	0	0	0	0	0	0	0	0	0	0	0
Cluster_3899	Bacteria	Bacteroidetes	Flavobacteriia	Flavobacteriales	Flavobacteriaceae	Flavobacterium	unknown species	0	0	0	0	0	0	4	0	1	12	13	7	1	1	0	1	0	0	0	0	0	0	0	0
Cluster_3904	Bacteria	Proteobacteria	Gammaproteobacteria	Alteromonadales	Pseudoalteromonadaceae	Pseudoalteromonas	unknown species	0	0	0	1	0	0	4	15	18	6	14	3	2	2	5	0	0	0	0	0	0	0	0	0
Cluster_3910	Bacteria	Proteobacteria	Alphaproteobacteria	Rhodobacterales	Rhodobacteraceae	Aliiroseovarius	Aliiroseovarius pelagivivens	0	0	0	0	0	0	0	121	103	0	0	0	0	0	0	0	0	0	0	0	0	0	0	0
Cluster_3911	Bacteria	Proteobacteria	Gammaproteobacteria	Alteromonadales	Pseudoalteromonadaceae	Pseudoalteromonas	Multi-affiliation	0	0	0	0	0	0	0	5	2	5	5	1	0	0	0	0	0	0	0	0	0	0	0	0
Cluster_3925	Bacteria	Bacteroidetes	Sphingobacteriia	Sphingobacteriales	Saprospiraceae	unknown genus	unknown species	0	0	0	0	0	0	0	64	0	0	0	0	0	0	0	0	0	0	0	0	0	0	0	0
Cluster_3940	Bacteria	Bacteroidetes	Flavobacteriia	Flavobacteriales	Cryomorphaceae	unknown genus	unknown species	0	0	0	0	0	0	0	0	73	0	0	0	0	154	0	0	0	0	0	0	0	0	0	0
Cluster_3954	Bacteria	Proteobacteria	Deltaproteobacteria	Bradymonadales	unknown family	unknown genus	unknown species	0	0	0	0	0	0	0	0	0	0	0	0	0	0	0	253	0	45	0	0	0	0	0	0
Cluster_3958	Bacteria	Proteobacteria	Alphaproteobacteria	Alphaproteobacteria Incertae Sedis	unknown family	unknown genus	unknown species	0	0	0	0	0	0	0	0	0	0	0	0	0	0	0	0	0	0	0	0	2	0	0	0
Cluster_3959	Bacteria	Proteobacteria	Alphaproteobacteria	Multi-affiliation	Multi-affiliation	Multi-affiliation	Multi-affiliation	0	0	0	2	0	0	4	0	1	46	65	18	4	3	2	0	0	0	0	0	0	0	0	0
Cluster_4000	Bacteria	Bacteroidetes	Cytophagia	Cytophagales	Flammeovirgaceae	unknown genus	Marivirga sericea	0	0	0	0	0	0	0	0	0	0	0	0	177	0	0	0	0	0	0	0	0	0	0	0
Cluster_4003	Bacteria	Proteobacteria	Gammaproteobacteria	Vibrionales	Vibrionaceae	Vibrio	Multi-affiliation	0	0	0	0	0	0	0	0	3	0	0	0	0	0	0	0	0	0	0	0	0	0	0	0
Cluster_4010	Bacteria	Bacteroidetes	Flavobacteriia	Flavobacteriales	Flavobacteriaceae	Multi-affiliation	Multi-affiliation	0	5	0	0	0	0	2	0	6	0	0	0	0	0	0	0	0	0	0	0	0	0	1	0
Cluster_4020	Bacteria	Proteobacteria	Deltaproteobacteria	Desulfarculales	Desulfarculaceae	Desulfocarbo	bacterium enrichment culture clone Tol_7	0	0	0	0	298	0	0	0	0	0	0	0	0	0	0	0	0	0	0	0	0	0	0	0
Cluster_4024	Bacteria	Proteobacteria	Alphaproteobacteria	Rhodobacterales	Rhodobacteraceae	unknown genus	unknown species	0	0	0	0	0	2	3	4	9	6	8	2	0	0	0	0	0	0	5	0	0	0	0	0
Cluster_4026	Bacteria	Bacteroidetes	Flavobacteriia	Flavobacteriales	Cryomorphaceae	Salinirepens	unknown species	0	0	0	0	0	0	0	0	0	0	0	0	0	0	0	0	2	0	0	0	0	0	0	0
Cluster_4032	Bacteria	Proteobacteria	Gammaproteobacteria	Alteromonadales	Pseudoalteromonadaceae	Pseudoalteromonas	Multi-affiliation	0	0	0	0	0	0	9	2	18	0	0	0	2	7	5	0	0	0	0	0	0	0	0	0
Cluster_4034	Bacteria	Proteobacteria	Gammaproteobacteria	Oceanospirillales	Oleiphilaceae	Oleiphilus	unknown species	0	0	1	0	0	0	0	0	1	13	24	5	0	0	0	0	0	0	0	0	0	0	0	0
Cluster_4038	Bacteria	Bacteroidetes	Flavobacteriia	Flavobacteriales	Flavobacteriaceae	Polaribacter 1	Polaribacter sp.	0	0	0	0	0	0	27	37	42	0	0	0	1	18	2	0	0	0	0	0	0	0	0	0
Cluster_4054	Bacteria	Proteobacteria	Gammaproteobacteria	Oceanospirillales	Oleiphilaceae	Oleiphilus	Oleiphilus sp.	1	0	0	0	0	0	0	0	0	0	0	0	0	0	0	0	0	0	0	0	0	6	1	1
Cluster_4057	Bacteria	Bacteroidetes	Flavobacteriia	Flavobacteriales	Cryomorphaceae	NS10 marine group	unknown species	0	0	0	0	0	0	1	0	0	0	0	0	0	0	0	0	0	0	0	0	1	0	0	0
Cluster_4062	Bacteria	Bacteroidetes	Sphingobacteriia	Sphingobacteriales	Saprospiraceae	unknown genus	unknown species	0	0	0	0	0	0	0	0	0	0	0	0	0	0	0	0	0	0	0	0	0	0	283	0
Cluster_4064	Bacteria	Bacteroidetes	Cytophagia	Cytophagales	Flammeovirgaceae	Roseivirga	Multi-affiliation	0	0	0	0	0	0	0	0	0	0	0	0	0	96	0	0	0	0	0	0	0	0	0	0
Cluster_4067	Bacteria	Tenericutes	Mollicutes	Mycoplasmatales	Mycoplasmataceae	Mycoplasma	unknown species	0	0	0	2	1	1	3	1	1	0	0	0	0	1	0	3	0	0	6	0	0	1	1	0
Cluster_4106	Bacteria	Proteobacteria	Gammaproteobacteria	KI89A clade	unknown family	unknown genus	unknown species	232	0	0	0	0	0	0	0	0	0	0	0	0	0	0	0	0	0	0	0	0	0	0	0
Cluster_4119	Bacteria	Proteobacteria	Gammaproteobacteria	Alteromonadales	Alteromonadaceae	Marinobacter	unknown species	0	0	0	0	0	0	0	0	0	21	18	5	0	0	0	0	0	0	0	0	0	0	0	0
Cluster_4134	Bacteria	Proteobacteria	Alphaproteobacteria	Rhizobiales	Phyllobacteriaceae	Hoeflea	unknown species	0	0	0	0	0	0	0	21	0	0	0	0	0	0	0	0	0	0	0	0	0	0	0	0
Cluster_4135	Bacteria	Planctomycetes	OM190	unknown order	unknown family	unknown genus	unknown species	0	0	0	0	0	0	0	0	0	0	0	0	281	0	0	0	0	0	0	0	0	0	0	0
Cluster_4144	Bacteria	Proteobacteria	Alphaproteobacteria	Rickettsiales	Mitochondria	unknown genus	unknown species	0	0	0	0	0	0	0	0	26	0	0	0	0	0	0	0	0	0	0	0	0	0	0	0
Cluster_4149	Bacteria	Proteobacteria	Gammaproteobacteria	Alteromonadales	Alteromonadaceae	Salinimonas	Lytechinus variegatus (green sea urchin)	0	0	0	0	0	1	1	1	4	1	0	0	25	55	29	0	0	0	0	0	0	0	0	0
Cluster_4159	Bacteria	Proteobacteria	Gammaproteobacteria	Alteromonadales	Pseudoalteromonadaceae	Pseudoalteromonas	Pseudoalteromonas sp.	0	0	0	0	0	0	2	5	6	10	3	3	0	0	0	1	0	0	0	0	0	0	0	0
Cluster_4160	Bacteria	Proteobacteria	Epsilonproteobacteria	Campylobacterales	Campylobacteraceae	Arcobacter	unknown species	0	0	0	0	0	0	3	7	5	1	0	3	18	20	20	0	0	0	0	0	0	0	0	0
Cluster_4167	Bacteria	Proteobacteria	Gammaproteobacteria	Alteromonadales	Pseudoalteromonadaceae	Psychrosphaera	Multi-affiliation	0	0	0	0	0	0	8	1	16	0	0	0	1	13	8	0	0	0	0	0	0	0	0	0
Cluster_4193	Bacteria	Proteobacteria	Epsilonproteobacteria	Campylobacterales	Campylobacteraceae	Arcobacter	unknown species	0	0	0	0	0	0	1	0	0	0	0	0	4	0	1	0	0	0	0	0	0	0	0	0
Cluster_4198	Bacteria	Bacteroidetes	Flavobacteriia	Flavobacteriales	Flavobacteriaceae	Flavobacterium	unknown species	0	0	0	5	2	3	17	11	22	3	4	6	0	1	0	0	0	0	15	3	0	0	0	0
Cluster_4203	Bacteria	Proteobacteria	Gammaproteobacteria	Alteromonadales	Multi-affiliation	Multi-affiliation	Multi-affiliation	0	0	0	0	0	0	0	0	0	0	0	0	2	12	1	0	0	0	0	0	0	0	0	0
Cluster_4210	Bacteria	Proteobacteria	Gammaproteobacteria	Oceanospirillales	Alcanivoracaceae	Kangiella	Kangiella geojedonensis	0	0	0	0	0	0	0	0	0	0	0	0	0	0	0	0	0	155	0	0	0	0	0	0
Cluster_4236	Bacteria	Proteobacteria	Gammaproteobacteria	Cellvibrionales	Cellvibrionaceae	unknown genus	unknown species	0	0	0	0	0	0	0	0	0	1	0	2	0	0	0	0	0	0	0	0	0	0	0	0
Cluster_4245	Bacteria	Proteobacteria	Betaproteobacteria	Burkholderiales	Comamonadaceae	Delftia	Multi-affiliation	51	0	0	0	0	0	0	0	0	0	0	0	0	0	0	0	0	0	0	0	0	0	0	0
Cluster_4259	Bacteria	Proteobacteria	Gammaproteobacteria	Alteromonadales	Pseudoalteromonadaceae	Pseudoalteromonas	unknown species	0	0	0	0	0	0	12	18	14	0	0	0	0	4	2	0	0	0	0	0	0	0	0	0
Cluster_4272	Bacteria	Proteobacteria	Gammaproteobacteria	Alteromonadales	Pseudoalteromonadaceae	Pseudoalteromonas	Pseudoalteromonas sp.	0	0	0	0	0	0	3	1	1	3	3	0	0	0	0	0	0	0	0	0	0	0	0	0
Cluster_4275	Bacteria	Bacteroidetes	Flavobacteriia	Flavobacteriales	Cryomorphaceae	unknown genus	unknown species	0	0	0	0	0	0	0	0	0	0	0	0	0	0	0	256	0	0	0	0	0	0	0	0
Cluster_4279	Bacteria	Proteobacteria	Gammaproteobacteria	Alteromonadales	Psychromonadaceae	Psychromonas	unknown species	0	0	1	0	0	0	0	0	0	0	0	0	0	0	0	0	0	0	0	0	0	0	0	3
Cluster_4291	Bacteria	Proteobacteria	Gammaproteobacteria	Cellvibrionales	Halieaceae	OM60(NOR5) clade	unknown species	0	0	0	0	256	0	0	0	0	0	0	0	0	0	0	0	0	0	0	0	0	0	0	0
Cluster_4300	Bacteria	Proteobacteria	Gammaproteobacteria	Alteromonadales	Alteromonadaceae	unknown genus	Aestuariibacter sp.	0	1	0	1	0	0	0	2	1	0	0	0	15	53	36	10	5	3	0	4	0	7	0	1
Cluster_4315	Bacteria	Proteobacteria	Gammaproteobacteria	Vibrionales	Vibrionaceae	Vibrio	unknown species	1	0	0	0	0	0	0	0	8	0	0	0	1	1	1	0	0	0	0	0	0	0	0	0
Cluster_4322	Bacteria	Bacteroidetes	Flavobacteriia	Flavobacteriales	Flavobacteriaceae	Flavobacterium	unknown species	0	0	0	0	0	0	20	19	36	0	0	0	4	13	9	0	0	0	0	0	0	0	0	0
Cluster_4337	Bacteria	Proteobacteria	Alphaproteobacteria	Rhodobacterales	Rhodobacteraceae	Thalassobius	Multi-affiliation	0	0	0	0	0	0	0	4	0	12	4	3	0	0	0	0	0	0	0	0	0	0	0	0
Cluster_4341	Bacteria	Proteobacteria	Deltaproteobacteria	Bdellovibrionales	Bacteriovoracaceae	Peredibacter	unknown species	0	0	0	0	0	0	31	9	0	0	0	0	0	0	0	0	0	0	0	0	0	0	0	0
Cluster_4349	Bacteria	Proteobacteria	Alphaproteobacteria	Rhodobacterales	Rhodobacteraceae	unknown genus	unknown species	0	0	0	0	0	0	1	4	3	4	9	3	0	1	2	0	0	0	0	0	0	0	0	0
Cluster_4353	Bacteria	Proteobacteria	Gammaproteobacteria	Oceanospirillales	Oceanospirillaceae	Neptuniibacter	unknown species	0	0	0	0	0	0	28	23	53	0	3	0	0	8	0	0	0	0	1	0	0	0	0	0
Cluster_4359	Bacteria	Bacteroidetes	Flavobacteriia	Flavobacteriales	Flavobacteriaceae	Polaribacter 1	Polaribacter irgensii	0	0	0	0	0	0	17	19	45	0	0	0	0	0	0	0	0	0	0	0	0	5	0	0
Cluster_4360	Bacteria	Proteobacteria	Gammaproteobacteria	Oceanospirillales	SAR86 clade	unknown genus	unknown species	2	0	0	0	0	0	0	0	0	0	0	0	0	0	0	0	0	0	1	0	0	2	0	0
Cluster_4361	Bacteria	Proteobacteria	Gammaproteobacteria	Alteromonadales	Alteromonadaceae	Alteromonas	Alteromonas sp.	0	0	0	0	0	0	0	0	0	21	20	4	0	1	1	0	0	0	0	0	0	0	0	0
Cluster_4367	Bacteria	Proteobacteria	Gammaproteobacteria	Cellvibrionales	Halieaceae	Haliea	unknown species	0	0	0	0	0	0	0	0	0	0	0	0	0	0	0	0	0	0	0	0	0	0	244	0
Cluster_4388	Bacteria	Bacteroidetes	Flavobacteriia	Flavobacteriales	Flavobacteriaceae	Mesoflavibacter	Multi-affiliation	0	0	0	0	7	0	2	1	1	0	0	0	0	1	0	3	0	0	0	0	0	2	0	0
Cluster_4391	Bacteria	Proteobacteria	Alphaproteobacteria	Sphingomonadales	WW2-159	unknown genus	unknown species	0	0	0	0	0	0	0	0	0	0	0	0	119	0	0	0	0	0	0	0	0	0	0	0
Cluster_4398	Bacteria	Proteobacteria	Gammaproteobacteria	Thiotrichales	Piscirickettsiaceae	Methylophaga	unknown species	0	0	0	0	0	0	0	0	0	0	0	0	0	2	0	0	0	0	0	0	0	0	0	0
Cluster_4409	Bacteria	Proteobacteria	Gammaproteobacteria	Alteromonadales	Alteromonadaceae	Salinimonas	Multi-affiliation	0	0	0	0	0	0	0	0	0	21	32	12	0	0	0	0	0	0	0	0	0	0	0	0
Cluster_4410	Bacteria	Proteobacteria	Gammaproteobacteria	Vibrionales	Vibrionaceae	Vibrio	Multi-affiliation	0	0	0	3	0	0	4	9	12	0	1	0	0	2	3	4	1	1	0	0	0	0	0	0
Cluster_4428	Bacteria	Proteobacteria	Alphaproteobacteria	Rhodobacterales	Rhodobacteraceae	Sulfitobacter	Multi-affiliation	0	0	0	0	0	0	0	1	0	66	33	31	0	1	0	0	0	0	0	0	0	0	0	0
Cluster_4439	Bacteria	SR1 (Absconditabacteria)	unknown class	unknown order	unknown family	unknown genus	unknown species	0	0	0	0	0	0	0	250	0	0	0	0	0	0	0	0	0	0	0	0	0	0	0	0
Cluster_4454	Bacteria	Tenericutes	Mollicutes	Mycoplasmatales	Mycoplasmataceae	Mycoplasma	unknown species	0	0	1	0	0	1	0	0	0	0	0	0	0	0	0	0	0	0	0	0	0	2	0	0
Cluster_4459	Bacteria	Bacteroidetes	Sphingobacteriia	Sphingobacteriales	unknown family	unknown genus	unknown species	0	0	0	0	101	39	0	0	0	0	0	0	0	0	62	39	0	0	0	0	0	0	0	0
Cluster_4467	Bacteria	Proteobacteria	Gammaproteobacteria	Alteromonadales	Psychromonadaceae	Psychromonas	Psychromonas arctica	0	0	0	0	0	0	0	2	9	0	0	0	0	0	0	0	0	0	0	0	0	0	0	0
Cluster_4468	Bacteria	Proteobacteria	Gammaproteobacteria	Oceanospirillales	Oleiphilaceae	Oleiphilus	unknown species	0	0	0	0	0	0	0	0	0	0	0	0	0	0	0	0	0	0	0	0	0	4	0	0
Cluster_4469	Bacteria	Bacteroidetes	Flavobacteriia	Flavobacteriales	Flavobacteriaceae	Multi-affiliation	Multi-affiliation	0	1	0	0	0	1	0	0	2	1	0	0	0	0	0	0	0	0	0	0	0	0	0	0
Cluster_4470	Bacteria	Proteobacteria	Alphaproteobacteria	Rhodobacterales	Rhodobacteraceae	Tateyamaria	unknown species	0	0	0	0	0	0	15	83	0	0	0	0	0	0	0	0	0	0	0	0	0	0	0	0
Cluster_4474	Bacteria	Proteobacteria	Alphaproteobacteria	Rhodobacterales	Rhodobacteraceae	Albimonas	Albimonas donghaensis	0	0	0	0	0	0	0	0	0	0	0	0	0	0	0	234	0	0	0	0	0	0	0	0
Cluster_4475	Bacteria	Proteobacteria	Gammaproteobacteria	Vibrionales	Vibrionaceae	Vibrio	Multi-affiliation	0	0	0	0	0	0	0	0	0	0	0	0	1	0	2	0	0	0	0	0	0	0	0	0
Cluster_4478	Bacteria	Proteobacteria	Deltaproteobacteria	Bradymonadales	unknown family	unknown genus	unknown species	0	0	0	0	0	0	0	0	0	0	0	0	0	0	0	245	0	0	0	0	0	0	0	0
Cluster_4480	Bacteria	Proteobacteria	Gammaproteobacteria	Oceanospirillales	Oceanospirillaceae	Neptuniibacter	unknown species	0	0	0	0	0	0	0	0	0	9	7	4	0	0	0	0	0	0	0	0	0	0	0	0
Cluster_4493	Bacteria	Firmicutes	Bacilli	Lactobacillales	Lactobacillaceae	Lactobacillus	Multi-affiliation	0	0	0	0	0	261	0	0	0	0	0	0	0	0	0	0	0	0	0	0	0	0	0	0
Cluster_4530	Bacteria	Proteobacteria	Alphaproteobacteria	Rhodobacterales	Rhodobacteraceae	Albimonas	Multi-affiliation	0	0	0	0	0	0	0	0	0	0	0	0	0	0	0	231	0	0	0	0	0	0	0	0
Cluster_4542	Bacteria	Proteobacteria	Gammaproteobacteria	Vibrionales	Vibrionaceae	Vibrio	Multi-affiliation	0	0	0	0	0	0	0	0	0	0	0	0	0	0	0	2	0	0	0	0	0	0	0	0
Cluster_4544	Bacteria	Bacteroidetes	Flavobacteriia	Flavobacteriales	Cryomorphaceae	unknown genus	unknown species	0	0	0	0	0	0	64	0	0	0	0	0	0	0	0	0	0	0	0	0	0	0	0	0
Cluster_4553	Bacteria	Proteobacteria	ARKICE-90	unknown order	unknown family	unknown genus	unknown species	2	0	0	0	0	0	0	0	0	5	1	2	0	0	0	0	0	0	0	1	0	1	0	2
Cluster_4560	Bacteria	Firmicutes	Clostridia	Clostridiales	Family XII	Fusibacter	unknown species	0	0	0	0	0	0	105	127	0	0	0	0	0	0	0	0	0	0	0	0	0	0	0	0
Cluster_4585	Bacteria	Planctomycetes	Phycisphaerae	Phycisphaerales	Phycisphaeraceae	SM1A02	unknown species	0	242	0	0	0	0	0	0	0	0	0	0	0	0	0	0	0	0	0	0	0	0	0	0
Cluster_4610	Bacteria	Proteobacteria	Gammaproteobacteria	Vibrionales	Vibrionaceae	Vibrio	Multi-affiliation	0	0	0	0	0	0	0	0	1	0	0	0	0	0	2	0	0	0	0	0	0	0	0	0
Cluster_4631	Bacteria	Proteobacteria	Gammaproteobacteria	Alteromonadales	Alteromonadaceae	Multi-affiliation	Multi-affiliation	0	0	0	0	0	0	0	0	0	0	0	0	0	0	0	0	0	0	0	0	0	0	233	0
Cluster_4638	Bacteria	Proteobacteria	Gammaproteobacteria	Vibrionales	Vibrionaceae	Vibrio	unknown species	0	0	0	0	0	0	3	0	4	0	0	0	1	6	2	0	0	0	1	0	0	5	1	0
Cluster_4645	Bacteria	Bacteroidetes	Flavobacteriia	Flavobacteriales	Flavobacteriaceae	Lutibacter	Lutibacter aestuarii	0	0	0	0	0	0	0	30	29	0	0	0	171	0	0	0	0	0	0	0	0	0	0	0
Cluster_4654	Bacteria	Proteobacteria	Gammaproteobacteria	Oceanospirillales	Oceanospirillaceae	Neptuniibacter	unknown species	0	0	0	0	0	0	1	2	4	3	0	0	0	0	0	0	0	0	0	0	0	0	0	0
Cluster_4662	Bacteria	Bacteroidetes	Flavobacteriia	Flavobacteriales	Flavobacteriaceae	Croceibacter	Croceibacter atlanticus HTCC2559	0	0	0	0	0	0	0	1	0	18	43	6	0	4	0	0	0	0	0	0	0	0	0	0
Cluster_4691	Bacteria	Proteobacteria	Alphaproteobacteria	Rhodobacterales	Rhodobacteraceae	Multi-affiliation	Multi-affiliation	0	0	0	0	0	0	1	2	1	0	0	0	0	3	0	0	0	0	0	0	0	0	0	0
Cluster_4692	Bacteria	Proteobacteria	Alphaproteobacteria	Rhodobacterales	Rhodobacteraceae	Thalassobius	Multi-affiliation	0	0	0	0	0	0	0	0	1	6	3	0	0	0	0	0	0	0	0	0	0	0	0	0
Cluster_4700	Bacteria	Proteobacteria	Gammaproteobacteria	Alteromonadales	Multi-affiliation	Multi-affiliation	Multi-affiliation	0	0	0	0	0	0	0	0	0	1	0	0	4	1	3	0	0	0	0	0	0	0	0	0
Cluster_4714	Bacteria	Proteobacteria	Alphaproteobacteria	Rhodobacterales	Rhodobacteraceae	Roseobacter	Multi-affiliation	0	0	0	1	0	0	0	0	0	0	3	2	0	0	0	0	0	0	0	0	0	0	0	0
Cluster_4752	Bacteria	Proteobacteria	Gammaproteobacteria	Vibrionales	Vibrionaceae	Multi-affiliation	Multi-affiliation	0	0	0	1	1	1	20	24	29	0	0	0	0	1	0	21	2	1	7	2	0	0	0	0
Cluster_4770	Bacteria	Proteobacteria	Gammaproteobacteria	Vibrionales	Vibrionaceae	Vibrio	unknown species	0	0	0	0	2	0	19	36	41	0	0	0	6	17	10	0	0	0	4	0	0	0	0	0
Cluster_4780	Bacteria	Tenericutes	Mollicutes	Mycoplasmatales	Mycoplasmataceae	Mycoplasma	unknown species	0	2	0	0	1	0	0	0	0	0	0	0	0	0	0	0	0	0	0	0	0	3	1	0
Cluster_4793	Bacteria	Proteobacteria	AEGEAN-245	unknown order	unknown family	unknown genus	unknown species	0	0	0	0	0	0	0	0	0	0	0	0	1	0	0	0	0	0	0	0	0	0	210	0
Cluster_4797	Bacteria	Proteobacteria	Alphaproteobacteria	Rhodobacterales	Rhodobacteraceae	unknown genus	unknown species	0	0	0	0	0	0	0	0	1	15	23	3	0	0	0	0	1	0	0	0	0	0	0	0
Cluster_4799	Bacteria	Proteobacteria	Multi-affiliation	Multi-affiliation	Multi-affiliation	Multi-affiliation	Multi-affiliation	0	0	0	0	0	0	0	1	0	1	2	2	0	0	0	0	0	0	0	0	0	0	0	0
Cluster_4805	Bacteria	Proteobacteria	Gammaproteobacteria	Alteromonadales	Alteromonadaceae	Aestuariibacter	unknown species	0	0	0	0	0	0	0	0	21	0	0	0	0	0	0	0	0	0	0	0	0	0	0	0
Cluster_4811	Bacteria	Proteobacteria	Alphaproteobacteria	Rhodobacterales	Rhodobacteraceae	Sulfitobacter	Multi-affiliation	0	0	0	0	0	0	0	0	0	14	14	11	0	0	0	0	0	0	0	0	0	0	0	0
Cluster_4816	Bacteria	Proteobacteria	Alphaproteobacteria	Rhodobacterales	Rhodobacteraceae	Sulfitobacter	alpha proteobacterium Fuc4	0	0	0	0	0	0	0	0	0	0	0	0	0	0	0	0	210	0	0	0	0	0	0	0
Cluster_4825	Bacteria	Bacteroidetes	Flavobacteriia	Flavobacteriales	Flavobacteriaceae	Multi-affiliation	Multi-affiliation	0	0	0	0	2	0	3	0	7	2	0	0	0	0	0	0	0	0	0	0	0	0	0	0
Cluster_4833	Bacteria	Chlamydiae	Chlamydiae	Chlamydiales	Simkaniaceae	unknown genus	unknown species	0	0	0	0	0	0	0	0	85	0	0	0	0	0	0	0	0	0	0	0	0	0	0	0
Cluster_4834	Bacteria	Bacteroidetes	Flavobacteriia	Flavobacteriales	Flavobacteriaceae	Mesoflavibacter	Multi-affiliation	0	0	0	1	6	5	0	0	0	1	10	1	0	0	0	3	1	0	0	0	0	3	1	0
Cluster_4838	Bacteria	Proteobacteria	Alphaproteobacteria	Rhodobacterales	Rhodobacteraceae	Ruegeria	Multi-affiliation	207	0	0	0	0	0	0	0	0	0	0	0	0	0	0	0	0	0	0	0	0	0	0	0
Cluster_4845	Bacteria	Proteobacteria	Gammaproteobacteria	Multi-affiliation	Multi-affiliation	Multi-affiliation	Multi-affiliation	0	0	0	0	0	0	0	0	1	0	0	0	0	0	0	0	0	0	1	1	0	0	0	0
Cluster_4846	Bacteria	Proteobacteria	Gammaproteobacteria	Oceanospirillales	Oceanospirillaceae	Oleibacter	unknown species	0	0	0	0	0	0	0	0	0	4	7	5	0	0	0	0	0	0	0	0	0	0	0	0
Cluster_4851	Bacteria	Proteobacteria	Gammaproteobacteria	Chromatiales	Granulosicoccaceae	Granulosicoccus	unknown species	0	0	0	0	0	0	0	0	0	0	0	0	0	0	0	0	0	0	0	0	0	0	222	0
Cluster_4857	Bacteria	Bacteroidetes	Flavobacteriia	Flavobacteriales	Cryomorphaceae	Multi-affiliation	Multi-affiliation	0	0	0	0	0	0	5	0	2	0	0	0	0	0	0	0	0	0	0	0	0	0	0	0
Cluster_4868	Bacteria	Proteobacteria	Epsilonproteobacteria	Campylobacterales	Campylobacteraceae	Arcobacter	unknown species	0	0	0	0	0	0	0	2	2	0	0	0	6	0	0	0	0	0	0	0	0	0	0	0
Cluster_4871	Bacteria	Proteobacteria	Gammaproteobacteria	Vibrionales	Vibrionaceae	Vibrio	Multi-affiliation	0	0	0	0	0	0	1	0	1	0	0	0	0	9	6	0	0	0	0	0	0	0	0	0
Cluster_4888	Bacteria	Bacteroidetes	Flavobacteriia	Flavobacteriales	Flavobacteriaceae	unknown genus	unknown species	0	0	0	0	0	0	0	0	0	0	6	1	0	0	0	0	0	0	0	0	0	0	0	0
Cluster_4891	Bacteria	Bacteroidetes	Flavobacteriia	Flavobacteriales	Cryomorphaceae	unknown genus	unknown species	0	0	0	0	0	0	0	0	0	0	0	0	122	83	0	0	0	0	0	0	0	0	0	0
Cluster_4898	Bacteria	Proteobacteria	Gammaproteobacteria	Alteromonadales	Alteromonadaceae	Alteromonas	unidentified marine bacterioplankton	0	0	0	0	0	0	0	0	0	2	0	0	0	0	0	0	0	0	0	0	0	0	0	0
Cluster_4900	Bacteria	Proteobacteria	Gammaproteobacteria	Oceanospirillales	SAR86 clade	unknown genus	unknown species	0	0	0	0	0	0	2	0	3	4	1	0	0	0	0	0	0	0	0	0	0	0	0	0
Cluster_4912	Bacteria	Proteobacteria	Gammaproteobacteria	Vibrionales	Vibrionaceae	Vibrio	Multi-affiliation	0	0	0	147	0	0	0	0	23	0	0	0	0	67	0	0	0	0	0	0	0	0	0	0
Cluster_4926	Bacteria	Proteobacteria	Gammaproteobacteria	Oceanospirillales	Oceanospirillaceae	Neptuniibacter	unknown species	0	0	0	0	0	0	0	0	0	0	1	2	0	0	0	0	0	0	0	0	0	0	0	0
Cluster_4944	Bacteria	Bacteroidetes	Flavobacteriia	Flavobacteriales	Flavobacteriaceae	Subsaxibacter	Multi-affiliation	0	0	0	0	0	0	0	0	0	54	0	0	0	92	53	0	0	0	0	0	0	0	0	0
Cluster_4956	Bacteria	Peregrinibacteria	unknown class	unknown order	unknown family	unknown genus	unknown species	0	0	0	0	0	0	0	0	0	0	0	0	198	0	0	0	0	0	0	0	0	1	0	0
Cluster_4957	Bacteria	Proteobacteria	Gammaproteobacteria	Alteromonadales	Psychromonadaceae	Psychromonas	unknown species	1	1	0	0	0	0	0	0	0	0	0	0	0	1	1	0	0	0	0	0	0	2	0	0
Cluster_4958	Bacteria	Proteobacteria	Epsilonproteobacteria	Campylobacterales	Campylobacteraceae	Arcobacter	unknown species	0	0	0	0	0	0	0	0	7	0	0	0	8	21	18	0	0	0	0	0	0	0	0	0
Cluster_4960	Bacteria	Proteobacteria	Gammaproteobacteria	Oceanospirillales	Oceanospirillaceae	Neptuniibacter	unknown species	0	0	0	0	0	0	5	3	3	12	6	3	0	1	0	0	0	0	0	0	0	2	0	0
Cluster_4967	Bacteria	Proteobacteria	Alphaproteobacteria	Rhodobacterales	Rhodobacteraceae	Phaeobacter	Multi-affiliation	0	0	0	0	0	0	0	0	2	0	0	0	0	0	0	0	0	0	0	0	0	0	0	0
Cluster_4988	Bacteria	Proteobacteria	Gammaproteobacteria	Oceanospirillales	Oleiphilaceae	Oleiphilus	Oleiphilus sp.	0	0	0	0	0	0	0	0	0	1	6	2	0	0	0	0	0	0	0	0	0	0	0	0
Cluster_4995	Bacteria	Proteobacteria	Alphaproteobacteria	Rhodobacterales	Rhodobacteraceae	Thalassococcus	unknown species	0	0	0	0	0	0	0	1	0	14	23	15	1	2	0	0	0	0	3	0	0	0	0	0
Cluster_4996	Bacteria	Proteobacteria	Gammaproteobacteria	Cellvibrionales	Spongiibacteraceae	BD1-7 clade	unknown species	195	0	0	0	0	0	0	0	0	0	0	0	0	0	0	0	0	0	0	0	0	0	0	0
Cluster_5000	Bacteria	Proteobacteria	Alphaproteobacteria	Rhodobacterales	Rhodobacteraceae	unknown genus	unknown species	0	0	0	0	0	0	4	11	14	30	22	15	1	0	0	1	0	0	5	3	0	0	0	0
Cluster_5004	Bacteria	Proteobacteria	Gammaproteobacteria	Alteromonadales	Psychromonadaceae	Psychromonas	Multi-affiliation	0	0	0	0	0	0	2	1	1	0	0	0	0	0	0	0	0	0	0	0	0	0	0	0
Cluster_5010	Bacteria	Planctomycetes	Planctomycetacia	Planctomycetales	Planctomycetaceae	Planctomyces	unknown species	200	0	0	0	0	0	0	0	0	0	0	0	0	0	0	0	0	0	0	0	0	0	0	0
Cluster_5012	Bacteria	Proteobacteria	Alphaproteobacteria	Rhodobacterales	Rhodobacteraceae	Multi-affiliation	Multi-affiliation	0	0	0	3	0	0	5	9	7	7	5	6	1	1	0	0	0	0	3	0	0	0	0	0
Cluster_5013	Bacteria	Bacteroidetes	Flavobacteriia	Flavobacteriales	Cryomorphaceae	Fluviicola	unknown species	0	0	0	0	0	0	2	0	0	0	0	0	0	0	0	0	0	0	0	0	0	0	0	0
Cluster_5037	Bacteria	Proteobacteria	Gammaproteobacteria	Alteromonadales	Alteromonadaceae	Glaciecola	Glaciecola punicea	0	0	0	0	0	0	0	0	0	0	0	0	0	0	0	202	0	0	0	0	0	0	0	0
Cluster_5043	Bacteria	Proteobacteria	Gammaproteobacteria	Alteromonadales	Pseudoalteromonadaceae	Pseudoalteromonas	Multi-affiliation	0	0	0	0	0	0	3	8	4	0	2	2	0	0	0	0	0	0	0	0	0	0	0	0
Cluster_5048	Bacteria	Proteobacteria	Alphaproteobacteria	Rhodobacterales	Rhodobacteraceae	Sulfitobacter	Sulfitobacter sp.	0	0	0	0	0	0	0	0	0	0	0	0	0	70	0	0	0	0	0	0	0	0	0	0
Cluster_5053	Bacteria	Proteobacteria	Gammaproteobacteria	Vibrionales	Vibrionaceae	Vibrio	Vibrio toranzoniae	0	0	0	0	1	2	7	7	6	0	0	0	0	2	0	6	1	1	0	0	0	0	0	0
Cluster_5061	Bacteria	Bacteroidetes	Flavobacteriia	Flavobacteriales	Flavobacteriaceae	Polaribacter 1	Polaribacter sp.	0	0	0	0	0	0	29	33	53	0	0	0	0	2	1	0	0	0	0	0	0	0	0	0
Cluster_5070	Bacteria	Bacteroidetes	Flavobacteriia	Flavobacteriales	Flavobacteriaceae	Pseudofulvibacter	unknown species	0	0	0	0	0	0	0	0	0	0	0	0	0	3	0	0	0	0	0	0	0	0	0	0
Cluster_5076	Bacteria	Proteobacteria	Gammaproteobacteria	Alteromonadales	Alteromonadaceae	Marinobacter	Multi-affiliation	0	0	0	0	0	0	0	0	0	3	4	0	0	0	0	0	0	0	0	0	0	0	0	0
Cluster_5077	Bacteria	Proteobacteria	Gammaproteobacteria	Vibrionales	Vibrionaceae	Vibrio	Multi-affiliation	0	0	0	0	0	2	6	6	9	0	0	0	1	8	5	4	2	1	1	0	0	0	0	0
Cluster_5088	Bacteria	Bacteroidetes	Flavobacteriia	Flavobacteriales	Flavobacteriaceae	Polaribacter	Polaribacter sp.	0	0	0	0	0	0	25	41	46	0	0	0	0	0	0	0	0	0	0	0	0	3	0	0
Cluster_5090	Bacteria	Proteobacteria	Gammaproteobacteria	Cellvibrionales	Cellvibrionaceae	unknown genus	unknown species	0	0	0	0	0	0	0	0	0	3	3	0	0	0	0	0	0	0	0	0	0	0	0	0
Cluster_5103	Bacteria	Proteobacteria	Alphaproteobacteria	Rhodobacterales	Rhodobacteraceae	Tateyamaria	Multi-affiliation	0	0	0	0	0	0	0	0	1	0	0	0	0	0	142	0	0	0	0	0	0	0	0	0
Cluster_5109	Bacteria	Bacteroidetes	Flavobacteriia	Flavobacteriales	Flavobacteriaceae	Pseudofulvibacter	unknown species	0	0	0	0	0	5	12	11	12	0	1	0	0	0	0	0	0	0	0	0	0	0	0	0
Cluster_5115	Bacteria	Proteobacteria	Gammaproteobacteria	Cellvibrionales	Halieaceae	Halioglobus	unknown species	0	0	0	190	0	0	0	0	0	0	0	0	0	0	0	0	0	0	0	0	0	0	0	0
Cluster_5138	Bacteria	Bacteroidetes	Flavobacteriia	Flavobacteriales	Flavobacteriaceae	Aquimarina	Aquimarina atlantica	0	0	0	0	0	0	0	0	0	0	0	0	0	0	0	3	0	0	0	0	0	0	0	0
Cluster_5142	Bacteria	Planctomycetes	BD7-11	unknown order	unknown family	unknown genus	unknown species	192	0	0	0	0	0	0	0	0	0	0	0	0	0	0	0	0	0	0	0	0	0	0	0
Cluster_5147	Bacteria	Tenericutes	Mollicutes	Mycoplasmatales	Mycoplasmataceae	Mycoplasma	unknown species	0	0	0	0	0	2	1	2	0	0	0	0	0	0	1	0	0	0	0	0	0	0	0	0
Cluster_5148	Bacteria	Chloroflexi	Ardenticatenia	unknown order	unknown family	unknown genus	unknown species	32	0	0	0	0	0	0	0	0	0	0	0	0	0	0	0	0	0	0	0	0	0	2	0
Cluster_5150	Bacteria	Bacteroidetes	Flavobacteriia	Flavobacteriales	Flavobacteriaceae	Multi-affiliation	Multi-affiliation	0	1	0	2	4	2	5	2	6	8	9	2	0	1	0	10	2	1	1	1	0	3	0	0
Cluster_5169	Bacteria	Proteobacteria	Gammaproteobacteria	HTA4	unknown family	unknown genus	unknown species	0	0	0	0	0	0	0	0	0	0	0	0	0	0	0	0	0	0	0	0	0	0	192	0
Cluster_5177	Bacteria	Proteobacteria	Gammaproteobacteria	Alteromonadales	Psychromonadaceae	Psychromonas	Multi-affiliation	3	1	2	0	0	0	0	0	0	0	0	0	0	0	0	0	0	0	1	0	0	1	0	1
Cluster_5185	Bacteria	Proteobacteria	Alphaproteobacteria	Rhodobacterales	Rhodobacteraceae	unknown genus	unknown species	0	0	1	1	1	5	5	3	4	14	19	7	1	6	5	0	0	0	54	0	0	12	0	0
Cluster_5190	Bacteria	Bacteroidetes	Flavobacteriia	Flavobacteriales	Flavobacteriaceae	Pseudofulvibacter	unknown species	0	0	0	0	0	0	0	1	2	0	0	0	0	0	0	0	0	0	0	0	0	0	0	0
Cluster_5200	Bacteria	Tenericutes	Mollicutes	Mycoplasmatales	Mycoplasmataceae	Mycoplasma	unknown species	0	0	0	4	0	0	1	1	3	0	0	0	0	0	1	6	0	0	1	0	0	0	0	0
Cluster_5201	Bacteria	Proteobacteria	Gammaproteobacteria	Oceanospirillales	Oceanospirillaceae	Marinomonas	Multi-affiliation	0	0	0	0	0	0	3	2	0	0	0	0	0	4	2	0	0	0	1	0	0	0	0	0
Cluster_5210	Bacteria	Bacteroidetes	Flavobacteriia	Flavobacteriales	Flavobacteriaceae	Multi-affiliation	Multi-affiliation	0	0	0	0	0	0	49	95	97	0	0	0	0	49	0	0	0	0	0	0	0	0	0	0
Cluster_5218	Bacteria	Proteobacteria	Gammaproteobacteria	Oceanospirillales	Multi-affiliation	Multi-affiliation	Multi-affiliation	0	0	0	0	0	0	2	0	2	3	2	0	18	71	59	0	1	0	0	0	0	1	0	0
Cluster_5220	Bacteria	Proteobacteria	Gammaproteobacteria	Vibrionales	Vibrionaceae	Vibrio	unknown species	0	0	0	2	0	2	27	36	75	0	0	0	26	53	61	0	0	0	0	1	0	0	0	0
Cluster_5222	Bacteria	Bacteroidetes	Flavobacteriia	Flavobacteriales	Flavobacteriaceae	Formosa	Multi-affiliation	0	0	0	0	0	0	8	6	6	36	33	7	0	0	0	0	0	0	0	0	0	0	0	0
Cluster_5281	Bacteria	Bacteroidetes	Flavobacteriia	Flavobacteriales	Flavobacteriaceae	Polaribacter 2	unknown species	1	0	0	0	0	0	3	1	4	0	0	0	0	0	0	0	0	0	0	0	0	6	1	6
Cluster_5287	Bacteria	Proteobacteria	Gammaproteobacteria	Vibrionales	Vibrionaceae	Vibrio	Multi-affiliation	0	0	0	1	0	1	1	1	0	0	0	0	1	1	2	3	0	1	0	0	0	0	0	0
Cluster_5298	Bacteria	Proteobacteria	Deltaproteobacteria	Myxococcales	Nannocystaceae	Nannocystis	unknown species	0	0	186	0	0	0	0	0	0	0	0	0	0	0	0	0	0	0	0	0	0	0	0	0
Cluster_5314	Bacteria	Proteobacteria	Gammaproteobacteria	Alteromonadales	Alteromonadaceae	Multi-affiliation	Multi-affiliation	0	0	0	0	0	0	2	2	0	0	0	0	10	49	34	0	0	0	0	3	0	0	0	0
Cluster_5329	Bacteria	Proteobacteria	Gammaproteobacteria	Alteromonadales	Pseudoalteromonadaceae	Pseudoalteromonas	Multi-affiliation	0	0	0	0	0	0	0	0	0	0	0	0	0	1	1	0	0	0	0	0	0	0	0	0
Cluster_5330	Bacteria	Proteobacteria	Gammaproteobacteria	Oceanospirillales	Oceanospirillaceae	Neptuniibacter	Neptuniibacter sp.	0	0	0	0	0	0	1	2	2	0	1	1	0	0	0	0	0	0	0	0	0	1	0	0
Cluster_5338	Bacteria	Proteobacteria	Gammaproteobacteria	Alteromonadales	Alteromonadaceae	Multi-affiliation	Multi-affiliation	0	0	0	0	0	0	0	0	0	7	23	11	0	1	1	0	0	0	0	0	0	0	0	0
Cluster_5344	Bacteria	Proteobacteria	Gammaproteobacteria	Alteromonadales	Pseudoalteromonadaceae	Pseudoalteromonas	Multi-affiliation	0	0	0	0	2	0	1	0	1	11	20	7	0	0	0	0	0	0	0	0	0	0	0	0
Cluster_5358	Bacteria	Proteobacteria	Gammaproteobacteria	Oceanospirillales	Oceanospirillaceae	Marinobacterium	unknown species	0	0	0	0	0	0	0	2	0	0	0	0	0	1	0	0	0	0	0	0	0	0	0	0
Cluster_5365	Bacteria	Bacteroidetes	Flavobacteriia	Flavobacteriales	Flavobacteriaceae	Mesoflavibacter	Multi-affiliation	0	0	0	3	5	1	4	0	9	4	1	3	0	0	0	4	0	0	14	0	0	1	0	0
Cluster_5373	Bacteria	Proteobacteria	Alphaproteobacteria	Rhodobacterales	Rhodobacteraceae	unknown genus	Multi-affiliation	0	0	0	0	0	0	0	0	0	0	0	0	3	1	0	3	0	0	0	0	0	0	0	0
Cluster_5381	Bacteria	Proteobacteria	Alphaproteobacteria	Rhodobacterales	Rhodobacteraceae	Sulfitobacter	Multi-affiliation	0	0	0	0	0	0	0	0	0	50	30	19	0	0	0	0	0	0	0	0	0	0	0	0
Cluster_5383	Bacteria	Bacteroidetes	Flavobacteriia	Flavobacteriales	Flavobacteriaceae	Olleya	Lacinutrix sp.	0	0	0	0	0	0	0	0	1	5	2	1	0	0	0	0	0	0	1	0	0	0	0	0
Cluster_5399	Bacteria	Proteobacteria	Gammaproteobacteria	Vibrionales	Vibrionaceae	Vibrio	unknown species	1	0	1	0	0	0	0	0	1	2	0	0	2	8	1	0	0	0	7	0	0	1	0	0
Cluster_5413	Bacteria	Bacteroidetes	Flavobacteriia	Flavobacteriales	Flavobacteriaceae	Mesoflavibacter	Multi-affiliation	0	0	0	0	0	0	3	0	0	0	0	0	0	0	0	0	0	2	0	0	0	0	0	0
Cluster_5414	Bacteria	Bacteroidetes	Flavobacteriia	Flavobacteriales	Cryomorphaceae	Salinirepens	unknown species	0	0	0	0	0	0	0	2	0	0	0	0	0	0	0	0	0	0	0	0	0	0	0	0
Cluster_5432	Bacteria	Verrucomicrobia	Opitutae	Opitutae vadinHA64	unknown family	unknown genus	unknown species	0	0	0	0	0	0	0	0	0	0	0	0	0	0	0	0	0	174	0	0	0	0	0	0
Cluster_5434	Bacteria	Bacteroidetes	Flavobacteriia	Flavobacteriales	Flavobacteriaceae	Pseudofulvibacter	unknown species	0	0	0	0	0	9	33	26	26	2	2	0	0	1	0	0	0	0	0	0	0	0	0	0
Cluster_5436	Bacteria	Proteobacteria	Alphaproteobacteria	Rhodobacterales	Rhodobacteraceae	unknown genus	unknown species	0	0	0	0	0	0	0	0	0	29	33	20	0	0	0	0	0	0	1	0	0	0	0	0
Cluster_5443	Bacteria	Proteobacteria	Gammaproteobacteria	Alteromonadales	Alteromonadaceae	Alteromonas	unknown species	0	0	0	0	0	0	6	2	3	0	0	0	3	0	0	0	0	0	0	0	0	0	0	0
Cluster_5461	Bacteria	Bacteroidetes	Flavobacteriia	Flavobacteriales	Flavobacteriaceae	Polaribacter 1	Polaribacter irgensii	0	0	0	0	0	0	3	1	3	0	0	0	0	2	0	0	0	0	0	0	0	1	0	0
Cluster_5462	Bacteria	Proteobacteria	Gammaproteobacteria	Alteromonadales	Psychromonadaceae	Psychromonas	unknown species	0	0	0	0	0	0	0	1	1	0	0	0	0	0	0	0	0	0	0	0	0	0	0	0
Cluster_5479	Bacteria	Bacteroidetes	Flavobacteriia	Flavobacteriales	Flavobacteriaceae	Multi-affiliation	Multi-affiliation	0	0	0	0	0	0	1	7	4	29	12	1	0	0	0	0	0	0	1	0	0	0	0	0
Cluster_5489	Bacteria	FBP	unknown class	unknown order	unknown family	unknown genus	unknown species	0	0	0	0	0	0	0	0	0	0	168	0	0	0	0	0	0	0	0	0	0	0	0	0
Cluster_5494	Bacteria	Bacteroidetes	Cytophagia	Cytophagales	Cytophagaceae	Flexibacter	Flexibacter litoralis	0	0	0	0	0	0	1	0	88	0	0	0	0	79	0	0	0	0	0	0	0	0	0	0
Cluster_5496	Bacteria	Bacteroidetes	Flavobacteriia	Flavobacteriales	Flavobacteriaceae	Polaribacter	Polaribacter sp.	0	0	3	0	0	0	0	3	0	0	0	0	0	0	0	0	0	0	0	0	0	0	0	0
Cluster_5512	Bacteria	Bacteroidetes	Sphingobacteriia	Sphingobacteriales	unknown family	unknown genus	unknown species	0	0	0	167	0	0	0	0	0	0	0	0	0	0	0	0	0	0	0	0	0	0	0	0
Cluster_5521	Bacteria	Proteobacteria	Gammaproteobacteria	Legionellales	Legionellaceae	unknown genus	unknown species	0	0	0	0	101	0	32	0	27	0	0	0	0	0	0	0	0	0	0	0	0	0	0	0
Cluster_5554	Bacteria	Proteobacteria	Alphaproteobacteria	Rhodobacterales	Rhodobacteraceae	Thalassobius	Multi-affiliation	0	0	0	0	0	1	0	0	0	0	1	0	0	0	0	0	0	0	0	0	0	0	0	0
Cluster_5556	Bacteria	Proteobacteria	Gammaproteobacteria	Vibrionales	Vibrionaceae	Vibrio	unknown species	0	0	0	1	0	0	9	20	30	0	0	0	6	9	7	3	0	0	3	1	0	0	0	0
Cluster_5579	Bacteria	Bacteroidetes	Flavobacteriia	Flavobacteriales	Flavobacteriaceae	Polaribacter 2	unknown species	0	4	0	0	0	0	0	1	2	0	0	0	0	0	0	0	0	0	0	0	0	5	0	0
Cluster_5587	Bacteria	Proteobacteria	Gammaproteobacteria	Cellvibrionales	Halieaceae	Luminiphilus	unknown species	0	0	0	0	0	0	0	0	0	0	0	1	0	0	0	0	0	0	0	0	0	1	0	2
Cluster_5589	Bacteria	Proteobacteria	Alphaproteobacteria	Rickettsiales	Holosporaceae	unknown genus	unknown species	0	0	0	0	0	0	0	0	45	0	0	0	0	0	0	0	0	0	0	0	0	0	0	0
Cluster_5607	Bacteria	Proteobacteria	Gammaproteobacteria	Vibrionales	Vibrionaceae	Vibrio	Multi-affiliation	0	0	0	0	0	0	23	34	51	3	2	1	0	2	0	0	0	0	3	1	0	0	0	0
Cluster_5608	Bacteria	Proteobacteria	Gammaproteobacteria	Oceanospirillales	Oceanospirillaceae	Oceanospirillum	Oceanospirillum sp.	0	0	0	0	0	0	0	42	90	0	0	0	0	0	0	0	0	0	0	0	0	0	0	0
Cluster_5609	Bacteria	Bacteroidetes	Flavobacteriia	Flavobacteriales	Flavobacteriaceae	Aquibacter	unknown species	0	0	0	0	0	0	3	0	1	0	0	0	0	0	0	0	0	0	0	0	0	0	0	0
Cluster_5610	Bacteria	Proteobacteria	Gammaproteobacteria	Vibrionales	Vibrionaceae	Vibrio	Multi-affiliation	0	0	0	0	0	0	0	0	1	0	0	0	0	1	0	0	0	0	0	0	0	0	0	0
Cluster_5616	Bacteria	Proteobacteria	Gammaproteobacteria	Alteromonadales	Psychromonadaceae	Psychromonas	Psychromonas sp.	0	0	0	0	0	0	0	0	2	0	0	0	0	0	0	0	0	0	0	0	0	2	0	2
Cluster_5627	Bacteria	Planctomycetes	OM190	unknown order	unknown family	unknown genus	unknown species	0	0	0	0	0	0	0	0	0	0	0	0	0	0	0	0	0	0	0	0	0	0	0	161
Cluster_5641	Bacteria	Bacteroidetes	Bacteroidia	Bacteroidales	Marinilabiaceae	Marinifilum	Marinifilum sp.	163	0	0	0	0	0	0	0	0	0	0	0	0	0	0	0	0	0	0	0	0	0	0	0
Cluster_5646	Bacteria	Fibrobacteres	Chitinivibrionia	possible order 07	unknown family	unknown genus	unknown species	0	0	0	0	0	0	29	21	107	0	0	0	0	0	0	0	0	0	0	0	0	0	0	0
Cluster_5649	Bacteria	Proteobacteria	Betaproteobacteria	Methylophilales	Methylophilaceae	Methylotenera	unknown species	0	0	0	0	0	0	0	0	0	0	0	34	0	0	0	0	0	0	0	0	0	0	0	0
Cluster_5655	Bacteria	Proteobacteria	Deltaproteobacteria	Bdellovibrionales	Bacteriovoracaceae	unknown genus	unknown species	0	172	0	0	0	0	0	0	0	0	0	0	0	0	0	0	0	0	0	0	0	0	0	0
Cluster_5658	Bacteria	Proteobacteria	Gammaproteobacteria	Alteromonadales	Alteromonadaceae	Marinobacter	Multi-affiliation	0	0	0	0	0	0	0	0	0	29	25	8	0	0	0	0	0	0	0	0	0	0	0	0
Cluster_5663	Bacteria	Proteobacteria	Gammaproteobacteria	Alteromonadales	Pseudoalteromonadaceae	Pseudoalteromonas	Multi-affiliation	0	0	0	0	0	0	6	19	13	0	0	0	0	0	0	0	0	0	0	0	0	0	0	0
Cluster_5664	Bacteria	Proteobacteria	Gammaproteobacteria	Oceanospirillales	Oceanospirillaceae	Oceanospirillum	Oceanospirillum sp.	0	0	0	0	0	0	0	0	2	0	0	0	1	3	4	0	0	0	0	0	0	0	0	0
Cluster_5671	Bacteria	Proteobacteria	Gammaproteobacteria	Alteromonadales	Pseudoalteromonadaceae	Pseudoalteromonas	Multi-affiliation	0	0	0	0	0	0	3	2	1	15	7	3	0	0	0	0	0	1	0	0	0	0	0	0
Cluster_5689	Bacteria	Bacteroidetes	Flavobacteriia	Flavobacteriales	Flavobacteriaceae	Aquimarina	Multi-affiliation	0	0	0	0	2	0	0	0	0	1	3	0	0	0	0	0	0	0	0	0	0	0	0	0
Cluster_5698	Bacteria	Tenericutes	Mollicutes	Mycoplasmatales	Mycoplasmataceae	unknown genus	unknown species	0	2	0	0	0	0	0	0	0	0	0	0	0	0	0	0	0	0	0	0	0	0	0	0
Cluster_5704	Bacteria	Proteobacteria	Alphaproteobacteria	Rhodobacterales	Rhodobacteraceae	unknown genus	unknown species	0	0	0	0	0	0	0	2	0	16	14	9	1	5	0	0	0	0	0	0	0	2	0	0
Cluster_5705	Bacteria	Bacteroidetes	Flavobacteriia	Flavobacteriales	Flavobacteriaceae	Multi-affiliation	Multi-affiliation	0	0	0	0	1	0	0	0	0	15	19	12	0	2	0	0	2	0	0	0	0	0	0	0
Cluster_5711	Bacteria	Proteobacteria	Gammaproteobacteria	Cellvibrionales	Cellvibrionaceae	Umboniibacter	unknown species	0	0	0	0	0	0	14	23	21	0	0	0	0	0	0	0	0	0	0	0	0	0	0	0
Cluster_5714	Bacteria	Proteobacteria	Gammaproteobacteria	Alteromonadales	Pseudoalteromonadaceae	Algicola	unknown species	0	0	0	0	0	0	0	0	1	0	0	0	0	4	0	0	0	0	0	0	0	0	0	0
Cluster_5718	Bacteria	Bacteroidetes	Flavobacteriia	Flavobacteriales	Flavobacteriaceae	Pseudofulvibacter	unknown species	0	0	0	0	0	0	1	4	6	0	0	0	2	3	1	0	0	0	0	0	0	0	0	0
Cluster_5725	Bacteria	Bacteroidetes	Sphingobacteriia	Sphingobacteriales	Saprospiraceae	unknown genus	unknown species	0	0	0	0	0	0	65	29	64	0	0	0	0	0	0	0	0	0	0	0	0	0	0	0
Cluster_5744	Bacteria	Proteobacteria	Alphaproteobacteria	Rhodobacterales	Rhodobacteraceae	Phaeobacter	Multi-affiliation	0	0	0	1	0	0	0	3	2	4	4	1	0	3	0	0	0	0	0	0	0	0	0	0
Cluster_5747	Bacteria	Proteobacteria	Gammaproteobacteria	Vibrionales	Vibrionaceae	Vibrio	Vibrio sp.	0	0	0	0	0	0	0	0	2	0	0	0	0	0	0	0	0	0	0	0	0	0	0	0
Cluster_5751	Bacteria	Proteobacteria	Gammaproteobacteria	Oceanospirillales	Oceanospirillaceae	Oceanospirillum	Oceanospirillum sp.	0	0	0	0	0	0	0	1	1	0	0	0	0	0	2	0	0	0	0	0	0	0	0	0
Cluster_5782	Bacteria	Proteobacteria	Epsilonproteobacteria	Campylobacterales	Campylobacteraceae	Arcobacter	Multi-affiliation	0	0	0	0	0	0	0	2	0	0	0	0	0	0	0	0	0	0	0	0	0	0	0	0
Cluster_5785	Bacteria	Bacteroidetes	Sphingobacteriia	Sphingobacteriales	unknown family	unknown genus	unknown species	0	0	0	0	0	0	0	0	0	0	0	0	0	0	0	165	0	0	0	0	0	0	0	0
Cluster_5793	Bacteria	Proteobacteria	Gammaproteobacteria	Vibrionales	Vibrionaceae	Vibrio	Multi-affiliation	0	0	0	0	0	0	5	11	5	0	0	0	0	0	0	1	0	0	0	1	0	0	0	0
Cluster_5802	Bacteria	Bacteroidetes	Sphingobacteriia	Sphingobacteriales	Saprospiraceae	unknown genus	unknown species	0	0	0	0	0	0	0	0	0	0	0	0	0	146	0	0	0	0	0	0	0	0	0	0
Cluster_5804	Bacteria	Proteobacteria	Gammaproteobacteria	Chromatiales	Granulosicoccaceae	Granulosicoccus	unknown species	0	150	0	0	0	0	0	0	0	0	0	0	0	0	0	0	0	0	0	0	0	0	0	0
Cluster_5821	Bacteria	Proteobacteria	Epsilonproteobacteria	Campylobacterales	Campylobacteraceae	Arcobacter	unknown species	0	0	0	0	0	0	0	82	2	0	0	0	0	0	0	0	0	0	0	0	0	0	0	0
Cluster_5823	Bacteria	Bacteroidetes	Sphingobacteriia	Sphingobacteriales	Saprospiraceae	Phaeodactylibacter	unknown species	0	0	0	14	0	0	0	0	0	0	0	0	0	0	0	0	0	0	0	0	0	0	0	0
Cluster_5827	Bacteria	Proteobacteria	Alphaproteobacteria	Rhodobacterales	Rhodobacteraceae	Multi-affiliation	Multi-affiliation	0	0	0	0	0	0	0	0	0	2	1	0	0	0	0	2	0	0	0	0	0	0	0	0
Cluster_5838	Bacteria	Bacteroidetes	Flavobacteriia	Flavobacteriales	Flavobacteriaceae	Mesoflavibacter	Multi-affiliation	0	0	0	0	5	1	1	0	0	0	0	0	0	0	0	6	2	2	3	0	0	4	0	0
Cluster_5859	Bacteria	Actinobacteria	Acidimicrobiia	Acidimicrobiales	Acidimicrobiaceae	Ilumatobacter	unknown species	0	0	0	0	0	0	0	0	0	0	0	0	0	81	0	0	0	0	0	0	0	0	0	0
Cluster_5876	Bacteria	Proteobacteria	Gammaproteobacteria	Alteromonadales	Pseudoalteromonadaceae	Pseudoalteromonas	Multi-affiliation	0	0	0	0	0	0	0	0	2	3	1	2	0	0	0	0	0	0	0	0	0	0	0	0
Cluster_5886	Bacteria	Tenericutes	Mollicutes	Mycoplasmatales	Mycoplasmataceae	Mycoplasma	unknown species	0	0	0	0	0	0	0	0	1	0	0	0	0	0	0	3	1	0	0	0	0	0	0	0
Cluster_5894	Bacteria	Bacteroidetes	Flavobacteriia	Flavobacteriales	Flavobacteriaceae	Winogradskyella	Multi-affiliation	0	0	0	0	1	0	0	0	2	4	9	0	0	0	0	0	0	0	0	0	0	0	0	0
Cluster_5903	Bacteria	Proteobacteria	Gammaproteobacteria	Alteromonadales	Pseudoalteromonadaceae	Psychrosphaera	Multi-affiliation	0	0	0	0	0	0	7	2	17	0	0	0	0	3	0	0	0	0	0	0	0	0	0	0
Cluster_5934	Bacteria	Proteobacteria	Gammaproteobacteria	Oceanospirillales	Oleiphilaceae	Oleiphilus	Oleiphilus sp.	0	0	0	0	0	0	0	0	0	0	0	0	0	0	0	0	0	0	0	0	0	2	0	0
Cluster_5935	Bacteria	Proteobacteria	Alphaproteobacteria	Rhodobacterales	Rhodobacteraceae	Sulfitobacter	Multi-affiliation	0	0	0	0	0	0	0	0	0	16	11	7	0	0	0	0	0	0	0	0	0	0	0	0
Cluster_5937	Bacteria	Proteobacteria	Gammaproteobacteria	Alteromonadales	Colwelliaceae	Thalassotalea	unknown species	0	0	0	0	0	0	0	29	0	0	0	0	0	28	0	0	0	0	0	0	0	0	0	0
Cluster_5938	Bacteria	Bacteroidetes	Flavobacteriia	Flavobacteriales	Flavobacteriaceae	Multi-affiliation	Multi-affiliation	0	0	0	0	0	0	2	0	2	1	2	0	0	0	0	0	0	0	0	0	0	0	0	0
Cluster_5967	Bacteria	Proteobacteria	Gammaproteobacteria	Oceanospirillales	Oleiphilaceae	Oleiphilus	Oleiphilus sp.	0	0	0	0	0	0	0	0	0	0	0	2	0	0	0	0	0	0	0	0	0	0	0	0
Cluster_5969	Bacteria	Proteobacteria	Gammaproteobacteria	Vibrionales	Vibrionaceae	Vibrio	Vibrio sp.	0	0	0	0	0	0	9	4	17	0	1	0	1	5	18	0	0	0	0	0	0	0	0	0
Cluster_5985	Bacteria	Proteobacteria	Gammaproteobacteria	Multi-affiliation	Multi-affiliation	Multi-affiliation	Multi-affiliation	0	0	0	0	0	0	0	0	0	0	1	0	0	0	0	0	0	0	0	0	0	0	2	0
Cluster_5989	Bacteria	Bacteroidetes	Flavobacteriia	Flavobacteriales	Flavobacteriaceae	Maribacter	Multi-affiliation	0	0	0	0	1	0	0	0	0	39	36	21	0	0	0	0	0	0	0	0	0	0	0	0
Cluster_5995	Bacteria	Bacteroidetes	Flavobacteriia	Flavobacteriales	Flavobacteriaceae	Olleya	Lacinutrix sp.	0	0	0	0	0	0	3	2	18	14	18	13	0	0	0	0	0	0	1	0	0	0	0	0
Cluster_6047	Bacteria	Proteobacteria	Alphaproteobacteria	Sphingomonadales	Sphingomonadaceae	Sphingomonas	Sphingomonas metalli	0	134	0	0	0	0	0	0	0	0	0	0	0	0	0	0	0	0	0	0	0	0	0	0
Cluster_6050	Bacteria	Bacteroidetes	Flavobacteriia	Flavobacteriales	Flavobacteriaceae	Aquimarina	Multi-affiliation	0	1	0	0	0	0	0	0	0	2	4	0	0	0	0	0	0	0	0	0	0	0	0	1
Cluster_6077	Bacteria	Proteobacteria	Alphaproteobacteria	Rhodobacterales	Rhodobacteraceae	Paracoccus	Paracoccus sp.	0	0	0	0	0	0	0	0	0	0	10	0	0	0	0	0	0	0	0	0	0	0	0	0
Cluster_6087	Bacteria	Proteobacteria	Gammaproteobacteria	Oceanospirillales	Oleiphilaceae	Oleiphilus	Oleiphilus sp.	0	0	0	0	0	0	0	0	0	0	0	0	0	0	0	0	0	0	0	0	0	0	2	0
Cluster_6092	Bacteria	Proteobacteria	Gammaproteobacteria	Cellvibrionales	Halieaceae	Luminiphilus	unknown species	0	0	0	0	0	0	0	0	2	0	0	1	0	0	0	0	0	0	0	0	0	0	0	0
Cluster_6137	Bacteria	Tenericutes	Mollicutes	Mycoplasmatales	Mycoplasmataceae	Mycoplasma	unknown species	0	0	0	0	0	0	0	1	0	0	0	0	0	0	0	0	0	0	0	0	0	5	0	0
Cluster_6139	Bacteria	Proteobacteria	Alphaproteobacteria	Rhodobacterales	Rhodobacteraceae	Multi-affiliation	Multi-affiliation	0	0	0	0	4	3	35	26	36	0	6	0	3	7	13	0	0	0	20	0	1	0	0	0
Cluster_6151	Bacteria	Bacteroidetes	Sphingobacteriia	Sphingobacteriales	Saprospiraceae	unknown genus	unknown species	0	0	0	0	0	0	0	0	0	0	0	0	0	142	0	0	0	0	0	0	0	0	0	0
Cluster_6156	Bacteria	Bacteroidetes	Flavobacteriia	Flavobacteriales	Flavobacteriaceae	Leeuwenhoekiella	Multi-affiliation	0	0	0	0	0	0	0	0	0	0	0	0	133	0	0	0	0	0	0	0	0	0	0	0
Cluster_6160	Bacteria	Proteobacteria	Deltaproteobacteria	Bdellovibrionales	Bacteriovoracaceae	Halobacteriovorax	Bacteriovorax sp.	0	0	0	0	0	0	0	37	27	0	0	0	0	0	0	0	0	0	0	0	0	0	0	0
Cluster_6162	Bacteria	Bacteroidetes	Flavobacteriia	Flavobacteriales	Cryomorphaceae	unknown genus	unknown species	2	0	0	0	0	0	0	0	0	0	0	0	0	0	0	0	0	0	0	0	0	0	0	0
Cluster_6163	Bacteria	Proteobacteria	Alphaproteobacteria	Rhodobacterales	Rhodobacteraceae	Roseobacter clade CHAB-I-5 lineage	unknown species	0	0	0	0	0	0	0	0	0	0	0	0	0	0	0	134	0	0	0	0	0	0	0	0
Cluster_6171	Bacteria	Proteobacteria	Multi-affiliation	Multi-affiliation	Multi-affiliation	Multi-affiliation	Multi-affiliation	0	0	0	0	0	0	6	4	11	8	4	3	0	0	0	0	0	0	1	0	0	0	0	0
Cluster_6195	Bacteria	Proteobacteria	Gammaproteobacteria	Oceanospirillales	Oceanospirillaceae	Neptuniibacter	Multi-affiliation	0	0	0	2	0	0	2	13	3	0	0	0	0	0	0	2	0	1	0	0	0	0	0	0
Cluster_6207	Bacteria	Bacteroidetes	Flavobacteriia	Flavobacteriales	Cryomorphaceae	Fluviicola	unknown species	1	1	0	0	0	0	1	0	3	0	0	0	0	0	0	0	0	0	0	0	0	0	0	0
Cluster_6217	Bacteria	Proteobacteria	Gammaproteobacteria	Oceanospirillales	Alcanivoracaceae	Alcanivorax	unknown species	2	0	0	0	0	0	0	0	0	0	2	0	0	0	0	0	0	0	0	0	0	2	0	0
Cluster_6223	Bacteria	Proteobacteria	Alphaproteobacteria	Rhodobacterales	Rhodobacteraceae	Labrenzia	unknown species	0	0	0	126	0	0	0	0	0	0	0	0	0	0	0	0	0	0	0	0	0	0	0	0
Cluster_6232	Bacteria	Bacteroidetes	Flavobacteriia	Flavobacteriales	Flavobacteriaceae	Multi-affiliation	Multi-affiliation	0	0	0	8	8	0	23	17	42	3	3	0	0	10	3	0	0	1	0	0	0	0	0	0
Cluster_6240	Bacteria	Bacteroidetes	Flavobacteriia	Flavobacteriales	Flavobacteriaceae	Polaribacter 1	Multi-affiliation	0	0	0	0	0	0	0	0	0	0	0	0	0	0	0	0	0	0	0	0	0	2	0	0
Cluster_6251	Bacteria	Proteobacteria	Gammaproteobacteria	Vibrionales	Vibrionaceae	Vibrio	unknown species	0	0	0	0	0	0	6	8	17	0	0	0	6	21	14	5	0	0	11	0	0	0	0	0
Cluster_6268	Bacteria	Proteobacteria	Alphaproteobacteria	Rhizobiales	Hyphomicrobiaceae	Filomicrobium	unknown species	0	0	0	0	0	0	0	0	0	0	0	0	0	0	0	0	0	0	16	0	0	0	0	0
Cluster_6282	Bacteria	Proteobacteria	Alphaproteobacteria	Rhizobiales	Phyllobacteriaceae	Hoeflea	Multi-affiliation	0	0	0	0	0	0	0	0	0	0	0	0	0	0	0	0	0	0	0	103	0	0	0	0
Cluster_6295	Bacteria	Proteobacteria	Epsilonproteobacteria	Campylobacterales	Campylobacteraceae	Arcobacter	unknown species	0	0	0	0	0	0	2	2	11	1	0	0	0	1	2	0	0	0	0	0	0	0	0	0
Cluster_6306	Bacteria	Proteobacteria	Alphaproteobacteria	Rhodospirillales	Rhodospirillaceae	Terasakiella	alpha proteobacterium PR-1	0	0	0	0	0	0	0	0	0	0	0	0	0	123	0	0	0	0	0	0	0	0	0	0
Cluster_6340	Bacteria	Bacteroidetes	Sphingobacteriia	Sphingobacteriales	Saprospiraceae	Lewinella	unknown species	0	0	0	0	0	0	0	0	0	0	0	0	134	0	0	0	0	0	0	0	0	0	0	0
Cluster_6346	Bacteria	Proteobacteria	Gammaproteobacteria	Alteromonadales	Psychromonadaceae	Psychromonas	Psychromonas sp.	0	0	0	0	0	0	0	0	2	0	0	0	0	0	0	0	0	0	1	0	0	0	0	0
Cluster_6400	Bacteria	Proteobacteria	ARKICE-90	unknown order	unknown family	unknown genus	unknown species	0	0	0	0	0	0	0	0	1	0	2	1	0	0	0	0	0	0	0	0	0	0	0	0
Cluster_6405	Bacteria	Tenericutes	Mollicutes	Mycoplasmatales	Mycoplasmataceae	Mycoplasma	unknown species	0	2	0	0	0	0	1	4	0	0	0	0	0	1	0	3	0	1	1	0	0	0	0	1
Cluster_6425	Bacteria	Proteobacteria	Deltaproteobacteria	Bradymonadales	unknown family	unknown genus	Deltaproteobacteria bacterium SMP-3	0	0	0	0	0	0	0	0	0	0	0	0	0	0	0	134	0	0	0	0	0	0	0	0
Cluster_6441	Bacteria	Bacteroidetes	Sphingobacteriia	Sphingobacteriales	unknown family	unknown genus	unknown species	0	0	0	0	0	0	0	0	0	0	0	0	0	0	0	124	0	0	0	0	0	0	0	0
Cluster_6448	Bacteria	Bacteroidetes	Flavobacteriia	Flavobacteriales	Flavobacteriaceae	Flavobacterium	unknown species	0	0	0	0	0	0	7	14	11	0	0	0	0	0	3	0	0	0	0	0	0	0	0	0
Cluster_6459	Bacteria	Proteobacteria	Gammaproteobacteria	Alteromonadales	Psychromonadaceae	Psychromonas	Psychromonas sp.	0	0	0	0	0	0	0	0	0	0	0	0	1	1	0	0	0	0	0	0	0	0	0	0
Cluster_6461	Bacteria	Bacteroidetes	Flavobacteriia	Flavobacteriales	Cryomorphaceae	NS10 marine group	unknown species	0	0	0	0	0	2	0	0	0	0	0	0	1	0	1	0	0	0	0	0	0	0	0	0
Cluster_6462	Bacteria	Proteobacteria	Gammaproteobacteria	Oceanospirillales	Oceanospirillaceae	Neptuniibacter	unknown species	0	0	0	0	0	0	1	0	2	2	6	2	0	0	0	0	0	0	1	0	0	0	0	0
Cluster_6480	Bacteria	Proteobacteria	Alphaproteobacteria	Rhodobacterales	Rhodobacteraceae	Jannaschia	unknown species	0	0	0	0	0	2	0	0	2	37	2	6	0	0	0	1	1	0	0	0	0	0	0	0
Cluster_6491	Bacteria	Bacteroidetes	Flavobacteriia	Flavobacteriales	Flavobacteriaceae	Polaribacter 3	unknown species	0	0	0	0	0	0	3	0	0	0	0	0	3	0	0	0	0	0	0	0	0	0	0	0
Cluster_6494	Bacteria	Proteobacteria	Proteobacteria Incertae Sedis	unknown order	unknown family	Candidatus Tenderia	unknown species	0	0	0	0	0	0	0	0	0	0	0	0	2	0	0	0	0	0	0	0	0	0	0	0
Cluster_6497	Bacteria	Proteobacteria	Gammaproteobacteria	Vibrionales	Vibrionaceae	Vibrio	Multi-affiliation	0	0	0	1	0	1	2	9	12	0	0	0	1	1	1	0	0	0	2	0	0	0	0	0
Cluster_6502	Bacteria	Proteobacteria	Alphaproteobacteria	Rhodospirillales	Rhodospirillaceae	Marispirillum	unknown species	0	0	1	0	0	4	0	1	0	0	1	0	0	0	0	1	0	1	0	0	0	1	0	1
Cluster_6508	Bacteria	Proteobacteria	Alphaproteobacteria	Rhodobacterales	Rhodobacteraceae	Litoreibacter	Multi-affiliation	0	0	0	0	0	0	0	29	37	0	0	0	0	55	0	0	0	0	0	0	0	0	0	0
Cluster_6528	Bacteria	Proteobacteria	Gammaproteobacteria	Vibrionales	Vibrionaceae	Vibrio	Multi-affiliation	0	0	0	1	0	0	0	0	1	0	0	0	6	9	6	1	0	0	0	0	0	0	0	0
Cluster_6556	Bacteria	Proteobacteria	Alphaproteobacteria	Rhodobacterales	Rhodobacteraceae	Phaeobacter	Multi-affiliation	0	0	0	0	0	0	0	3	2	2	1	0	0	2	0	0	0	0	0	0	0	0	0	0
Cluster_6559	Bacteria	Proteobacteria	Alphaproteobacteria	Rhodospirillales	Rhodospirillaceae	unknown genus	unknown species	2	0	1	0	1	0	0	0	0	0	1	0	1	3	0	0	0	0	0	0	0	0	0	0
Cluster_6597	Bacteria	Proteobacteria	Gammaproteobacteria	Cellvibrionales	Cellvibrionaceae	unknown genus	unknown species	0	0	0	0	0	0	0	0	0	1	2	1	0	0	0	0	0	0	0	0	0	0	0	0
Cluster_6598	Bacteria	Proteobacteria	Gammaproteobacteria	Alteromonadales	Pseudoalteromonadaceae	Pseudoalteromonas	Multi-affiliation	0	0	2	1	0	0	1	0	6	0	0	0	0	3	1	0	0	0	0	0	0	0	0	0
Cluster_6620	Bacteria	Proteobacteria	Gammaproteobacteria	Alteromonadales	Pseudoalteromonadaceae	Pseudoalteromonas	Multi-affiliation	0	0	0	0	0	0	0	0	0	3	2	1	0	0	1	0	0	0	0	0	0	0	0	0
Cluster_6626	Bacteria	Proteobacteria	Gammaproteobacteria	Alteromonadales	Alteromonadaceae	Multi-affiliation	Multi-affiliation	0	0	0	0	0	2	1	0	2	0	0	0	4	12	8	6	0	1	0	0	0	0	0	0
Cluster_6627	Bacteria	Proteobacteria	Alphaproteobacteria	Rhizobiales	Methylobacteriaceae	Methylobacterium	Multi-affiliation	0	0	0	0	0	0	0	0	0	0	0	0	0	117	0	0	0	0	0	0	0	0	0	0
Cluster_6631	Bacteria	Proteobacteria	Gammaproteobacteria	Alteromonadales	Alteromonadaceae	Multi-affiliation	Multi-affiliation	0	0	0	0	0	0	0	0	0	0	0	0	0	0	0	0	0	117	0	0	0	0	0	0
Cluster_6633	Bacteria	Proteobacteria	Gammaproteobacteria	Pseudomonadales	Pseudomonadaceae	Pseudomonas	unknown species	0	0	0	0	0	0	0	0	0	17	3	1	0	0	0	0	0	0	0	0	0	0	0	0
Cluster_6642	Bacteria	Proteobacteria	Alphaproteobacteria	Rhodobacterales	Rhodobacteraceae	unknown genus	unknown species	0	0	0	0	0	0	0	3	0	0	0	0	0	0	0	0	0	0	0	0	0	0	0	0
Cluster_6644	Bacteria	Proteobacteria	Gammaproteobacteria	Alteromonadales	Pseudoalteromonadaceae	Pseudoalteromonas	Multi-affiliation	0	0	1	0	0	0	1	0	0	0	0	0	0	0	0	0	0	0	0	0	0	0	0	0
Cluster_6691	Bacteria	Bacteroidetes	Flavobacteriia	Flavobacteriales	Flavobacteriaceae	Aquimarina	Multi-affiliation	0	0	0	0	0	0	0	0	0	0	0	0	1	3	0	0	0	0	0	0	0	0	0	0
Cluster_6705	Bacteria	Bacteroidetes	Flavobacteriia	Flavobacteriales	Flavobacteriaceae	Aquimarina	Multi-affiliation	0	0	0	0	2	0	0	0	0	0	0	0	0	0	0	0	1	0	0	0	0	0	0	0
Cluster_6728	Bacteria	Proteobacteria	Deltaproteobacteria	Bdellovibrionales	Bdellovibrionaceae	OM27 clade	unknown species	0	0	0	0	0	0	0	0	0	0	0	0	0	67	0	0	0	0	0	0	0	0	0	0
Cluster_6732	Bacteria	Proteobacteria	Gammaproteobacteria	Vibrionales	Vibrionaceae	Vibrio	unknown species	0	0	0	0	0	0	0	0	0	0	0	0	1	7	3	0	0	0	1	0	0	0	0	0
Cluster_6742	Bacteria	Proteobacteria	Gammaproteobacteria	Oceanospirillales	Multi-affiliation	Multi-affiliation	Multi-affiliation	0	0	0	0	0	0	0	0	5	0	0	0	0	0	2	0	0	0	0	0	0	0	0	0
Cluster_6794	Bacteria	Proteobacteria	Alphaproteobacteria	Rhodobacterales	Rhodobacteraceae	Thalassobius	Multi-affiliation	0	1	0	0	0	0	3	0	1	7	8	5	2	0	1	0	0	0	0	1	0	0	0	0
Cluster_6807	Bacteria	Proteobacteria	Epsilonproteobacteria	Campylobacterales	Campylobacteraceae	Arcobacter	unknown species	0	0	0	0	0	0	0	0	3	0	0	0	0	0	0	0	0	0	0	0	1	0	0	0
Cluster_6817	Bacteria	Bacteroidetes	Flavobacteriia	Flavobacteriales	Flavobacteriaceae	Spongiibacterium	unknown species	0	0	0	0	0	0	0	0	0	2	5	0	0	0	0	0	0	0	0	0	0	0	0	0
Cluster_6850	Bacteria	Bacteroidetes	Flavobacteriia	Flavobacteriales	Cryomorphaceae	unknown genus	unknown species	0	0	0	0	0	0	0	0	45	0	0	0	0	63	0	0	0	0	0	0	0	0	0	0
Cluster_6855	Bacteria	Bacteroidetes	Flavobacteriia	Flavobacteriales	Flavobacteriaceae	Mesoflavibacter	Multi-affiliation	0	0	0	0	0	0	0	2	2	1	0	3	0	0	0	0	0	0	0	0	0	0	0	0
Cluster_6863	Bacteria	Proteobacteria	Gammaproteobacteria	Alteromonadales	Pseudoalteromonadaceae	Pseudoalteromonas	Pseudoalteromonas sp.	0	0	0	0	0	0	1	1	1	5	0	0	1	0	0	0	0	0	0	0	0	0	0	0
Cluster_6864	Bacteria	Proteobacteria	Gammaproteobacteria	Vibrionales	Vibrionaceae	Vibrio	Multi-affiliation	0	0	0	0	0	0	1	0	0	0	0	0	2	0	0	0	0	0	0	0	0	0	0	0
Cluster_6868	Bacteria	Tenericutes	Mollicutes	Mycoplasmatales	Mycoplasmataceae	Mycoplasma	unknown species	0	0	0	0	3	4	0	3	1	0	0	0	0	0	0	4	0	0	0	0	0	2	0	0
Cluster_6874	Bacteria	Proteobacteria	Gammaproteobacteria	Vibrionales	Vibrionaceae	Vibrio	Multi-affiliation	0	0	0	1	0	0	1	3	1	0	0	0	1	7	5	2	0	0	0	0	0	0	0	0
Cluster_6880	Bacteria	Proteobacteria	Epsilonproteobacteria	Campylobacterales	Campylobacteraceae	Arcobacter	unknown species	0	0	0	1	1	0	3	9	6	4	0	0	6	14	6	0	0	0	4	0	0	0	0	0
Cluster_6884	Bacteria	SR1 (Absconditabacteria)	unknown class	unknown order	unknown family	unknown genus	unknown species	0	0	0	0	0	0	0	0	0	0	0	0	0	112	0	0	0	0	0	0	0	0	0	0
Cluster_6890	Bacteria	Planctomycetes	Planctomycetacia	Planctomycetales	Planctomycetaceae	Rhodopirellula	Tigriopus californicus	0	0	0	0	0	0	115	0	0	0	0	0	0	0	0	0	0	0	0	0	0	0	0	0
Cluster_6891	Bacteria	Proteobacteria	Gammaproteobacteria	Alteromonadales	Colwelliaceae	Colwellia	unknown species	0	0	0	0	0	0	62	37	0	0	0	0	0	0	0	0	0	0	0	0	0	0	0	0
Cluster_6892	Bacteria	Tenericutes	Mollicutes	Mycoplasmatales	Mycoplasmataceae	Mycoplasma	unknown species	0	0	2	0	0	0	1	0	2	0	0	0	0	0	0	0	0	0	0	0	0	3	0	1
Cluster_6899	Bacteria	Proteobacteria	Gammaproteobacteria	Alteromonadales	Pseudoalteromonadaceae	Pseudoalteromonas	Pseudoalteromonas peptidolytica	0	0	0	0	0	0	1	0	0	3	2	1	0	0	0	0	0	0	0	0	0	0	0	0
Cluster_6913	Bacteria	Bacteroidetes	Flavobacteriia	Flavobacteriales	Cryomorphaceae	unknown genus	Multi-affiliation	0	0	0	0	0	0	1	0	0	0	0	0	0	0	0	0	0	0	0	0	0	4	0	0
Cluster_6940	Bacteria	Bacteroidetes	Flavobacteriia	Flavobacteriales	Flavobacteriaceae	Multi-affiliation	Multi-affiliation	0	0	0	0	0	0	0	9	2	0	0	0	1	0	0	0	0	0	0	0	0	6	0	0
Cluster_6945	Bacteria	Proteobacteria	Alphaproteobacteria	Rhodobacterales	Rhodobacteraceae	Tateyamaria	unknown species	2	0	0	0	0	0	0	0	0	0	0	0	0	0	0	0	0	0	0	0	0	0	0	0
Cluster_6963	Bacteria	Proteobacteria	Gammaproteobacteria	Vibrionales	Vibrionaceae	Vibrio	Multi-affiliation	0	0	0	0	0	0	1	0	1	0	0	0	0	0	1	0	0	0	0	0	0	0	0	0
Cluster_6981	Bacteria	Proteobacteria	Gammaproteobacteria	Vibrionales	Vibrionaceae	Vibrio	Vibrio sp.	0	0	0	2	0	0	6	7	10	0	0	0	0	6	9	0	0	0	10	0	0	0	0	0
Cluster_6985	Bacteria	Proteobacteria	Gammaproteobacteria	Oceanospirillales	Oceanospirillaceae	Neptuniibacter	unknown species	0	0	0	0	0	0	1	4	4	9	1	3	0	0	0	0	0	0	4	0	0	1	0	0
Cluster_7039	Bacteria	Proteobacteria	Alphaproteobacteria	Rhodobacterales	Rhodobacteraceae	Multi-affiliation	Multi-affiliation	0	0	0	1	0	0	0	8	2	1	0	0	2	3	5	0	0	0	0	0	0	0	0	0
Cluster_7055	Bacteria	Proteobacteria	Gammaproteobacteria	Alteromonadales	Pseudoalteromonadaceae	Pseudoalteromonas	Multi-affiliation	0	0	0	0	0	0	2	5	7	0	0	0	0	1	1	0	0	0	0	0	0	0	0	0
Cluster_7061	Bacteria	Proteobacteria	Gammaproteobacteria	Vibrionales	Vibrionaceae	Vibrio	unknown species	0	1	0	4	0	0	1	1	0	0	0	0	1	2	0	3	0	0	0	0	0	0	0	0
Cluster_7092	Bacteria	Proteobacteria	Alphaproteobacteria	Rhodobacterales	Rhodobacteraceae	Phaeobacter	Multi-affiliation	0	0	0	0	0	0	2	0	1	9	12	8	2	4	0	0	0	0	0	0	0	0	0	0
Cluster_7101	Bacteria	Proteobacteria	Gammaproteobacteria	Cellvibrionales	Cellvibrionaceae	unknown genus	unknown species	0	0	0	0	0	0	0	0	0	0	0	0	0	0	0	0	0	0	0	0	2	0	0	0
Cluster_7136	Bacteria	Bacteroidetes	Flavobacteriia	Flavobacteriales	Flavobacteriaceae	Pseudofulvibacter	unknown species	0	0	0	0	0	1	1	3	3	1	0	0	0	0	0	0	0	0	0	0	0	1	0	0
Cluster_7148	Bacteria	Bacteroidetes	Flavobacteriia	Flavobacteriales	Flavobacteriaceae	Polaribacter 1	Multi-affiliation	0	0	0	0	0	0	6	4	6	0	0	0	3	0	0	0	0	0	0	0	0	2	0	0
Cluster_7154	Bacteria	Bacteroidetes	Flavobacteriia	Flavobacteriales	Flavobacteriaceae	Mesoflavibacter	Multi-affiliation	0	0	0	1	0	0	0	0	4	0	0	0	0	0	0	4	0	1	1	0	0	0	0	0
Cluster_7160	Bacteria	Proteobacteria	Epsilonproteobacteria	Campylobacterales	Campylobacteraceae	Arcobacter	unknown species	0	0	0	0	0	0	1	0	4	0	0	0	0	0	0	0	0	0	0	0	0	0	0	0
Cluster_7171	Bacteria	Tenericutes	Mollicutes	Mycoplasmatales	Mycoplasmataceae	Mycoplasma	unknown species	0	0	2	1	1	2	3	4	3	0	0	0	0	0	0	4	0	3	0	0	0	0	0	0
Cluster_7184	Bacteria	Proteobacteria	Alphaproteobacteria	Rhodobacterales	Rhodobacteraceae	Pseudoroseovarius	Multi-affiliation	0	0	0	0	0	0	1	0	1	0	0	0	0	0	0	0	0	0	0	0	0	0	0	0
Cluster_7194	Bacteria	Actinobacteria	Acidimicrobiia	Acidimicrobiales	Acidimicrobiaceae	Ilumatobacter	unknown species	0	0	0	0	0	0	0	103	0	0	0	0	0	0	0	0	0	0	0	0	0	0	0	0
Cluster_7219	Bacteria	Proteobacteria	Gammaproteobacteria	Alteromonadales	Alteromonadaceae	Alteromonas	unknown species	0	0	0	0	0	0	0	0	2	6	4	0	0	3	13	1	0	0	1	0	0	0	0	0
Cluster_7244	Bacteria	Proteobacteria	Gammaproteobacteria	Thiotrichales	Thiotrichaceae	Leucothrix	Leucothrix mucor	0	0	0	0	0	0	0	68	16	0	0	0	0	0	0	0	0	0	0	0	0	0	0	0
Cluster_7246	Bacteria	Tenericutes	Mollicutes	Mycoplasmatales	Mycoplasmataceae	Mycoplasma	unknown species	0	0	0	2	1	2	2	0	0	0	0	0	0	0	0	7	0	1	2	0	0	4	0	0
Cluster_7247	Bacteria	Proteobacteria	Gammaproteobacteria	Cellvibrionales	Halieaceae	OM60(NOR5) clade	unknown species	0	0	0	0	0	98	0	0	0	0	0	0	0	0	0	0	0	0	0	0	0	0	0	0
Cluster_7262	Bacteria	Proteobacteria	Alphaproteobacteria	Rhodobacterales	Rhodobacteraceae	unknown genus	unknown species	0	0	0	0	0	0	0	2	0	4	0	0	0	1	0	0	0	0	0	0	0	0	0	0
Cluster_7271	Bacteria	Proteobacteria	Alphaproteobacteria	Rhodobacterales	Rhodobacteraceae	unknown genus	unknown species	0	0	0	0	0	0	0	0	0	1	1	0	0	0	0	0	0	0	0	0	0	0	0	0
Cluster_7291	Bacteria	Proteobacteria	Gammaproteobacteria	Alteromonadales	Alteromonadaceae	Alteromonas	unknown species	0	0	0	0	0	0	0	0	0	12	8	8	0	1	0	0	0	0	0	0	0	0	0	0
Cluster_7296	Bacteria	Proteobacteria	Gammaproteobacteria	Alteromonadales	Pseudoalteromonadaceae	Pseudoalteromonas	Multi-affiliation	0	0	0	0	0	0	2	1	3	0	0	0	0	0	0	0	0	0	0	0	0	0	0	0
Cluster_7325	Bacteria	Proteobacteria	Alphaproteobacteria	Rhodobacterales	Rhodobacteraceae	Phaeobacter	Multi-affiliation	0	0	0	0	0	0	0	0	0	0	3	2	0	0	0	0	0	0	0	0	0	0	0	0
Cluster_7328	Bacteria	Bacteroidetes	Flavobacteriia	Flavobacteriales	Flavobacteriaceae	Winogradskyella	Multi-affiliation	0	0	0	4	3	0	4	1	5	0	0	0	0	0	0	0	0	0	0	0	0	0	0	0
Cluster_7338	Bacteria	Proteobacteria	Gammaproteobacteria	Oceanospirillales	Oceanospirillaceae	Neptuniibacter	Neptuniibacter sp.	0	0	0	0	0	0	0	0	2	3	0	0	0	0	0	0	0	0	0	0	0	1	0	0
Cluster_7341	Bacteria	Proteobacteria	Gammaproteobacteria	Oceanospirillales	Oceanospirillaceae	Neptuniibacter	unknown species	0	0	0	0	0	0	0	0	2	0	1	1	0	0	0	0	0	0	0	0	0	0	0	0
Cluster_7350	Bacteria	Bacteroidetes	Flavobacteriia	Flavobacteriales	Flavobacteriaceae	Jejuia	Gaetbulibacter sp.	0	0	0	0	0	0	0	0	0	0	9	0	5	5	14	0	0	0	0	0	0	0	0	0
Cluster_7361	Bacteria	Proteobacteria	Alphaproteobacteria	Rhodospirillales	Rhodospirillaceae	Terasakiella	alpha proteobacterium PR-1	0	0	0	0	0	0	0	0	0	0	0	0	0	15	0	0	0	0	0	0	0	0	0	0
Cluster_7364	Bacteria	Proteobacteria	Alphaproteobacteria	Rhodobacterales	Rhodobacteraceae	Thalassobius	unknown species	0	0	0	0	0	0	0	0	1	6	3	1	0	0	0	0	0	0	1	0	0	0	0	0
Cluster_7365	Bacteria	Proteobacteria	Alphaproteobacteria	Rhodobacterales	Rhodobacteraceae	Sulfitobacter	unknown species	0	0	0	0	0	0	0	0	0	8	4	9	0	0	0	0	0	0	0	0	0	0	0	0
Cluster_7367	Bacteria	Proteobacteria	Alphaproteobacteria	Rhodobacterales	Rhodobacteraceae	unknown genus	Multi-affiliation	0	0	0	2	3	0	5	2	5	0	0	0	2	0	2	4	0	2	7	0	0	0	1	0
Cluster_7370	Bacteria	Proteobacteria	Gammaproteobacteria	Vibrionales	Vibrionaceae	Vibrio	Vibrio sp.	0	0	0	0	0	0	4	4	14	0	0	0	4	6	10	0	0	0	0	0	0	0	0	0
Cluster_7400	Bacteria	Proteobacteria	Gammaproteobacteria	Vibrionales	Vibrionaceae	Vibrio	unknown species	0	0	0	0	0	0	2	0	1	0	1	1	3	0	1	0	0	0	4	0	0	0	0	0
Cluster_7405	Bacteria	Proteobacteria	Gammaproteobacteria	Chromatiales	Ectothiorhodospiraceae	Thiorhodospira	unknown species	0	0	0	0	0	0	0	0	0	0	0	0	0	95	0	0	0	0	0	0	0	0	0	0
Cluster_7417	Bacteria	Proteobacteria	Deltaproteobacteria	Myxococcales	Nannocystaceae	Plesiocystis	Multi-affiliation	0	0	0	0	0	0	0	0	0	0	0	0	0	0	0	97	0	0	0	0	0	0	0	0
Cluster_7423	Bacteria	Bacteroidetes	Flavobacteriia	Flavobacteriales	Cryomorphaceae	Salinirepens	unknown species	0	0	0	0	0	0	1	0	3	0	0	0	0	0	0	0	0	0	0	0	0	0	0	0
Cluster_7439	Bacteria	Proteobacteria	Gammaproteobacteria	Oceanospirillales	Oceanospirillaceae	Marinomonas	unknown species	0	0	0	0	0	0	50	0	0	0	0	0	0	0	0	0	0	0	0	0	0	0	0	0
Cluster_7443	Bacteria	Proteobacteria	Gammaproteobacteria	Vibrionales	Vibrionaceae	Vibrio	Multi-affiliation	0	0	0	0	2	2	8	5	5	0	0	0	5	8	4	3	0	1	0	0	0	0	0	0
Cluster_7453	Bacteria	Firmicutes	Bacilli	Bacillales	Planococcaceae	Planococcus	unknown species	0	0	0	0	0	0	0	0	0	0	0	0	0	0	0	0	0	0	0	0	96	0	0	0
Cluster_7457	Bacteria	Firmicutes	Clostridia	Clostridiales	Family XII	Fusibacter	unknown species	0	0	0	0	0	0	99	0	0	0	0	0	0	0	0	0	0	0	0	0	0	0	0	0
Cluster_7466	Bacteria	Bacteroidetes	Flavobacteriia	Flavobacteriales	Flavobacteriaceae	Multi-affiliation	Multi-affiliation	0	0	0	0	0	0	0	1	0	0	4	0	0	0	0	0	0	1	0	0	0	0	0	0
Cluster_7482	Bacteria	Tenericutes	Mollicutes	Mycoplasmatales	Mycoplasmataceae	unknown genus	unknown species	0	3	0	0	0	0	0	0	0	0	4	0	0	0	0	0	0	0	0	0	0	0	0	0
Cluster_7520	Bacteria	Proteobacteria	Gammaproteobacteria	Cellvibrionales	Cellvibrionaceae	Aestuariicella	unknown species	0	0	0	0	0	0	0	0	0	6	0	0	0	0	0	0	0	0	0	0	0	0	0	0
Cluster_7531	Bacteria	Tenericutes	Mollicutes	Mycoplasmatales	Mycoplasmataceae	unknown genus	unknown species	2	1	0	0	0	0	0	0	0	0	3	0	0	0	0	0	0	0	0	0	0	0	0	0
Cluster_7543	Bacteria	Proteobacteria	Alphaproteobacteria	Rhodobacterales	Rhodobacteraceae	unknown genus	unknown species	0	0	0	0	0	0	0	0	0	0	0	0	0	0	0	93	0	0	0	0	0	0	0	0
Cluster_7569	Bacteria	Proteobacteria	Gammaproteobacteria	Oceanospirillales	Oceanospirillaceae	Marinobacterium	unknown species	0	0	0	0	0	0	0	0	0	0	0	0	0	0	0	0	54	0	0	0	0	0	0	0
Cluster_7592	Bacteria	Proteobacteria	Gammaproteobacteria	Oceanospirillales	Oceanospirillaceae	Neptuniibacter	Neptuniibacter sp.	0	0	0	0	0	0	0	2	2	5	3	1	0	0	0	0	0	0	0	0	0	3	0	0
Cluster_7593	Bacteria	Proteobacteria	Gammaproteobacteria	Alteromonadales	Alteromonadaceae	Marinobacter	unknown species	0	0	0	0	0	0	3	0	0	0	0	0	4	2	1	0	0	0	0	0	0	0	0	0
Cluster_7595	Bacteria	Proteobacteria	ARKICE-90	unknown order	unknown family	unknown genus	unknown species	0	0	0	0	0	0	0	0	0	3	1	0	0	0	0	0	0	0	0	0	0	0	0	0
Cluster_7596	Bacteria	Bacteroidetes	Flavobacteriia	Flavobacteriales	Flavobacteriaceae	Polaribacter 1	Multi-affiliation	0	0	0	0	0	0	0	1	4	0	0	0	0	2	0	0	0	0	0	0	0	0	0	0
Cluster_7602	Bacteria	Proteobacteria	Deltaproteobacteria	Bradymonadales	unknown family	unknown genus	unknown species	0	0	0	0	0	0	0	0	0	0	0	0	0	91	0	0	0	0	0	0	0	0	0	0
Cluster_7603	Bacteria	Bacteroidetes	Sphingobacteriia	Sphingobacteriales	unknown family	unknown genus	unknown species	0	0	0	0	0	0	0	0	0	0	0	0	0	0	0	94	0	0	0	0	0	0	0	0
Cluster_7609	Bacteria	Bacteroidetes	Flavobacteriia	Flavobacteriales	Flavobacteriaceae	Aureisphaera	unknown species	0	0	0	0	1	0	0	0	0	0	0	0	0	1	0	1	0	0	0	0	0	0	0	0
Cluster_7630	Bacteria	Proteobacteria	Gammaproteobacteria	Oceanospirillales	Oceanospirillaceae	Neptunomonas	Neptunomonas japonica	0	0	0	0	0	0	44	0	0	0	0	0	0	0	0	0	0	0	0	0	0	0	0	0
Cluster_7638	Bacteria	Bacteroidetes	Flavobacteriia	Flavobacteriales	Flavobacteriaceae	Tenacibaculum	Multi-affiliation	0	0	0	11	0	0	23	28	44	0	3	0	0	1	0	4	0	0	0	0	0	0	0	0
Cluster_7663	Bacteria	Proteobacteria	Gammaproteobacteria	Alteromonadales	Pseudoalteromonadaceae	Pseudoalteromonas	unknown species	0	0	0	0	0	0	2	0	1	1	2	1	0	0	0	0	0	0	0	0	0	0	0	0
Cluster_7671	Bacteria	Bacteroidetes	Flavobacteriia	Flavobacteriales	Flavobacteriaceae	Flavobacterium	unknown species	0	0	0	0	0	0	1	1	0	0	0	0	0	0	0	0	0	0	0	0	0	0	0	0
Cluster_7672	Bacteria	Proteobacteria	Gammaproteobacteria	Vibrionales	Vibrionaceae	Vibrio	unknown species	0	0	0	0	0	0	0	0	0	0	0	0	1	0	1	0	1	0	2	0	0	2	0	0
Cluster_7675	Bacteria	Proteobacteria	Gammaproteobacteria	Vibrionales	Vibrionaceae	Vibrio	Multi-affiliation	0	0	0	1	0	0	1	4	2	0	0	0	2	3	8	0	0	0	0	0	0	0	0	0
Cluster_7677	Bacteria	Bacteroidetes	Flavobacteriia	Flavobacteriales	Flavobacteriaceae	Polaribacter 2	Polaribacter sp.	0	0	0	0	0	0	1	5	5	0	0	0	6	14	11	0	0	0	0	0	0	0	0	0
Cluster_7682	Bacteria	Proteobacteria	Gammaproteobacteria	Alteromonadales	Pseudoalteromonadaceae	Pseudoalteromonas	unknown species	0	0	0	0	0	0	1	0	0	7	5	7	0	0	0	0	0	0	0	0	0	0	0	0
Cluster_7701	Bacteria	Bacteroidetes	Flavobacteriia	Flavobacteriales	Flavobacteriaceae	Flavobacterium	unknown species	0	0	0	0	0	0	8	12	19	0	0	0	0	0	0	0	0	0	0	0	0	0	0	0
Cluster_7705	Bacteria	Bacteroidetes	Flavobacteriia	Flavobacteriales	Cryomorphaceae	Salinirepens	unknown species	6	9	0	0	0	0	0	0	0	0	0	0	0	0	0	0	0	0	0	0	0	0	0	0
Cluster_7715	Bacteria	Proteobacteria	Gammaproteobacteria	Vibrionales	Vibrionaceae	Vibrio	unknown species	0	0	0	0	0	0	0	1	2	0	0	0	0	0	0	0	0	0	0	0	0	0	0	0
Cluster_7722	Bacteria	Bacteroidetes	Sphingobacteriia	Sphingobacteriales	Saprospiraceae	unknown genus	unknown species	0	0	0	0	0	0	87	0	0	0	0	0	0	0	0	0	0	0	0	0	0	0	0	0
Cluster_7761	Bacteria	Proteobacteria	Alphaproteobacteria	Rhodobacterales	Rhodobacteraceae	Pseudoroseovarius	Pseudoroseovarius halocynthiae	0	0	0	0	0	0	0	1	1	0	0	0	0	0	0	0	0	0	0	0	0	0	0	0
Cluster_7813	Bacteria	Proteobacteria	Gammaproteobacteria	Alteromonadales	Alteromonadaceae	Marinobacter	Multi-affiliation	0	0	0	0	0	0	0	0	0	0	0	0	4	2	0	0	0	0	0	0	0	0	0	0
Cluster_7822	Bacteria	Proteobacteria	Gammaproteobacteria	Pseudomonadales	Pseudomonadaceae	Pseudomonas	Multi-affiliation	0	0	0	0	0	0	0	0	0	0	0	0	0	0	2	0	0	0	0	0	0	0	0	0
Cluster_7824	Bacteria	Proteobacteria	Gammaproteobacteria	Vibrionales	Vibrionaceae	Vibrio	Multi-affiliation	0	0	0	0	0	0	2	1	9	0	0	0	0	0	0	0	1	0	0	0	0	0	0	0
Cluster_7839	Bacteria	Proteobacteria	Alphaproteobacteria	Rhodobacterales	Rhodobacteraceae	Thalassobius	Multi-affiliation	0	0	0	0	0	0	0	3	0	0	0	0	0	0	0	0	0	0	0	0	0	0	0	0
Cluster_7860	Bacteria	Proteobacteria	Gammaproteobacteria	Vibrionales	Vibrionaceae	Vibrio	unknown species	0	0	0	2	1	0	4	1	4	0	0	0	4	5	7	2	0	0	5	0	0	0	0	0
Cluster_7865	Bacteria	Bacteroidetes	Flavobacteriia	Flavobacteriales	Flavobacteriaceae	Aquimarina	Aquimarina sp.	0	0	0	3	0	0	0	0	0	0	0	0	0	0	2	0	0	0	0	0	0	0	0	0
Cluster_7885	Bacteria	Bacteroidetes	Sphingobacteriia	Sphingobacteriales	unknown family	unknown genus	unknown species	0	0	0	0	0	0	0	0	0	0	0	0	0	86	0	0	0	0	0	0	0	0	0	0
Cluster_7912	Bacteria	Bacteroidetes	Flavobacteriia	Flavobacteriales	Flavobacteriaceae	Polaribacter 1	Polaribacter irgensii	0	0	0	0	0	0	2	4	1	0	0	0	0	0	0	0	0	0	0	0	0	1	0	0
Cluster_7913	Bacteria	Bacteroidetes	Flavobacteriia	Flavobacteriales	Flavobacteriaceae	Mesoflavibacter	Multi-affiliation	0	0	0	0	0	0	1	0	0	0	0	0	0	0	0	2	0	0	0	0	0	0	0	0
Cluster_7927	Bacteria	Proteobacteria	Gammaproteobacteria	Alteromonadales	Pseudoalteromonadaceae	Pseudoalteromonas	Multi-affiliation	0	0	0	2	0	0	2	2	1	0	5	2	0	0	0	0	0	0	0	0	0	0	0	0
Cluster_7941	Bacteria	Proteobacteria	Alphaproteobacteria	Rhodobacterales	Rhodobacteraceae	Phaeobacter	Multi-affiliation	0	0	0	0	0	0	2	3	1	3	0	2	0	0	0	0	0	0	0	0	0	0	0	0
Cluster_7963	Bacteria	Proteobacteria	Gammaproteobacteria	Oceanospirillales	Oleiphilaceae	Oleiphilus	unknown species	0	0	0	0	0	0	0	1	0	0	0	0	0	0	0	0	0	0	0	0	0	1	0	0
Cluster_7977	Bacteria	Proteobacteria	Alphaproteobacteria	Rhodobacterales	Rhodobacteraceae	unknown genus	unknown species	0	0	0	1	0	0	6	10	12	0	0	0	3	9	0	0	0	0	1	0	0	0	0	0
Cluster_7985	Bacteria	Bacteroidetes	Flavobacteriia	Flavobacteriales	Flavobacteriaceae	Flagellimonas	Flagellimonas sp.	0	0	0	0	0	0	0	0	0	0	88	0	0	0	0	0	0	0	0	0	0	0	0	0
Cluster_7992	Bacteria	Proteobacteria	Alphaproteobacteria	Rhodobacterales	Rhodobacteraceae	Sulfitobacter	Multi-affiliation	0	0	0	0	0	0	0	0	0	4	4	2	0	0	0	0	0	0	0	0	0	0	0	0
Cluster_8082	Bacteria	Proteobacteria	Gammaproteobacteria	Alteromonadales	Pseudoalteromonadaceae	Pseudoalteromonas	Multi-affiliation	0	0	0	0	0	0	0	0	0	1	1	1	2	8	3	0	0	0	0	0	0	0	0	0
Cluster_8088	Bacteria	Bacteroidetes	Flavobacteriia	Flavobacteriales	Cryomorphaceae	Crocinitomix	unknown species	0	0	0	0	0	0	0	81	0	0	0	0	0	0	0	0	0	0	0	0	0	0	0	0
Cluster_8092	Bacteria	Proteobacteria	Gammaproteobacteria	Cellvibrionales	Cellvibrionaceae	Aestuariicella	unknown species	0	0	0	0	0	0	0	0	0	5	6	0	0	0	0	0	0	0	0	0	0	0	0	0
Cluster_8117	Bacteria	Proteobacteria	Gammaproteobacteria	Vibrionales	Vibrionaceae	Vibrio	Vibrio sp.	0	0	0	0	0	0	0	0	1	0	0	0	0	1	0	0	0	0	0	0	0	0	0	0
Cluster_8139	Bacteria	Proteobacteria	Gammaproteobacteria	Alteromonadales	Pseudoalteromonadaceae	Pseudoalteromonas	unknown species	0	0	0	0	0	0	0	0	0	0	0	0	0	2	0	0	0	0	0	0	0	0	0	0
Cluster_8149	Bacteria	Bacteroidetes	Flavobacteriia	Flavobacteriales	Flavobacteriaceae	Mesoflavibacter	Multi-affiliation	0	1	0	0	0	0	0	0	0	5	1	2	0	3	0	3	0	0	0	0	0	0	0	0
Cluster_8161	Bacteria	Proteobacteria	Alphaproteobacteria	Rhodobacterales	Rhodobacteraceae	unknown genus	unknown species	0	0	0	0	0	0	0	0	1	0	12	3	0	0	0	0	0	0	0	0	0	0	0	0
Cluster_8168	Bacteria	Proteobacteria	Gammaproteobacteria	Vibrionales	Vibrionaceae	Vibrio	Vibrio sp.	0	0	0	0	0	0	0	0	0	0	0	0	1	2	4	0	0	0	0	0	0	0	0	0
Cluster_8206	Bacteria	Cyanobacteria	ML635J-21	unknown order	unknown family	unknown genus	unknown species	0	0	0	0	0	0	5	0	1	0	0	0	0	0	2	0	2	0	0	0	0	0	0	0
Cluster_8208	Bacteria	Bacteroidetes	Flavobacteriia	Flavobacteriales	Flavobacteriaceae	Dokdonia	unknown species	0	0	0	0	0	0	0	0	77	0	0	0	0	0	0	0	0	0	0	0	0	0	0	0
Cluster_8219	Bacteria	Proteobacteria	Alphaproteobacteria	Rickettsiales	Holosporaceae	unknown genus	Multi-affiliation	0	0	0	0	0	0	0	0	0	79	0	0	0	0	0	0	0	0	0	0	0	0	0	0
Cluster_8231	Bacteria	Proteobacteria	ARKICE-90	unknown order	unknown family	unknown genus	unknown species	0	0	0	0	0	0	2	2	2	2	1	2	0	0	0	0	0	0	0	0	0	0	0	0
Cluster_8237	Bacteria	Proteobacteria	Alphaproteobacteria	Rhodobacterales	Rhodobacteraceae	Multi-affiliation	Multi-affiliation	0	0	0	0	0	0	0	0	2	17	7	4	0	0	4	0	0	0	0	0	0	0	0	0
Cluster_8246	Bacteria	Bacteroidetes	Sphingobacteriia	Sphingobacteriales	Saprospiraceae	Phaeodactylibacter	unknown species	0	0	0	0	0	0	44	0	0	0	0	0	0	0	0	0	0	0	0	0	0	0	0	0
Cluster_8251	Bacteria	Proteobacteria	Gammaproteobacteria	Oceanospirillales	Oleiphilaceae	Oleiphilus	Oleiphilus sp.	0	0	0	0	0	0	0	0	1	1	0	0	0	0	0	0	0	0	0	0	0	0	0	0
Cluster_8275	Bacteria	Bacteroidetes	Flavobacteriia	Flavobacteriales	Flavobacteriaceae	Multi-affiliation	Multi-affiliation	0	0	0	0	0	0	7	9	21	0	5	1	0	2	0	0	0	0	0	0	0	0	0	0
Cluster_8277	Bacteria	Proteobacteria	Gammaproteobacteria	Alteromonadales	Alteromonadaceae	Paraglaciecola	Multi-affiliation	0	0	0	0	0	0	0	0	0	0	0	0	0	82	0	0	0	0	0	0	0	0	0	0
Cluster_8301	Bacteria	Proteobacteria	Epsilonproteobacteria	Campylobacterales	Campylobacteraceae	Arcobacter	Multi-affiliation	0	0	0	0	0	0	5	0	4	0	0	0	0	3	0	0	0	0	0	0	0	0	0	0
Cluster_8327	Bacteria	Proteobacteria	Gammaproteobacteria	Alteromonadales	Colwelliaceae	unknown genus	unknown species	0	0	0	0	0	0	0	0	0	0	0	0	4	5	5	0	0	0	0	0	0	0	0	0
Cluster_8334	Bacteria	Bacteroidetes	Flavobacteriia	Flavobacteriales	Flavobacteriaceae	Pseudofulvibacter	unknown species	0	0	0	0	0	0	11	14	11	0	0	0	0	0	0	0	0	0	0	0	0	1	0	0
Cluster_8338	Bacteria	Proteobacteria	Alphaproteobacteria	Rhodobacterales	Rhodobacteraceae	unknown genus	unknown species	0	0	0	0	0	0	0	0	0	3	3	0	0	0	0	0	0	0	0	0	0	0	0	0
Cluster_8342	Bacteria	Proteobacteria	Gammaproteobacteria	Alteromonadales	Alteromonadaceae	Marinobacter	Multi-affiliation	0	0	0	1	0	0	0	0	0	0	0	0	3	9	8	0	0	0	0	0	0	0	0	0
Cluster_8345	Bacteria	Proteobacteria	Gammaproteobacteria	Alteromonadales	Psychromonadaceae	Psychromonas	Psychromonas sp.	0	1	0	0	0	0	0	4	0	0	0	0	0	1	0	0	0	0	2	0	0	4	0	0
Cluster_8380	Bacteria	Proteobacteria	Gammaproteobacteria	Oceanospirillales	Oceanospirillaceae	Neptuniibacter	Neptuniibacter sp.	0	0	0	0	0	0	1	1	1	0	0	2	0	0	0	0	0	0	0	0	0	0	0	0
Cluster_8383	Bacteria	Proteobacteria	Gammaproteobacteria	Oceanospirillales	Oceanospirillaceae	Neptuniibacter	Neptuniibacter sp.	0	0	0	0	0	0	0	0	1	1	0	1	0	0	0	0	0	0	0	0	0	1	0	0
Cluster_8387	Bacteria	Tenericutes	Mollicutes	Mycoplasmatales	Mycoplasmataceae	Mycoplasma	unknown species	0	3	0	0	0	0	0	0	0	0	0	0	0	0	0	0	0	0	0	0	0	0	0	0
Cluster_8388	Bacteria	Proteobacteria	Gammaproteobacteria	Alteromonadales	Alteromonadaceae	Alteromonas	unknown species	0	0	0	0	0	0	0	0	0	5	9	2	0	1	5	0	0	0	0	0	0	0	0	0
Cluster_8410	Bacteria	Proteobacteria	Gammaproteobacteria	Oceanospirillales	Oceanospirillaceae	Neptuniibacter	Multi-affiliation	0	0	0	0	0	0	4	1	9	0	0	0	0	2	0	0	0	0	1	0	0	2	0	0
Cluster_8428	Bacteria	Proteobacteria	Gammaproteobacteria	Alteromonadales	Alteromonadaceae	Alteromonas	unknown species	0	0	0	0	0	0	0	0	0	5	7	1	0	0	0	0	0	0	0	0	0	0	0	0
Cluster_8460	Bacteria	Proteobacteria	Epsilonproteobacteria	Campylobacterales	Campylobacteraceae	Arcobacter	Multi-affiliation	0	0	0	0	0	0	5	2	6	0	0	0	0	2	7	0	0	0	1	0	0	0	0	0
Cluster_8472	Bacteria	Proteobacteria	Alphaproteobacteria	Rhizobiales	OCS116 clade	unknown genus	unknown species	0	0	0	0	2	0	1	0	0	1	3	0	0	0	0	0	0	0	0	0	0	0	0	0
Cluster_8481	Bacteria	Proteobacteria	Gammaproteobacteria	Oceanospirillales	Oceanospirillaceae	Oceanospirillum	Multi-affiliation	0	0	0	0	0	0	0	0	1	0	0	0	0	2	0	0	0	0	0	0	0	0	0	0
Cluster_8483	Bacteria	Bacteroidetes	Flavobacteriia	Flavobacteriales	Flavobacteriaceae	Dokdonia	unknown species	0	0	0	0	0	0	0	49	0	0	0	0	0	0	0	0	0	0	0	0	0	0	0	0
Cluster_8485	Bacteria	Proteobacteria	Gammaproteobacteria	BD7-8 marine group	unknown family	unknown genus	unknown species	0	0	0	0	0	0	75	0	0	0	0	0	0	0	0	0	0	0	0	0	0	0	0	0
Cluster_8487	Bacteria	Bacteroidetes	Flavobacteriia	Flavobacteriales	Flavobacteriaceae	Olleya	Multi-affiliation	0	0	0	0	0	0	13	3	11	0	2	0	0	1	1	0	0	0	0	0	0	0	0	0
Cluster_8495	Bacteria	Proteobacteria	Gammaproteobacteria	Alteromonadales	Pseudoalteromonadaceae	Pseudoalteromonas	Multi-affiliation	0	0	0	0	0	0	0	0	0	1	1	0	0	0	0	0	0	0	0	0	0	0	0	0
Cluster_8502	Bacteria	Proteobacteria	Gammaproteobacteria	Oceanospirillales	Oleiphilaceae	Oleiphilus	Oleiphilus sp.	0	0	0	0	0	0	0	0	0	2	0	0	0	0	0	0	0	0	0	0	0	0	0	0
Cluster_8503	Bacteria	Bacteroidetes	Flavobacteriia	Flavobacteriales	Flavobacteriaceae	Pseudofulvibacter	unknown species	0	0	0	0	0	0	6	1	5	3	0	1	0	2	1	0	0	0	0	0	0	0	0	0
Cluster_8513	Bacteria	Tenericutes	Mollicutes	Mycoplasmatales	Mycoplasmataceae	Mycoplasma	unknown species	0	0	0	3	0	0	0	2	0	0	0	0	1	0	0	1	0	0	0	0	0	0	0	0
Cluster_8554	Bacteria	Bacteroidetes	Flavobacteriia	Flavobacteriales	Flavobacteriaceae	Mesoflavibacter	Multi-affiliation	0	0	0	0	0	0	1	4	3	4	0	0	0	0	0	2	0	1	2	0	0	0	0	0
Cluster_8555	Bacteria	Proteobacteria	Gammaproteobacteria	Oceanospirillales	Oceanospirillaceae	Neptuniibacter	Neptuniibacter caesariensis	0	0	0	0	0	0	0	4	1	0	0	0	0	0	0	0	0	0	0	0	0	0	0	0
Cluster_8578	Bacteria	Proteobacteria	Gammaproteobacteria	Oceanospirillales	Oceanospirillaceae	Neptuniibacter	Neptuniibacter sp.	0	0	0	0	0	0	0	0	0	3	0	0	0	0	0	0	0	0	0	0	0	0	0	0
Cluster_8581	Bacteria	Proteobacteria	Gammaproteobacteria	Oceanospirillales	Oceanospirillaceae	Neptuniibacter	Neptuniibacter sp.	0	0	0	0	0	0	0	0	0	0	1	0	0	0	0	0	0	0	0	0	0	0	0	1
Cluster_8606	Bacteria	Bacteroidetes	Sphingobacteriia	Sphingobacteriales	unknown family	unknown genus	unknown species	0	0	40	0	0	0	0	0	0	0	0	0	0	9	0	99	0	0	0	0	0	0	0	0
Cluster_8630	Bacteria	Bacteroidetes	Flavobacteriia	Flavobacteriales	Flavobacteriaceae	Winogradskyella	Multi-affiliation	0	0	0	0	0	0	0	0	2	0	0	0	0	0	0	0	0	0	0	0	0	0	0	0
Cluster_8644	Bacteria	Bacteroidetes	Flavobacteriia	Flavobacteriales	Cryomorphaceae	unknown genus	unknown species	0	0	0	0	0	0	0	1	4	0	0	0	0	0	0	0	0	0	0	0	0	0	0	0
Cluster_8647	Bacteria	Proteobacteria	Gammaproteobacteria	Alteromonadales	Alteromonadaceae	Alteromonas	Multi-affiliation	0	0	0	0	0	0	0	0	0	0	0	0	0	0	0	0	0	0	0	0	0	2	0	0
Cluster_8679	Bacteria	Bacteroidetes	Bacteroidia	Bacteroidales	Marinilabiaceae	Carboxylicivirga	unknown species	0	0	0	0	0	0	0	0	0	0	69	0	0	0	0	0	0	0	0	0	0	0	0	0
Cluster_8703	Bacteria	Bacteroidetes	Flavobacteriia	Flavobacteriales	Flavobacteriaceae	Flavobacterium	unknown species	0	0	0	0	0	0	4	3	3	2	0	0	1	2	0	0	0	0	0	0	0	0	0	0
Cluster_8743	Bacteria	Tenericutes	Mollicutes	Mycoplasmatales	Mycoplasmataceae	Mycoplasma	unknown species	0	0	0	0	0	4	3	0	3	0	0	0	0	0	0	2	0	1	1	0	0	0	0	0
Cluster_8788	Bacteria	Proteobacteria	Gammaproteobacteria	Oceanospirillales	SAR86 clade	unknown genus	unknown species	0	0	0	0	0	0	0	0	0	4	2	0	0	0	0	0	0	0	0	0	0	2	0	0
Cluster_8817	Bacteria	Proteobacteria	Gammaproteobacteria	Oceanospirillales	Oceanospirillaceae	Neptuniibacter	unknown species	0	0	0	0	0	0	0	0	0	1	0	1	0	0	0	0	0	0	0	0	0	0	0	0
Cluster_8821	Bacteria	Bacteroidetes	Flavobacteriia	Flavobacteriales	Flavobacteriaceae	Multi-affiliation	Multi-affiliation	1	3	1	0	0	0	0	0	1	0	0	0	0	0	0	0	0	0	0	0	0	0	0	0
Cluster_8828	Bacteria	Proteobacteria	Gammaproteobacteria	Pseudomonadales	Pseudomonadaceae	Pseudomonas	Pseudomonas pachastrellae	0	0	0	0	0	0	0	0	0	4	0	0	0	0	0	0	0	0	0	0	0	0	0	0
Cluster_8847	Bacteria	Proteobacteria	Gammaproteobacteria	Oceanospirillales	Oceanospirillaceae	Neptuniibacter	Neptuniibacter sp.	0	0	0	0	0	0	0	0	0	0	1	0	0	0	0	0	0	0	0	0	0	1	0	0
Cluster_8854	Bacteria	Proteobacteria	Alphaproteobacteria	Rhodobacterales	Rhodobacteraceae	Phaeobacter	Multi-affiliation	0	0	0	0	0	0	0	0	5	1	0	0	0	1	0	0	0	0	0	0	0	0	0	0
Cluster_8927	Bacteria	Proteobacteria	Alphaproteobacteria	Rhodobacterales	Rhodobacteraceae	unknown genus	unknown species	0	0	0	0	0	0	0	0	0	0	1	1	0	0	0	0	0	0	0	0	0	0	0	0
Cluster_8946	Bacteria	Proteobacteria	Gammaproteobacteria	Alteromonadales	Pseudoalteromonadaceae	Pseudoalteromonas	unknown species	0	0	0	0	0	0	0	0	0	0	0	0	13	37	12	0	0	0	0	0	0	0	0	0
Cluster_8954	Bacteria	Proteobacteria	Gammaproteobacteria	Alteromonadales	Pseudoalteromonadaceae	Pseudoalteromonas	unknown species	0	0	0	1	0	0	18	8	27	0	0	0	0	7	15	0	0	0	0	0	0	0	0	0
Cluster_8956	Bacteria	Proteobacteria	Gammaproteobacteria	Oceanospirillales	Oceanospirillaceae	Neptuniibacter	Neptuniibacter sp.	0	0	0	0	0	0	1	1	3	3	3	1	0	0	0	0	0	0	0	0	0	0	0	0
Cluster_8964	Bacteria	Proteobacteria	Gammaproteobacteria	Alteromonadales	Multi-affiliation	Multi-affiliation	Multi-affiliation	0	0	0	0	0	0	0	0	0	0	0	0	0	3	0	0	0	0	0	0	0	0	0	0
Cluster_8968	Bacteria	Bacteroidetes	Flavobacteriia	Flavobacteriales	Flavobacteriaceae	Mesoflavibacter	Multi-affiliation	0	0	0	0	1	0	0	0	0	0	0	0	0	0	0	0	0	5	0	1	0	0	0	0
Cluster_8975	Bacteria	Proteobacteria	Epsilonproteobacteria	Campylobacterales	Helicobacteraceae	Sulfurovum	unknown species	0	0	0	0	0	0	0	1	2	0	0	0	0	7	0	0	0	0	0	0	0	0	0	0
Cluster_8996	Bacteria	Proteobacteria	Gammaproteobacteria	Alteromonadales	Psychromonadaceae	Psychromonas	unknown species	0	0	0	0	0	0	0	0	2	0	0	0	0	0	0	0	0	0	0	0	0	0	0	1
Cluster_9038	Bacteria	Proteobacteria	Gammaproteobacteria	Alteromonadales	Alteromonadaceae	Multi-affiliation	Multi-affiliation	0	0	0	0	0	0	0	0	0	6	13	1	0	0	0	0	0	0	0	0	0	0	0	0
Cluster_9043	Bacteria	Proteobacteria	Gammaproteobacteria	Alteromonadales	Psychromonadaceae	Psychromonas	Psychromonas sp.	0	0	0	0	0	0	0	0	1	0	0	0	0	1	0	0	0	0	0	0	0	0	0	0
Cluster_9047	Bacteria	Proteobacteria	Gammaproteobacteria	Vibrionales	Vibrionaceae	Vibrio	Multi-affiliation	0	0	0	0	0	0	2	0	2	0	0	0	0	0	0	2	0	1	0	0	0	0	0	0
Cluster_9049	Bacteria	Proteobacteria	Gammaproteobacteria	Alteromonadales	Psychromonadaceae	Psychromonas	Psychromonas sp.	0	0	0	0	0	0	0	0	0	0	0	0	1	0	1	0	0	0	0	0	0	0	0	0
Cluster_9051	Bacteria	Proteobacteria	Gammaproteobacteria	Alteromonadales	Shewanellaceae	Psychrobium	Psychrobium conchae	0	0	0	0	0	0	0	0	0	0	0	0	0	3	0	0	0	0	0	0	0	0	0	0
Cluster_9063	Bacteria	Bacteroidetes	Flavobacteriia	Flavobacteriales	Flavobacteriaceae	Aquimarina	Aquimarina sp.	1	0	0	0	0	0	0	0	0	0	0	0	0	0	0	0	0	0	0	0	0	0	0	2
Cluster_9077	Bacteria	Proteobacteria	Epsilonproteobacteria	Campylobacterales	Campylobacteraceae	Arcobacter	Multi-affiliation	0	0	0	0	0	0	5	3	3	0	0	0	0	2	1	0	0	0	0	0	0	0	0	0
Cluster_9081	Bacteria	Bacteroidetes	Flavobacteriia	Flavobacteriales	Flavobacteriaceae	Tenacibaculum	unknown species	0	0	0	4	0	0	0	0	0	2	0	0	0	0	0	0	0	0	0	0	0	0	0	0
Cluster_9088	Bacteria	Tenericutes	Mollicutes	Mycoplasmatales	Mycoplasmataceae	Mycoplasma	unknown species	0	1	1	0	0	0	0	2	0	0	0	0	0	0	0	1	0	0	2	0	0	0	0	0
Cluster_9113	Bacteria	Proteobacteria	Gammaproteobacteria	Alteromonadales	Psychromonadaceae	Psychromonas	Psychromonas sp.	0	0	1	0	0	0	3	0	4	0	0	0	0	1	1	0	0	0	0	0	0	0	0	0
Cluster_9126	Bacteria	Bacteroidetes	Flavobacteriia	Flavobacteriales	Flavobacteriaceae	Olleya	Lacinutrix sp.	0	0	0	0	0	0	0	0	0	20	18	6	0	0	0	0	0	0	0	0	0	0	0	0
Cluster_9131	Bacteria	Bacteroidetes	Flavobacteriia	Flavobacteriales	Flavobacteriaceae	Multi-affiliation	Multi-affiliation	0	0	0	0	0	0	0	2	1	2	12	1	0	0	0	0	0	0	0	0	0	0	0	0
Cluster_9159	Bacteria	Proteobacteria	Gammaproteobacteria	Vibrionales	Vibrionaceae	Vibrio	Multi-affiliation	0	0	0	0	0	0	0	0	0	0	0	0	4	0	0	0	0	0	0	0	0	0	0	0
Cluster_9188	Bacteria	Proteobacteria	Alphaproteobacteria	Rickettsiales	LWSR-14	unknown genus	unknown species	0	0	0	3	1	4	17	24	54	0	0	0	0	1	3	0	0	0	0	0	0	1	0	0
Cluster_9234	Bacteria	Tenericutes	Mollicutes	Mycoplasmatales	Mycoplasmataceae	Mycoplasma	unknown species	1	0	3	0	0	0	0	0	0	0	0	0	0	0	0	0	0	0	0	0	0	2	0	0
Cluster_9236	Bacteria	Spirochaetae	Spirochaetes	Spirochaetales	Spirochaetaceae	Sphaerochaeta	unknown species	0	0	0	0	0	0	0	3	0	0	0	0	0	0	0	0	0	0	0	0	0	0	0	0
Cluster_9255	Bacteria	Proteobacteria	Alphaproteobacteria	Rhodobacterales	Rhodobacteraceae	Multi-affiliation	Multi-affiliation	0	0	0	0	0	0	0	0	0	0	2	0	0	0	0	0	0	0	0	0	0	0	0	0
Cluster_9306	Bacteria	Proteobacteria	Multi-affiliation	Multi-affiliation	Multi-affiliation	Multi-affiliation	Multi-affiliation	0	0	0	0	0	0	64	0	0	0	0	0	0	0	0	0	0	0	0	0	0	0	0	0
Cluster_9309	Bacteria	Proteobacteria	Alphaproteobacteria	Rhodobacterales	Rhodobacteraceae	Phaeobacter	Multi-affiliation	0	0	0	0	0	0	0	1	0	0	0	2	0	0	0	0	0	0	0	0	0	0	0	0
Cluster_9315	Bacteria	Bacteroidetes	Flavobacteriia	Flavobacteriales	Flavobacteriaceae	Mesoflavibacter	Multi-affiliation	0	0	0	0	0	4	0	0	0	5	3	0	0	0	0	0	0	0	0	0	0	0	0	0
Cluster_9330	Bacteria	Proteobacteria	Alphaproteobacteria	Rhodobacterales	Rhodobacteraceae	Phaeobacter	Multi-affiliation	0	0	0	0	0	0	3	4	2	0	0	0	0	1	0	0	0	0	0	0	0	0	0	0
Cluster_9336	Bacteria	Proteobacteria	Alphaproteobacteria	Rhodobacterales	Rhodobacteraceae	unknown genus	unknown species	0	0	0	0	0	0	0	0	0	19	10	4	0	0	0	1	0	0	0	0	0	0	0	0
Cluster_9339	Bacteria	Proteobacteria	Gammaproteobacteria	Alteromonadales	Psychromonadaceae	Psychromonas	Psychromonas agarivorans	0	0	0	0	0	0	2	6	10	0	0	0	0	2	0	0	0	0	0	0	0	0	0	0
Cluster_9341	Bacteria	Proteobacteria	Gammaproteobacteria	Alteromonadales	Multi-affiliation	Multi-affiliation	Multi-affiliation	0	0	0	0	0	0	0	0	0	0	0	0	0	4	0	0	0	0	0	0	0	0	0	0
Cluster_9343	Bacteria	Bacteroidetes	Flavobacteriia	Flavobacteriales	Flavobacteriaceae	Multi-affiliation	Multi-affiliation	0	1	0	0	0	0	0	0	1	0	0	0	0	0	0	0	0	0	0	0	0	0	0	0
Cluster_9352	Bacteria	Proteobacteria	Gammaproteobacteria	Oceanospirillales	Oceanospirillaceae	Neptuniibacter	Neptuniibacter sp.	0	0	0	0	0	0	1	0	0	0	1	1	0	0	0	0	0	0	0	0	0	0	0	0
Cluster_9359	Bacteria	Proteobacteria	Gammaproteobacteria	Alteromonadales	Psychromonadaceae	Psychromonas	Psychromonas agarivorans	0	0	0	0	0	0	0	0	0	0	0	0	4	12	3	0	0	0	0	0	0	6	0	1
Cluster_9384	Bacteria	Bacteroidetes	Flavobacteriia	Flavobacteriales	Flavobacteriaceae	Polaribacter 4	unknown species	0	0	0	0	0	0	4	1	11	0	0	0	0	1	0	0	0	0	0	0	0	0	0	0
Cluster_9397	Bacteria	Tenericutes	Mollicutes	Mycoplasmatales	Mycoplasmataceae	Mycoplasma	unknown species	0	0	0	0	0	0	0	0	0	0	0	0	0	0	0	0	0	0	0	0	0	1	0	2
Cluster_9405	Bacteria	Proteobacteria	Gammaproteobacteria	Cellvibrionales	Cellvibrionaceae	unknown genus	unknown species	0	0	0	0	0	0	0	0	0	11	10	3	0	0	0	0	0	0	0	0	0	0	0	0
Cluster_9410	Bacteria	Bacteroidetes	Flavobacteriia	Flavobacteriales	Flavobacteriaceae	Aquimarina	Aquimarina megaterium XH134	0	0	0	0	0	0	0	0	0	0	7	0	0	1	0	0	0	0	0	1	0	0	0	0
Cluster_9416	Bacteria	Proteobacteria	Gammaproteobacteria	Alteromonadales	Psychromonadaceae	Psychromonas	Psychromonas sp.	0	0	0	0	0	0	0	0	0	0	0	0	0	0	0	0	0	0	0	0	0	0	0	2
Cluster_9441	Bacteria	Proteobacteria	Epsilonproteobacteria	Campylobacterales	Campylobacteraceae	Arcobacter	unknown species	0	0	0	0	0	0	8	7	5	0	0	0	17	27	10	0	0	0	0	0	0	0	0	0
Cluster_9465	Bacteria	Proteobacteria	Gammaproteobacteria	Alteromonadales	Pseudoalteromonadaceae	Pseudoalteromonas	unknown species	0	0	0	1	0	0	2	3	10	0	0	0	0	0	3	0	0	0	0	0	0	0	0	0
Cluster_9468	Bacteria	Bacteroidetes	Sphingobacteriia	Sphingobacteriales	Saprospiraceae	Aureispira	Saprospira sp.	0	0	0	23	3	10	13	6	28	0	0	1	0	2	0	1	2	0	0	0	0	0	0	0
Cluster_9484	Bacteria	Bacteroidetes	Flavobacteriia	Flavobacteriales	Flavobacteriaceae	unknown genus	unknown species	0	0	0	0	0	0	0	0	0	0	0	0	0	61	0	0	0	0	0	0	0	0	0	0
Cluster_9506	Bacteria	Tenericutes	Mollicutes	Mycoplasmatales	Mycoplasmataceae	Mycoplasma	unknown species	0	3	3	1	0	0	0	1	0	0	0	0	0	0	0	0	0	0	0	0	0	0	0	0
Cluster_9520	Bacteria	Proteobacteria	Proteobacteria Incertae Sedis	unknown order	unknown family	Candidatus Tenderia	unknown species	0	0	0	0	0	0	1	0	0	0	0	0	1	0	0	1	0	0	0	0	0	0	0	0
Cluster_9535	Bacteria	Proteobacteria	Gammaproteobacteria	Alteromonadales	Pseudoalteromonadaceae	Pseudoalteromonas	unknown species	0	0	0	0	0	0	0	0	0	8	9	0	0	0	0	0	0	0	0	0	0	0	0	0
Cluster_9563	Bacteria	Proteobacteria	Alphaproteobacteria	Rhodobacterales	Rhodobacteraceae	Donghicola	Thalassobius sp.	0	0	0	0	0	0	0	0	0	0	3	1	0	0	0	0	0	0	0	0	0	0	0	0
Cluster_9568	Bacteria	Bacteroidetes	Sphingobacteriia	Sphingobacteriales	Saprospiraceae	Lewinella	unknown species	0	0	0	0	0	0	0	0	0	0	0	0	0	33	0	0	0	0	0	0	0	0	0	0
Cluster_9578	Bacteria	Proteobacteria	Alphaproteobacteria	Rhodobacterales	Rhodobacteraceae	Sulfitobacter	Multi-affiliation	0	0	0	0	0	0	0	0	0	3	3	2	0	0	0	0	0	0	0	0	0	0	0	0
Cluster_9582	Bacteria	Proteobacteria	Gammaproteobacteria	Legionellales	Coxiellaceae	Coxiella	unknown species	0	0	0	0	0	0	0	0	0	0	0	0	0	0	0	0	0	0	0	0	0	0	64	0
Cluster_9586	Bacteria	Proteobacteria	Gammaproteobacteria	Alteromonadales	Alteromonadaceae	Alteromonas	unknown species	0	0	0	0	0	0	0	0	0	7	9	7	0	2	0	0	0	0	0	0	0	0	0	0
Cluster_9587	Bacteria	Gracilibacteria	unknown class	unknown order	unknown family	unknown genus	unknown species	46	0	0	0	0	0	0	0	0	0	0	0	0	0	0	0	0	0	0	0	0	0	0	0
Cluster_9588	Bacteria	Proteobacteria	Gammaproteobacteria	Vibrionales	Vibrionaceae	Vibrio	unknown species	0	0	0	0	0	0	1	4	5	0	0	0	1	6	5	3	0	0	0	0	0	0	0	0
Cluster_9590	Bacteria	Bacteroidetes	Flavobacteriia	Flavobacteriales	Flavobacteriaceae	Pseudofulvibacter	unknown species	0	0	0	0	0	0	2	2	3	0	0	0	0	2	1	0	0	0	0	0	0	0	0	0
Cluster_9606	Bacteria	Proteobacteria	Gammaproteobacteria	Oceanospirillales	Oceanospirillaceae	Neptuniibacter	unknown species	0	0	0	0	0	0	0	0	0	4	6	1	0	0	0	0	0	0	0	0	0	0	0	0
Cluster_9619	Bacteria	Proteobacteria	Gammaproteobacteria	Alteromonadales	Alteromonadaceae	Multi-affiliation	Multi-affiliation	0	0	0	0	0	1	0	0	0	1	1	0	1	0	0	0	0	0	0	0	0	0	0	0
Cluster_9635	Bacteria	Proteobacteria	Gammaproteobacteria	Vibrionales	Vibrionaceae	Vibrio	unknown species	0	0	0	0	0	0	1	0	1	0	0	0	0	0	0	0	0	0	0	0	0	0	0	0
Cluster_9661	Bacteria	Proteobacteria	Gammaproteobacteria	Alteromonadales	Psychromonadaceae	Psychromonas	Multi-affiliation	0	0	0	0	0	0	0	0	2	0	0	0	0	0	0	0	0	0	0	0	0	0	0	0
Cluster_9670	Bacteria	Proteobacteria	Alphaproteobacteria	Rhodobacterales	Rhodobacteraceae	unknown genus	unknown species	0	0	0	0	3	0	0	0	0	0	1	0	0	0	0	0	0	0	0	0	0	0	0	0
Cluster_9679	Bacteria	Proteobacteria	Alphaproteobacteria	Rhodobacterales	Rhodobacteraceae	Sulfitobacter	Multi-affiliation	0	0	0	0	0	0	0	0	0	1	9	2	0	0	0	0	0	0	0	0	0	0	0	0
Cluster_9683	Bacteria	Proteobacteria	Gammaproteobacteria	Alteromonadales	Pseudoalteromonadaceae	Pseudoalteromonas	Pseudoalteromonas sp.	0	0	0	0	0	0	0	0	0	1	0	1	0	0	0	0	0	0	0	0	0	0	0	0
Cluster_9696	Bacteria	Proteobacteria	Gammaproteobacteria	Alteromonadales	Alteromonadaceae	Alteromonas	unknown species	0	0	0	0	0	0	0	3	1	1	1	0	2	1	0	0	0	0	0	0	0	0	0	0
Cluster_9699	Bacteria	Proteobacteria	Gammaproteobacteria	Vibrionales	Vibrionaceae	Vibrio	Vibrio sp.	0	0	0	0	0	0	0	0	2	0	0	0	0	0	0	0	0	0	0	0	0	0	0	0
Cluster_9706	Bacteria	Proteobacteria	Epsilonproteobacteria	Campylobacterales	Campylobacteraceae	Arcobacter	unknown species	0	0	0	0	0	0	5	3	1	0	0	0	0	0	0	0	0	0	0	0	0	0	0	0
Cluster_9755	Bacteria	Proteobacteria	Gammaproteobacteria	Vibrionales	Vibrionaceae	Vibrio	Multi-affiliation	0	0	0	0	1	0	0	1	0	0	0	0	0	0	0	2	0	0	0	0	0	0	0	0
Cluster_9760	Bacteria	Bacteroidetes	Flavobacteriia	Flavobacteriales	Flavobacteriaceae	Croceibacter	unknown species	0	0	0	0	0	0	0	0	58	0	0	0	0	0	0	0	0	0	0	0	0	0	0	0
Cluster_9761	Bacteria	Proteobacteria	Gammaproteobacteria	Vibrionales	Vibrionaceae	Vibrio	unknown species	0	0	0	0	0	0	1	0	5	1	1	0	0	0	0	1	0	0	0	0	0	0	0	0
Cluster_9769	Bacteria	Parcubacteria	unknown class	unknown order	unknown family	unknown genus	unknown species	0	0	0	0	0	0	0	0	0	0	0	63	0	0	0	0	0	0	0	0	0	0	0	0
Cluster_9781	Bacteria	Proteobacteria	Alphaproteobacteria	Rhodobacterales	Rhodobacteraceae	Sulfitobacter	Multi-affiliation	0	0	0	0	0	0	0	0	0	2	1	1	0	0	0	0	0	0	0	0	0	0	0	0
Cluster_9794	Bacteria	Proteobacteria	Alphaproteobacteria	Rhodobacterales	Rhodobacteraceae	Multi-affiliation	Multi-affiliation	2	1	1	0	0	1	0	1	0	0	0	0	1	0	0	1	0	0	0	0	0	0	0	0
Cluster_9819	Bacteria	Proteobacteria	Alphaproteobacteria	Rhodobacterales	Rhodobacteraceae	Thalassobius	Multi-affiliation	0	0	0	0	0	0	0	0	0	0	3	0	2	5	3	0	0	0	10	1	2	0	0	0
Cluster_9851	Bacteria	Proteobacteria	Gammaproteobacteria	Oceanospirillales	Saccharospirillaceae	Saccharospirillum	Multi-affiliation	0	0	0	1	0	0	0	0	0	0	0	0	1	6	5	0	0	0	0	0	0	0	0	0
Cluster_9859	Bacteria	Proteobacteria	Deltaproteobacteria	Bdellovibrionales	Bacteriovoracaceae	Halobacteriovorax	Multi-affiliation	0	0	0	0	0	0	0	58	0	0	0	0	0	0	0	0	0	0	0	0	0	0	0	0
Cluster_9864	Bacteria	Proteobacteria	Gammaproteobacteria	Vibrionales	Vibrionaceae	Vibrio	Vibrio sp.	0	0	0	2	0	0	5	1	3	0	0	0	2	2	5	0	0	0	0	0	0	0	0	0
Cluster_9884	Bacteria	Bacteroidetes	Sphingobacteriia	Sphingobacteriales	Saprospiraceae	unknown genus	unknown species	0	0	0	0	0	0	0	0	0	0	0	0	0	56	0	0	0	0	0	0	0	0	0	0
Cluster_9890	Bacteria	Proteobacteria	Gammaproteobacteria	Vibrionales	Vibrionaceae	Vibrio	Multi-affiliation	0	0	0	0	1	0	1	5	11	0	0	0	0	0	0	0	0	0	0	0	0	0	0	0
Cluster_9891	Bacteria	Proteobacteria	Gammaproteobacteria	Alteromonadales	Pseudoalteromonadaceae	Algicola	unknown species	0	0	0	0	0	0	6	0	4	0	0	0	3	5	0	0	0	0	0	0	0	0	0	0
Cluster_9911	Bacteria	Bacteroidetes	Flavobacteriia	Flavobacteriales	Flavobacteriaceae	Polaribacter 2	Multi-affiliation	0	0	0	0	0	0	2	0	0	0	0	0	0	1	0	0	0	0	0	0	0	5	0	0
Cluster_9915	Bacteria	Proteobacteria	Alphaproteobacteria	Rhodobacterales	Rhodobacteraceae	Multi-affiliation	Multi-affiliation	0	0	0	0	0	0	0	1	0	9	7	5	0	2	0	0	0	0	0	0	0	0	0	0
Cluster_9917	Bacteria	Tenericutes	Mollicutes	Mycoplasmatales	Mycoplasmataceae	Mycoplasma	unknown species	0	0	0	0	0	0	0	1	0	0	0	0	0	1	0	0	0	0	0	0	0	0	0	0
Cluster_9935	Bacteria	Proteobacteria	Epsilonproteobacteria	Campylobacterales	Campylobacteraceae	Arcobacter	unknown species	0	0	0	0	0	0	0	0	0	0	0	0	0	3	1	0	0	0	0	0	0	0	0	0
Cluster_9958	Bacteria	Proteobacteria	Gammaproteobacteria	Cellvibrionales	Cellvibrionaceae	unknown genus	unknown species	0	0	0	0	0	0	0	0	0	6	0	0	0	0	0	0	0	0	0	0	0	0	0	0
Cluster_9974	Bacteria	Proteobacteria	Gammaproteobacteria	Alteromonadales	Psychromonadaceae	Psychromonas	Psychromonas sp.	0	0	0	0	0	0	0	0	0	0	0	0	0	1	1	0	0	0	0	0	0	0	0	0
Cluster_9976	Bacteria	Proteobacteria	Gammaproteobacteria	Vibrionales	Vibrionaceae	Vibrio	Multi-affiliation	0	0	0	1	0	0	0	1	0	0	0	0	1	3	7	1	1	0	0	2	0	0	0	0
Cluster_9997	Bacteria	Tenericutes	Mollicutes	Mycoplasmatales	Mycoplasmataceae	Mycoplasma	unknown species	0	0	0	0	0	0	0	1	0	0	0	0	0	0	1	0	0	3	0	0	0	0	0	0
Cluster_10019	Bacteria	Bacteroidetes	Flavobacteriia	Flavobacteriales	Flavobacteriaceae	Aquimarina	Multi-affiliation	0	0	0	0	0	0	0	0	0	0	0	0	0	2	1	0	0	0	0	0	0	0	0	0
Cluster_10071	Bacteria	Proteobacteria	Alphaproteobacteria	Rhodobacterales	Rhodobacteraceae	Phaeobacter	Multi-affiliation	0	0	0	0	0	0	0	2	1	0	0	0	0	0	0	0	0	0	0	0	0	0	0	0
Cluster_10072	Bacteria	Proteobacteria	Gammaproteobacteria	Cellvibrionales	Cellvibrionaceae	Umboniibacter	unknown species	0	0	0	0	0	0	2	3	1	0	0	0	0	0	0	0	0	0	0	0	0	1	0	0
Cluster_10091	Bacteria	Proteobacteria	Gammaproteobacteria	Alteromonadales	Alteromonadaceae	Glaciecola	Glaciecola punicea	0	0	0	0	0	0	0	55	0	0	0	0	0	0	0	0	0	0	0	0	0	0	0	0
Cluster_10096	Bacteria	Bacteroidetes	Flavobacteriia	Flavobacteriales	Flavobacteriaceae	Multi-affiliation	Multi-affiliation	0	0	0	0	0	0	0	0	0	10	22	7	0	0	0	0	0	0	0	0	0	0	0	0
Cluster_10097	Bacteria	Bacteroidetes	Flavobacteriia	Flavobacteriales	Flavobacteriaceae	Ulvibacter	Ulvibacter antarcticus	0	0	0	0	0	0	5	2	2	0	0	10	0	0	0	0	0	0	0	0	0	2	0	0
Cluster_10104	Bacteria	Bacteroidetes	Flavobacteriia	Flavobacteriales	Flavobacteriaceae	Olleya	Lacinutrix sp.	0	0	0	0	0	0	5	1	1	0	0	1	0	0	0	4	0	0	0	0	0	0	0	0
Cluster_10110	Bacteria	Bacteroidetes	Cytophagia	Cytophagales	Flammeovirgaceae	Flexithrix	unknown species	0	0	0	0	0	0	0	0	0	0	0	0	0	56	0	0	0	0	0	0	0	0	0	0
Cluster_10115	Bacteria	Bacteroidetes	Sphingobacteriia	Sphingobacteriales	Saprospiraceae	Aureispira	Saprospira sp.	0	0	0	7	2	4	0	2	2	0	0	0	3	0	0	0	0	1	0	0	0	0	0	0
Cluster_10164	Bacteria	Proteobacteria	Alphaproteobacteria	Rhodobacterales	Rhodobacteraceae	Ruegeria	Multi-affiliation	0	0	0	0	0	0	0	0	0	2	0	0	2	2	5	0	0	0	1	0	0	0	0	0
Cluster_10175	Bacteria	Proteobacteria	Gammaproteobacteria	Oceanospirillales	Oceanospirillaceae	Neptuniibacter	Raricirrus beryli associated bacterium	0	0	0	0	0	0	4	1	9	0	0	0	0	0	0	0	0	0	2	0	0	4	1	0
Cluster_10188	Bacteria	Proteobacteria	Alphaproteobacteria	Rhodobacterales	Rhodobacteraceae	Multi-affiliation	Multi-affiliation	0	0	0	0	0	0	0	0	49	0	0	0	0	0	0	0	0	0	0	0	0	0	0	0
Cluster_10189	Bacteria	Proteobacteria	Epsilonproteobacteria	Campylobacterales	Campylobacteraceae	Arcobacter	unknown species	0	0	0	0	0	0	0	54	0	0	0	0	0	0	0	0	0	0	0	0	0	0	0	0
Cluster_10194	Bacteria	Proteobacteria	Deltaproteobacteria	Myxococcales	Blfdi19	unknown genus	unknown species	0	0	0	0	0	0	0	0	0	0	0	0	0	50	0	0	0	0	0	0	0	0	0	0
Cluster_10244	Bacteria	Proteobacteria	Multi-affiliation	Multi-affiliation	Multi-affiliation	Multi-affiliation	Multi-affiliation	0	0	0	0	0	0	1	3	5	0	0	0	12	7	13	0	0	0	0	0	0	0	0	0
Cluster_10278	Bacteria	Bacteroidetes	Flavobacteriia	Flavobacteriales	Flavobacteriaceae	Polaribacter	Polaribacter sp.	0	0	0	0	0	0	1	0	0	0	0	0	0	0	0	0	0	0	0	0	0	3	0	0
Cluster_10287	Bacteria	Proteobacteria	Gammaproteobacteria	Alteromonadales	Alteromonadaceae	Salinimonas	Alteromonas sp.	0	0	0	0	0	0	0	0	0	4	4	0	4	1	1	0	0	2	0	0	0	0	0	0
Cluster_10292	Bacteria	Proteobacteria	Alphaproteobacteria	Rhodobacterales	Rhodobacteraceae	unknown genus	unknown species	0	0	0	0	2	0	5	11	0	0	0	0	0	6	0	3	0	0	0	0	0	2	0	0
Cluster_10309	Bacteria	Tenericutes	Mollicutes	Mycoplasmatales	Mycoplasmataceae	Mycoplasma	unknown species	0	1	0	0	0	0	0	0	0	0	0	0	0	0	0	0	0	0	0	0	0	1	0	0
Cluster_10323	Bacteria	Bacteroidetes	Flavobacteriia	Flavobacteriales	Flavobacteriaceae	Polaribacter 4	Polaribacter sp.	0	0	0	0	0	0	0	0	0	0	0	0	0	51	0	0	0	0	0	0	0	0	0	0
Cluster_10326	Bacteria	Proteobacteria	Epsilonproteobacteria	Campylobacterales	Campylobacteraceae	Arcobacter	Multi-affiliation	0	0	0	0	0	0	3	2	5	0	0	0	1	2	0	0	0	0	0	0	0	0	0	0
Cluster_10343	Bacteria	Proteobacteria	Gammaproteobacteria	Alteromonadales	Alteromonadaceae	Paraglaciecola	Multi-affiliation	0	0	0	0	0	0	0	0	0	2	0	0	0	0	0	0	0	2	0	0	0	0	0	0
Cluster_10358	Bacteria	Proteobacteria	Alphaproteobacteria	Rhodobacterales	Rhodobacteraceae	unknown genus	unknown species	0	0	0	0	0	0	0	3	0	1	0	0	0	0	0	0	0	0	0	0	0	0	0	0
Cluster_10362	Bacteria	Proteobacteria	Epsilonproteobacteria	Campylobacterales	Campylobacteraceae	Arcobacter	unknown species	0	0	0	5	0	0	0	1	0	0	0	0	0	8	0	0	0	0	0	0	0	0	0	0
Cluster_10365	Bacteria	Bacteroidetes	Flavobacteriia	Flavobacteriales	Flavobacteriaceae	Pseudofulvibacter	unknown species	0	0	0	0	0	0	2	3	4	1	0	0	0	0	0	0	0	0	0	0	0	0	0	0
Cluster_10395	Bacteria	Proteobacteria	Gammaproteobacteria	Oceanospirillales	Oceanospirillaceae	Oceanospirillum	Oceanospirillum sp.	0	0	0	0	0	0	0	0	0	0	0	0	0	1	2	0	0	0	0	0	0	0	0	0
Cluster_10402	Bacteria	Proteobacteria	Alphaproteobacteria	Rhodobacterales	Rhodobacteraceae	Epibacterium	unknown species	0	0	0	0	0	0	7	2	3	0	0	0	0	0	0	0	0	0	0	0	0	0	0	0
Cluster_10409	Bacteria	Proteobacteria	Alphaproteobacteria	Rhodobacterales	Rhodobacteraceae	unknown genus	Multi-affiliation	0	0	0	0	0	0	8	2	5	0	0	0	0	2	4	0	0	0	0	0	0	0	0	0
Cluster_10410	Bacteria	Proteobacteria	Gammaproteobacteria	Oceanospirillales	Oceanospirillaceae	Pseudohongiella	unknown species	0	0	0	0	0	0	0	0	0	0	0	0	0	0	1	0	0	0	1	0	0	0	0	0
Cluster_10422	Bacteria	Proteobacteria	Gammaproteobacteria	Alteromonadales	Pseudoalteromonadaceae	Pseudoalteromonas	Multi-affiliation	0	0	0	0	0	0	2	0	1	0	0	0	0	1	0	0	0	0	0	0	0	0	0	0
Cluster_10428	Bacteria	Proteobacteria	Gammaproteobacteria	Cellvibrionales	Porticoccaceae	Porticoccus	Multi-affiliation	0	0	0	0	0	0	0	0	1	2	0	0	0	0	0	0	0	0	0	0	0	0	0	0
Cluster_10432	Bacteria	Bacteroidetes	Flavobacteriia	Flavobacteriales	Cryomorphaceae	unknown genus	unknown species	0	0	0	0	0	0	0	52	0	0	0	0	0	0	0	0	0	0	0	0	0	0	0	0
Cluster_10448	Bacteria	Proteobacteria	Gammaproteobacteria	Salinisphaerales	Salinisphaeraceae	Oceanococcus	Multi-affiliation	0	0	0	0	0	0	0	0	0	0	0	0	0	53	0	0	0	0	0	0	0	0	0	0
Cluster_10499	Bacteria	Proteobacteria	Gammaproteobacteria	Vibrionales	Vibrionaceae	Vibrio	Vibrio aestuarianus	0	0	0	0	0	0	0	0	1	0	0	0	0	1	0	0	0	0	0	0	0	0	0	0
Cluster_10505	Bacteria	Proteobacteria	Gammaproteobacteria	Alteromonadales	Pseudoalteromonadaceae	Pseudoalteromonas	Multi-affiliation	0	2	1	0	0	0	1	2	0	0	0	0	0	1	0	0	0	1	0	0	0	0	0	0
Cluster_10512	Bacteria	Proteobacteria	Gammaproteobacteria	Alteromonadales	Pseudoalteromonadaceae	Pseudoalteromonas	Multi-affiliation	0	0	0	0	0	0	5	3	9	0	0	0	0	2	5	0	0	0	0	0	0	0	0	0
Cluster_10534	Bacteria	Bacteroidetes	Flavobacteriia	Flavobacteriales	Flavobacteriaceae	Mesoflavibacter	marine bacterium SCRIPPS_413	0	0	0	11	1	15	3	2	1	0	1	0	0	1	0	1	0	5	0	0	0	0	0	0
Cluster_10536	Bacteria	Proteobacteria	Gammaproteobacteria	Oceanospirillales	Oceanospirillaceae	Marinobacterium	unknown species	0	0	0	0	0	0	0	0	0	0	0	0	2	0	0	0	0	0	0	0	0	0	0	0
Cluster_10538	Bacteria	Proteobacteria	Alphaproteobacteria	Rhodobacterales	Rhodobacteraceae	Multi-affiliation	Multi-affiliation	0	0	0	0	0	2	8	9	7	0	0	0	0	0	0	0	0	0	1	0	0	0	0	0
Cluster_10572	Bacteria	Bacteroidetes	Flavobacteriia	Flavobacteriales	Flavobacteriaceae	unknown genus	Tenacibaculum sp.	0	0	0	0	0	0	54	0	0	0	0	0	0	0	0	0	0	0	0	0	0	0	0	0
Cluster_10577	Bacteria	Chloroflexi	Anaerolineae	Anaerolineales	Anaerolineaceae	unknown genus	unknown species	0	0	0	0	0	0	0	0	0	0	0	0	0	0	0	0	0	0	0	0	0	48	0	0
Cluster_10583	Bacteria	Proteobacteria	Alphaproteobacteria	Rhodobacterales	Rhodobacteraceae	Multi-affiliation	Multi-affiliation	0	0	0	0	0	0	0	0	0	3	5	5	0	0	0	0	0	0	0	0	0	0	0	0
Cluster_10593	Bacteria	Proteobacteria	Alphaproteobacteria	Rhodobacterales	Rhodobacteraceae	Sulfitobacter	Multi-affiliation	0	0	0	0	0	0	0	0	0	6	3	2	0	0	0	0	0	0	0	0	0	0	0	0
Cluster_10600	Bacteria	Bacteroidetes	Flavobacteriia	Flavobacteriales	Flavobacteriaceae	NS3a marine group	unknown species	0	0	0	2	6	3	0	2	1	0	0	0	0	2	2	1	1	0	0	2	0	0	0	0
Cluster_10642	Bacteria	Proteobacteria	Alphaproteobacteria	Rhodospirillales	Rhodospirillaceae	Aestuariispira	unknown species	0	0	0	0	0	0	0	0	0	0	0	0	0	0	0	1	0	0	0	0	0	1	0	0
Cluster_10648	Bacteria	Proteobacteria	Alphaproteobacteria	Rickettsiales	LWSR-14	unknown genus	unknown species	0	0	0	2	7	1	14	9	13	0	0	0	3	2	1	0	0	0	2	0	0	1	0	0
Cluster_10657	Bacteria	Bacteroidetes	Flavobacteriia	Flavobacteriales	Cryomorphaceae	unknown genus	unknown species	0	0	0	0	0	0	0	3	0	0	0	0	0	0	0	0	0	0	0	0	0	0	0	0
Cluster_10699	Bacteria	Proteobacteria	Gammaproteobacteria	Cellvibrionales	Cellvibrionaceae	Aestuariicella	unknown species	0	0	0	0	0	0	0	0	0	16	11	3	0	0	0	0	0	0	0	0	0	0	0	0
Cluster_10710	Bacteria	Bacteroidetes	Flavobacteriia	Flavobacteriales	Flavobacteriaceae	Multi-affiliation	Multi-affiliation	0	0	0	0	0	0	0	50	0	0	0	0	0	0	0	0	0	0	0	0	0	0	0	0
Cluster_10718	Bacteria	Proteobacteria	Gammaproteobacteria	Multi-affiliation	Multi-affiliation	Multi-affiliation	Multi-affiliation	0	0	0	0	0	0	0	0	0	3	0	0	0	0	0	0	0	0	0	0	0	0	0	0
Cluster_10719	Bacteria	Proteobacteria	Epsilonproteobacteria	Campylobacterales	Campylobacteraceae	Arcobacter	unknown species	0	0	0	0	0	0	0	4	0	0	0	0	0	17	12	0	0	0	0	0	0	0	0	0
Cluster_10730	Bacteria	Bacteroidetes	Flavobacteriia	Flavobacteriales	Flavobacteriaceae	Psychroserpens	Psychroserpens jangbogonensis	0	0	0	0	0	0	2	0	0	0	0	0	0	0	0	3	0	0	0	0	0	2	0	0
Cluster_10751	Bacteria	Bacteroidetes	Flavobacteriia	Flavobacteriales	Flavobacteriaceae	Winogradskyella	Multi-affiliation	0	0	0	0	0	4	1	4	0	0	0	0	0	0	0	0	0	0	0	0	0	0	0	0
Cluster_10759	Bacteria	Bacteroidetes	Flavobacteriia	Flavobacteriales	Flavobacteriaceae	Pseudofulvibacter	unknown species	0	0	0	0	0	1	0	3	3	0	0	0	0	0	0	0	0	0	0	0	0	0	0	0
Cluster_10780	Bacteria	Proteobacteria	Alphaproteobacteria	Rhodobacterales	Rhodobacteraceae	Phaeobacter	Multi-affiliation	0	0	0	0	0	0	1	0	0	0	0	0	0	1	0	0	0	0	0	0	0	0	0	0
Cluster_10799	Bacteria	Proteobacteria	Gammaproteobacteria	Vibrionales	Vibrionaceae	Vibrio	Vibrio sp.	0	0	0	0	0	0	2	0	0	0	1	0	1	3	8	0	0	0	0	0	0	0	0	0
Cluster_10854	Bacteria	Proteobacteria	Alphaproteobacteria	Rhodobacterales	Rhodobacteraceae	Thalassobius	Multi-affiliation	0	0	0	0	0	0	0	0	0	9	13	1	3	0	0	0	0	0	0	0	0	0	0	0
Cluster_10881	Bacteria	Bacteroidetes	Flavobacteriia	Flavobacteriales	Flavobacteriaceae	Mesonia	Multi-affiliation	0	0	0	0	0	0	3	1	1	12	16	5	0	0	0	0	0	0	0	0	0	0	0	0
Cluster_10887	Bacteria	Bacteroidetes	Flavobacteriia	Flavobacteriales	Flavobacteriaceae	Gaetbulibacter	Gaetbulibacter marinus	0	0	0	0	0	0	0	2	0	1	0	0	0	0	0	2	0	0	0	0	0	0	0	0
Cluster_10904	Bacteria	Bacteroidetes	Flavobacteriia	Flavobacteriales	Cryomorphaceae	Salinirepens	unknown species	0	0	0	0	0	0	2	2	2	0	0	0	0	0	0	0	0	0	0	0	0	0	0	0
Cluster_10933	Bacteria	Proteobacteria	Alphaproteobacteria	Rhodobacterales	Rhodobacteraceae	Planktotalea	Multi-affiliation	0	0	0	0	0	0	1	0	1	1	0	1	0	0	0	0	0	0	0	0	0	0	0	0
Cluster_10970	Bacteria	Proteobacteria	Gammaproteobacteria	Alteromonadales	Psychromonadaceae	Psychromonas	Psychromonas arctica	0	0	0	0	0	0	1	1	3	0	0	0	0	9	0	0	0	0	0	0	0	0	0	0
Cluster_10974	Bacteria	Proteobacteria	Gammaproteobacteria	Alteromonadales	Pseudoalteromonadaceae	Pseudoalteromonas	Pseudoalteromonas sp.	0	0	0	0	0	1	0	0	0	1	2	0	0	0	0	0	0	0	0	0	0	0	0	0
Cluster_10991	Bacteria	Proteobacteria	Gammaproteobacteria	Vibrionales	Vibrionaceae	Vibrio	Multi-affiliation	0	0	0	1	0	0	0	2	1	0	0	0	0	5	1	0	0	0	0	0	0	0	0	0
Cluster_10996	Bacteria	Bacteroidetes	Flavobacteriia	Flavobacteriales	Cryomorphaceae	unknown genus	unknown species	0	0	0	0	0	0	0	0	45	0	0	0	0	0	0	0	0	0	0	0	0	0	0	0
Cluster_11013	Bacteria	Proteobacteria	Alphaproteobacteria	Rhizobiales	Rhodobiaceae	unknown genus	Tepidicaulis marinus	0	0	0	0	0	0	0	0	0	0	0	0	0	44	0	0	0	0	0	0	0	0	0	0
Cluster_11023	Bacteria	Bacteroidetes	Flavobacteriia	Flavobacteriales	Flavobacteriaceae	Mesoflavibacter	Formosa sp.	0	0	0	2	5	5	0	1	0	0	0	0	0	0	0	0	0	0	0	0	0	0	0	0
Cluster_11024	Bacteria	Bacteroidetes	Flavobacteriia	Flavobacteriales	Flavobacteriaceae	Aquimarina	Multi-affiliation	0	0	0	0	0	0	0	0	0	0	1	0	1	1	1	0	0	0	0	0	0	0	0	0
Cluster_11073	Bacteria	Proteobacteria	Gammaproteobacteria	Alteromonadales	Pseudoalteromonadaceae	Pseudoalteromonas	unknown species	0	0	0	0	0	0	0	0	0	1	1	0	0	0	0	0	0	0	0	0	0	0	0	0
Cluster_11078	Bacteria	Proteobacteria	Gammaproteobacteria	Vibrionales	Vibrionaceae	Vibrio	unknown species	0	0	0	0	0	0	0	0	1	0	0	0	1	2	0	0	0	0	0	0	0	0	0	0
Cluster_11080	Bacteria	Bacteroidetes	Flavobacteriia	Flavobacteriales	Flavobacteriaceae	Multi-affiliation	Multi-affiliation	0	0	0	0	0	0	0	2	0	0	0	0	0	0	0	0	0	0	0	0	0	0	0	0
Cluster_11099	Bacteria	Proteobacteria	Gammaproteobacteria	Oceanospirillales	Oceanospirillaceae	Marinobacterium	unknown species	0	0	0	0	0	0	1	7	0	0	0	0	0	0	0	0	0	0	0	0	0	0	0	0
Cluster_11116	Bacteria	Proteobacteria	Gammaproteobacteria	Vibrionales	Vibrionaceae	Vibrio	Vibrio sp.	0	0	0	3	0	0	1	8	14	0	0	0	5	6	0	0	0	0	0	0	0	0	0	0
Cluster_11136	Bacteria	Proteobacteria	Gammaproteobacteria	Vibrionales	Vibrionaceae	Vibrio	Multi-affiliation	0	0	0	0	1	0	2	8	9	0	0	0	7	17	6	1	0	0	0	0	0	0	0	0
Cluster_11150	Bacteria	Proteobacteria	Alphaproteobacteria	Rhodobacterales	Rhodobacteraceae	Multi-affiliation	Multi-affiliation	0	0	0	0	0	0	10	4	5	0	0	0	0	0	0	0	0	0	7	0	0	0	0	0
Cluster_11178	Bacteria	Proteobacteria	Gammaproteobacteria	Alteromonadales	Pseudoalteromonadaceae	Algicola	unknown species	0	0	0	0	0	0	0	0	2	0	0	0	1	1	6	0	0	0	0	0	0	0	0	0
Cluster_11191	Bacteria	Bacteroidetes	Flavobacteriia	Flavobacteriales	Flavobacteriaceae	Lacinutrix	Multi-affiliation	0	0	0	6	6	8	9	1	0	0	1	0	0	0	1	0	0	5	0	0	0	0	0	0
Cluster_11223	Bacteria	Bacteroidetes	Flavobacteriia	Flavobacteriales	Flavobacteriaceae	Pseudofulvibacter	unknown species	0	0	0	0	0	0	1	2	2	0	0	0	0	1	2	0	0	0	0	0	0	0	0	0
Cluster_11247	Bacteria	Bacteroidetes	Flavobacteriia	Flavobacteriales	Flavobacteriaceae	unknown genus	unknown species	0	0	0	0	0	0	2	0	3	10	14	0	0	0	0	0	0	0	0	0	0	0	0	0
Cluster_11275	Bacteria	Proteobacteria	Gammaproteobacteria	Multi-affiliation	Multi-affiliation	Multi-affiliation	Multi-affiliation	0	0	0	0	0	0	0	0	0	0	0	0	0	2	0	0	0	0	0	0	0	0	0	0
Cluster_11288	Bacteria	Proteobacteria	Gammaproteobacteria	Vibrionales	Vibrionaceae	Vibrio	mucus bacterium 104	0	0	0	0	0	0	3	0	3	0	0	2	1	0	4	2	0	0	0	0	0	0	0	0
Cluster_11317	Bacteria	Bacteroidetes	Flavobacteriia	Flavobacteriales	Flavobacteriaceae	Mesoflavibacter	marine bacterium SCRIPPS_413	0	0	0	0	1	2	0	0	0	0	2	0	0	2	0	0	0	0	0	0	0	2	0	0
Cluster_11367	Bacteria	Bacteroidetes	Flavobacteriia	Flavobacteriales	Flavobacteriaceae	Multi-affiliation	Multi-affiliation	0	0	0	0	0	2	0	1	0	2	2	0	0	0	0	0	0	0	0	0	0	0	0	0
Cluster_11372	Bacteria	Bacteroidetes	Flavobacteriia	Flavobacteriales	Flavobacteriaceae	Pseudofulvibacter	unknown species	0	0	0	0	0	0	1	3	0	0	0	0	0	0	0	0	0	0	0	0	0	0	0	0
Cluster_11377	Bacteria	Bacteroidetes	Flavobacteriia	Flavobacteriales	Flavobacteriaceae	Flavobacterium	unknown species	0	0	0	0	0	0	0	0	0	0	0	0	0	2	0	6	0	0	0	1	0	0	0	0
Cluster_11382	Bacteria	Tenericutes	Mollicutes	Mycoplasmatales	Mycoplasmataceae	Mycoplasma	unknown species	1	0	2	0	0	0	0	0	0	0	0	0	0	0	0	0	0	0	0	0	0	0	0	1
Cluster_11384	Bacteria	Proteobacteria	Gammaproteobacteria	Alteromonadales	Alteromonadaceae	Multi-affiliation	Multi-affiliation	0	0	0	0	0	0	0	1	0	0	0	0	1	4	2	0	0	0	0	0	0	0	0	0
Cluster_11390	Bacteria	Proteobacteria	Alphaproteobacteria	Rhodobacterales	Rhodobacteraceae	Thalassobius	Multi-affiliation	0	0	1	0	0	0	1	0	0	0	1	0	0	0	1	0	0	0	0	0	0	0	0	0
Cluster_11417	Bacteria	Proteobacteria	Gammaproteobacteria	Oceanospirillales	Oceanospirillaceae	Neptuniibacter	Raricirrus beryli associated bacterium	0	0	0	2	0	0	0	1	4	0	0	0	0	2	0	0	0	0	14	0	0	1	0	0
Cluster_11424	Bacteria	Bacteroidetes	Flavobacteriia	Flavobacteriales	Flavobacteriaceae	Mesoflavibacter	Formosa sp.	0	0	0	0	0	0	0	0	0	0	0	0	0	0	0	0	0	2	0	0	0	0	0	0
Cluster_11427	Bacteria	Proteobacteria	Multi-affiliation	Multi-affiliation	Multi-affiliation	Multi-affiliation	Multi-affiliation	0	0	0	0	0	0	0	0	2	0	0	0	0	0	0	0	0	0	0	0	0	0	0	0
Cluster_11434	Bacteria	Proteobacteria	Gammaproteobacteria	Alteromonadales	Pseudoalteromonadaceae	Pseudoalteromonas	Pseudoalteromonas sp.	0	0	0	0	0	0	2	2	3	0	0	0	0	0	0	0	0	0	0	0	0	0	0	0
Cluster_11439	Bacteria	Proteobacteria	Gammaproteobacteria	Alteromonadales	Pseudoalteromonadaceae	Pseudoalteromonas	Multi-affiliation	0	0	2	0	0	0	3	0	2	2	2	0	0	0	0	0	0	0	0	0	0	0	0	0
Cluster_11444	Bacteria	Bacteroidetes	Flavobacteriia	Flavobacteriales	Flavobacteriaceae	Mesoflavibacter	Multi-affiliation	0	0	0	0	0	1	2	0	2	3	1	1	0	2	0	0	0	0	0	0	0	0	0	0
Cluster_11446	Bacteria	Bacteroidetes	Flavobacteriia	Flavobacteriales	Flavobacteriaceae	Aquimarina	Multi-affiliation	0	0	0	0	0	0	0	0	0	1	4	3	0	0	0	0	0	0	0	0	0	0	0	0
Cluster_11449	Bacteria	Proteobacteria	Gammaproteobacteria	Oceanospirillales	Oceanospirillaceae	Oceanobacter	unknown species	0	0	0	0	0	0	0	0	0	44	0	0	0	0	0	0	0	0	0	0	0	0	0	0
Cluster_11483	Bacteria	Proteobacteria	Gammaproteobacteria	Alteromonadales	Alteromonadaceae	Marinobacter	Multi-affiliation	0	0	0	0	0	0	0	0	0	0	0	0	2	0	1	0	0	0	0	0	0	0	0	0
Cluster_11487	Bacteria	Proteobacteria	Gammaproteobacteria	Alteromonadales	Psychromonadaceae	Psychromonas	Multi-affiliation	0	0	0	0	0	0	1	0	2	0	0	0	1	0	2	0	0	0	0	0	0	0	0	0
Cluster_11510	Bacteria	Proteobacteria	Epsilonproteobacteria	Campylobacterales	Campylobacteraceae	Arcobacter	unknown species	0	0	0	0	0	0	0	2	1	0	0	0	2	1	0	0	0	0	0	0	0	0	0	0
Cluster_11592	Bacteria	Proteobacteria	Gammaproteobacteria	Vibrionales	Vibrionaceae	Vibrio	Multi-affiliation	0	0	0	0	0	0	1	2	1	1	0	0	0	2	0	3	0	1	0	0	0	0	0	0
Cluster_11598	Bacteria	Cyanobacteria	ML635J-21	unknown order	unknown family	unknown genus	unknown species	1	0	0	0	0	0	4	0	2	0	0	0	0	0	0	0	0	0	0	0	0	0	0	0
Cluster_11615	Bacteria	Proteobacteria	Gammaproteobacteria	Alteromonadales	Alteromonadaceae	Marinobacter	Multi-affiliation	0	0	0	0	0	0	0	0	0	0	0	0	3	2	1	0	0	0	0	0	0	0	0	0
Cluster_11621	Bacteria	Proteobacteria	Gammaproteobacteria	Vibrionales	Vibrionaceae	Multi-affiliation	Multi-affiliation	0	0	0	0	1	0	1	1	1	0	0	0	0	1	0	2	1	0	0	3	0	0	0	0
Cluster_11629	Bacteria	Proteobacteria	Alphaproteobacteria	Rickettsiales	LWSR-14	unknown genus	unknown species	0	0	0	0	0	1	4	12	19	0	0	0	4	9	9	0	0	0	5	0	0	0	0	0
Cluster_11630	Bacteria	Bacteroidetes	Flavobacteriia	Flavobacteriales	Flavobacteriaceae	Multi-affiliation	Multi-affiliation	0	0	0	0	0	0	0	3	0	0	0	0	0	0	0	0	0	0	0	0	0	0	0	0
Cluster_11634	Bacteria	Proteobacteria	Gammaproteobacteria	Alteromonadales	Multi-affiliation	Multi-affiliation	Multi-affiliation	0	0	0	0	0	0	0	0	0	2	1	0	0	0	0	0	0	0	0	0	0	0	0	0
Cluster_11644	Bacteria	Proteobacteria	Gammaproteobacteria	EC3	unknown family	unknown genus	unknown species	0	0	0	0	0	0	0	0	45	0	0	0	0	0	0	0	0	0	0	0	0	0	0	0
Cluster_11730	Bacteria	Bacteroidetes	Flavobacteriia	Flavobacteriales	Flavobacteriaceae	Polaribacter 1	Multi-affiliation	0	0	0	0	0	0	3	1	2	0	0	0	0	0	0	0	0	0	0	0	0	0	0	0
Cluster_11783	Bacteria	Bacteroidetes	Flavobacteriia	Flavobacteriales	Flavobacteriaceae	Maribacter	Multi-affiliation	0	0	0	0	0	0	0	0	0	18	5	6	0	0	0	0	0	0	0	0	0	0	0	0
Cluster_11786	Bacteria	Bacteroidetes	Flavobacteriia	Flavobacteriales	Flavobacteriaceae	Maritimimonas	unknown species	0	0	0	0	0	0	0	1	0	0	3	0	0	0	0	0	0	0	0	0	0	1	0	0
Cluster_11792	Bacteria	Proteobacteria	Gammaproteobacteria	Vibrionales	Vibrionaceae	Vibrio	Multi-affiliation	0	0	0	0	0	0	6	3	4	0	0	0	0	1	0	0	0	0	0	0	0	0	0	0
Cluster_11801	Bacteria	Proteobacteria	ARKICE-90	unknown order	unknown family	unknown genus	unknown species	0	0	0	0	0	0	0	0	0	14	11	3	0	0	0	0	0	0	0	0	0	0	0	0
Cluster_11803	Bacteria	Bacteroidetes	Sphingobacteriia	Sphingobacteriales	Saprospiraceae	unknown genus	unknown species	0	0	0	0	0	0	41	0	0	0	0	0	0	0	0	0	0	0	0	0	0	0	0	0
Cluster_11809	Bacteria	Proteobacteria	Alphaproteobacteria	Rickettsiales	LWSR-14	unknown genus	unknown species	0	0	0	4	0	0	1	9	3	0	0	0	4	7	9	0	0	0	0	0	0	0	0	0
Cluster_11815	Bacteria	Bacteroidetes	Flavobacteriia	Flavobacteriales	NS9 marine group	unknown genus	unknown species	0	0	0	0	0	0	1	1	0	0	0	0	0	0	0	0	0	0	0	0	0	0	0	0
Cluster_11824	Bacteria	Proteobacteria	Alphaproteobacteria	Rhodobacterales	Rhodobacteraceae	Planktotalea	Multi-affiliation	0	0	0	2	0	2	0	0	0	0	0	0	0	0	0	1	0	0	0	0	0	0	0	0
Cluster_11838	Bacteria	Proteobacteria	Gammaproteobacteria	Alteromonadales	Alteromonadaceae	Glaciecola	unknown species	0	0	0	0	0	0	1	0	0	3	4	0	0	0	0	0	0	0	0	0	0	0	0	0
Cluster_11846	Bacteria	Bacteroidetes	Flavobacteriia	Flavobacteriales	Flavobacteriaceae	Pseudofulvibacter	unknown species	0	0	0	0	0	0	11	1	8	0	0	0	1	3	0	0	0	0	0	0	0	0	0	0
Cluster_11850	Bacteria	Proteobacteria	Alphaproteobacteria	Rhodobacterales	Rhodobacteraceae	Phaeobacter	Multi-affiliation	0	0	0	0	0	0	0	0	0	1	1	0	0	0	0	0	0	0	0	0	0	0	0	0
Cluster_11888	Bacteria	Proteobacteria	Gammaproteobacteria	Alteromonadales	Pseudoalteromonadaceae	Pseudoalteromonas	unknown species	0	0	0	0	0	0	5	0	0	0	0	0	0	0	0	0	0	0	0	0	0	0	0	0
Cluster_11947	Bacteria	Bacteroidetes	Flavobacteriia	Flavobacteriales	Flavobacteriaceae	Polaribacter 1	unknown species	0	0	0	0	0	0	0	2	0	0	0	0	0	0	0	0	0	0	0	0	0	0	0	0
Cluster_11953	Bacteria	Proteobacteria	Gammaproteobacteria	Vibrionales	Vibrionaceae	Vibrio	Vibrio sp.	0	0	0	0	0	0	1	2	0	0	0	0	0	0	0	0	0	0	0	0	0	0	0	0
Cluster_11958	Bacteria	Tenericutes	Mollicutes	Mycoplasmatales	Mycoplasmataceae	Mycoplasma	unknown species	0	0	0	2	0	0	0	0	3	0	0	0	0	0	0	0	0	0	0	0	0	1	0	0
Cluster_11969	Bacteria	Proteobacteria	Gammaproteobacteria	Oceanospirillales	Oleiphilaceae	Oleiphilus	Oleiphilus sp.	0	0	0	0	0	0	0	0	0	0	0	1	0	0	0	0	0	0	0	0	0	2	0	0
Cluster_11980	Bacteria	Proteobacteria	Gammaproteobacteria	Oceanospirillales	SAR86 clade	unknown genus	unknown species	0	0	0	0	0	0	0	0	0	4	6	0	0	0	0	0	0	0	0	0	0	0	0	0
Cluster_11986	Bacteria	Proteobacteria	Gammaproteobacteria	Gammaproteobacteria Incertae Sedis	unknown family	Marinicella	unknown species	0	0	0	0	0	0	0	0	0	0	0	0	0	43	0	0	0	0	0	0	0	0	0	0
Cluster_12069	Bacteria	Proteobacteria	Alphaproteobacteria	Rhodobacterales	Rhodobacteraceae	unknown genus	unknown species	0	0	0	0	0	0	0	0	0	3	3	2	0	0	0	0	0	0	0	0	0	0	0	0
Cluster_12100	Bacteria	Bacteroidetes	Flavobacteriia	Flavobacteriales	Flavobacteriaceae	Mesoflavibacter	Multi-affiliation	0	0	0	0	0	0	0	0	0	1	1	0	0	0	0	0	0	0	0	0	0	0	0	0
Cluster_12147	Bacteria	Proteobacteria	Gammaproteobacteria	Oceanospirillales	Oceanospirillaceae	Oceanospirillum	Multi-affiliation	0	0	0	0	0	0	0	0	0	0	0	0	4	3	0	0	0	0	0	0	0	0	0	0
Cluster_12149	Bacteria	Proteobacteria	Gammaproteobacteria	Alteromonadales	Psychromonadaceae	Psychromonas	Psychromonas arctica	0	0	0	0	0	0	0	1	3	0	0	0	0	1	0	0	0	0	0	0	0	1	0	1
Cluster_12168	Bacteria	Proteobacteria	Gammaproteobacteria	Alteromonadales	Alteromonadaceae	Multi-affiliation	Multi-affiliation	0	0	0	0	0	0	0	0	0	0	0	0	7	11	11	5	0	1	2	0	0	4	1	0
Cluster_12192	Bacteria	Chlamydiae	Chlamydiae	Chlamydiales	cvE6	unknown genus	unknown species	0	0	0	0	0	0	0	38	0	0	0	0	0	0	0	0	0	0	0	0	0	0	0	0
Cluster_12240	Bacteria	Proteobacteria	Alphaproteobacteria	Rhodobacterales	Rhodobacteraceae	Thalassobius	Multi-affiliation	0	0	0	0	0	0	2	1	0	0	0	0	0	0	1	1	0	0	0	0	0	0	0	0
Cluster_12320	Bacteria	Proteobacteria	Alphaproteobacteria	Rhodobacterales	Rhodobacteraceae	unknown genus	unknown species	0	0	0	0	1	0	0	1	8	0	0	0	2	2	0	0	0	0	0	0	0	0	0	0
Cluster_12395	Bacteria	Bacteroidetes	Flavobacteriia	Flavobacteriales	Flavobacteriaceae	Winogradskyella	Multi-affiliation	0	0	0	0	0	0	39	0	0	0	0	0	0	0	0	0	0	0	0	0	0	0	0	0
Cluster_12397	Bacteria	Proteobacteria	Gammaproteobacteria	Alteromonadales	Alteromonadaceae	Glaciecola	unknown species	0	0	0	0	0	0	0	0	40	0	0	0	0	0	0	0	0	0	0	0	0	0	0	0
Cluster_12398	Bacteria	Proteobacteria	Gammaproteobacteria	Alteromonadales	Alteromonadaceae	Paraglaciecola	unknown species	0	0	0	0	0	0	42	0	0	0	0	0	0	0	0	0	0	0	0	0	0	0	0	0
Cluster_12463	Bacteria	Proteobacteria	Gammaproteobacteria	Oceanospirillales	SS1-B-06-26	unknown genus	unknown species	0	0	0	0	0	0	0	0	0	0	0	2	0	0	0	0	0	0	0	0	0	0	0	0
Cluster_12466	Bacteria	Proteobacteria	Gammaproteobacteria	Oceanospirillales	Oceanospirillaceae	Multi-affiliation	Multi-affiliation	0	0	0	0	0	0	7	1	5	0	0	0	1	5	1	0	0	0	0	0	0	0	0	0
Cluster_12475	Bacteria	Proteobacteria	Alphaproteobacteria	Rhodobacterales	Rhodobacteraceae	Planktotalea	Multi-affiliation	0	0	0	0	0	0	1	0	0	2	0	0	2	0	3	0	0	0	0	0	0	0	0	0
Cluster_12504	Bacteria	Proteobacteria	Gammaproteobacteria	Oceanospirillales	Oceanospirillaceae	Marinobacterium	unknown species	0	0	0	0	0	0	1	0	0	0	0	0	0	0	2	0	0	0	0	0	0	0	0	0
Cluster_12508	Bacteria	Proteobacteria	Proteobacteria Incertae Sedis	unknown order	unknown family	Candidatus Tenderia	unknown species	0	0	0	0	0	0	0	0	0	0	0	0	0	0	0	0	0	0	0	0	0	0	2	0
Cluster_12526	Bacteria	Proteobacteria	Gammaproteobacteria	Alteromonadales	Pseudoalteromonadaceae	Pseudoalteromonas	unknown species	0	0	0	0	0	0	0	0	0	9	5	1	0	0	0	0	0	0	0	0	0	0	0	0
Cluster_12551	Bacteria	Bacteroidetes	Flavobacteriia	Flavobacteriales	Flavobacteriaceae	Multi-affiliation	Multi-affiliation	0	0	0	0	0	0	3	2	0	12	9	1	0	0	0	0	0	0	0	0	0	0	0	0
Cluster_12569	Bacteria	Proteobacteria	Gammaproteobacteria	Alteromonadales	Pseudoalteromonadaceae	Pseudoalteromonas	Multi-affiliation	0	0	0	0	0	0	0	0	0	0	0	0	0	1	1	0	0	0	0	0	0	0	0	0
Cluster_12582	Bacteria	Proteobacteria	Alphaproteobacteria	Rhizobiales	Hyphomicrobiaceae	Maritalea	Multi-affiliation	0	0	0	0	0	0	0	0	0	0	0	0	0	1	0	0	0	0	0	0	0	2	0	0
Cluster_12586	Bacteria	Proteobacteria	Gammaproteobacteria	Vibrionales	Vibrionaceae	Vibrio	Vibrio sp.	0	0	0	0	0	0	12	2	8	0	0	0	1	9	4	0	0	0	0	0	0	0	0	0
Cluster_12596	Bacteria	Proteobacteria	Gammaproteobacteria	Vibrionales	Vibrionaceae	Vibrio	unknown species	1	0	0	0	0	0	0	2	0	0	0	0	0	0	0	5	0	0	0	0	0	0	0	0
Cluster_12613	Bacteria	Proteobacteria	Alphaproteobacteria	Rhodobacterales	Rhodobacteraceae	unknown genus	unknown species	0	0	0	0	0	0	1	0	9	0	0	0	0	0	0	0	0	0	0	0	0	0	0	0
Cluster_12618	Bacteria	Proteobacteria	Gammaproteobacteria	Alteromonadales	Pseudoalteromonadaceae	Pseudoalteromonas	unknown species	0	0	0	0	0	0	1	0	3	5	6	1	0	0	0	0	0	0	0	0	0	0	0	0
Cluster_12640	Bacteria	Bacteroidetes	Flavobacteriia	Flavobacteriales	Flavobacteriaceae	Flavobacterium	unknown species	0	0	0	0	0	0	2	2	1	0	0	0	0	0	0	0	0	0	0	0	0	0	0	0
Cluster_12718	Bacteria	Proteobacteria	Gammaproteobacteria	Thiotrichales	Piscirickettsiaceae	unknown genus	unknown species	0	0	0	0	0	0	0	0	0	0	0	0	0	2	0	0	0	0	0	0	0	0	0	0
Cluster_12720	Bacteria	Proteobacteria	Gammaproteobacteria	Alteromonadales	Pseudoalteromonadaceae	Pseudoalteromonas	unknown species	0	0	0	0	0	0	0	2	15	0	0	0	2	8	8	0	0	0	0	0	0	0	0	0
Cluster_12762	Bacteria	Proteobacteria	Alphaproteobacteria	Rhodobacterales	Rhodobacteraceae	Multi-affiliation	Multi-affiliation	0	0	0	0	0	0	0	0	0	1	1	0	0	0	0	0	0	0	0	0	0	0	0	0
Cluster_12796	Bacteria	Proteobacteria	ARKICE-90	unknown order	unknown family	unknown genus	unknown species	0	0	0	0	0	0	0	0	0	5	7	1	0	0	0	0	0	0	0	0	0	0	0	0
Cluster_12805	Bacteria	Proteobacteria	Epsilonproteobacteria	Campylobacterales	Campylobacteraceae	Arcobacter	Multi-affiliation	0	0	0	4	0	0	0	2	2	0	0	0	0	0	0	1	0	0	2	0	0	0	0	0
Cluster_12808	Bacteria	Proteobacteria	Alphaproteobacteria	Rhodobacterales	Rhodobacteraceae	Sulfitobacter	Multi-affiliation	0	0	0	0	0	0	0	0	1	10	4	1	0	0	0	0	0	0	0	0	0	0	0	0
Cluster_12816	Bacteria	Proteobacteria	Gammaproteobacteria	Thiotrichales	Piscirickettsiaceae	Methylophaga	Multi-affiliation	0	0	0	0	0	0	0	0	0	16	0	0	0	0	0	0	0	0	0	0	0	0	0	0
Cluster_12870	Bacteria	Proteobacteria	Alphaproteobacteria	Rhodobacterales	Rhodobacteraceae	unknown genus	unknown species	0	0	0	0	0	0	0	0	3	2	0	3	0	0	1	0	0	0	0	0	0	0	0	0
Cluster_12881	Bacteria	Proteobacteria	Alphaproteobacteria	Rhodobacterales	Rhodobacteraceae	unknown genus	unknown species	0	0	0	0	0	0	0	0	0	3	5	2	0	0	0	0	0	0	0	0	0	0	0	0
Cluster_12902	Bacteria	Bacteroidetes	Flavobacteriia	Flavobacteriales	Flavobacteriaceae	Mesoflavibacter	Multi-affiliation	0	0	0	1	1	1	0	0	0	0	0	0	0	0	0	1	0	0	0	0	0	1	0	0
Cluster_12936	Bacteria	Proteobacteria	Gammaproteobacteria	Alteromonadales	Alteromonadaceae	Marinobacter	Multi-affiliation	0	0	0	0	0	0	0	0	0	0	4	2	0	0	0	0	0	0	0	0	0	0	0	0
Cluster_13012	Bacteria	Proteobacteria	Alphaproteobacteria	Rhizobiales	unknown family	unknown genus	Saccharina japonica	0	0	0	0	0	0	0	0	0	0	0	0	1	1	0	0	0	0	0	0	0	0	0	0
Cluster_13026	Bacteria	Proteobacteria	Alphaproteobacteria	Caulobacterales	Hyphomonadaceae	Hirschia	Multi-affiliation	0	0	0	0	0	0	0	0	0	0	38	0	0	0	0	0	0	0	0	0	0	0	0	0
Cluster_13031	Bacteria	Proteobacteria	Gammaproteobacteria	Pseudomonadales	Pseudomonadaceae	Pseudomonas	Multi-affiliation	0	0	0	0	0	0	0	0	0	1	1	0	0	0	0	0	0	0	0	0	0	0	0	0
Cluster_13035	Bacteria	Proteobacteria	Alphaproteobacteria	Rickettsiales	LWSR-14	unknown genus	unknown species	0	0	0	0	4	0	2	2	7	0	0	0	2	5	10	0	0	0	0	0	0	0	0	0
Cluster_13036	Bacteria	Proteobacteria	Alphaproteobacteria	Rhodobacterales	Rhodobacteraceae	unknown genus	unknown species	0	0	0	0	0	0	0	0	35	0	0	0	0	0	0	0	0	0	0	0	0	0	0	0
Cluster_13042	Bacteria	Tenericutes	Mollicutes	Mycoplasmatales	Mycoplasmataceae	Mycoplasma	unknown species	0	0	0	0	0	2	0	0	0	0	0	0	0	0	0	4	0	2	0	0	0	2	0	0
Cluster_13095	Bacteria	Proteobacteria	Alphaproteobacteria	Rhizobiales	Hyphomicrobiaceae	Maritalea	Maritalea sp.	0	0	0	0	0	0	3	3	4	0	1	0	0	0	0	1	0	0	5	0	1	0	0	0
Cluster_13150	Bacteria	Bacteroidetes	Flavobacteriia	Flavobacteriales	Flavobacteriaceae	Multi-affiliation	Multi-affiliation	0	0	0	0	0	0	0	0	2	0	5	5	0	0	0	0	0	0	0	0	0	0	0	0
Cluster_13158	Bacteria	Proteobacteria	Alphaproteobacteria	Rhodospirillales	Rhodospirillaceae	unknown genus	unknown species	3	1	0	0	1	2	0	0	0	0	0	0	0	0	0	1	0	0	0	0	0	0	2	0
Cluster_13167	Bacteria	Proteobacteria	Gammaproteobacteria	Oceanospirillales	Oceanospirillaceae	Neptuniibacter	Neptuniibacter sp.	0	0	0	1	0	0	0	1	2	0	0	0	0	0	0	0	0	0	0	0	0	0	0	0
Cluster_13172	Bacteria	Proteobacteria	Alphaproteobacteria	Rickettsiales	LWSR-14	unknown genus	unknown species	0	0	0	0	0	0	1	5	1	0	0	0	6	16	14	0	0	0	0	0	0	0	0	0
Cluster_13188	Bacteria	Proteobacteria	Gammaproteobacteria	Multi-affiliation	Multi-affiliation	Multi-affiliation	Multi-affiliation	0	0	0	1	0	0	0	0	0	0	0	0	10	16	15	0	0	0	0	0	0	0	0	0
Cluster_13240	Bacteria	Proteobacteria	Gammaproteobacteria	Alteromonadales	Pseudoalteromonadaceae	Pseudoalteromonas	Pseudoalteromonas sp.	0	0	0	0	0	0	0	0	0	0	0	0	0	3	0	0	0	0	0	0	0	0	0	0
Cluster_13260	Bacteria	Bacteroidetes	Flavobacteriia	Flavobacteriales	Flavobacteriaceae	Pseudofulvibacter	unknown species	0	0	0	0	0	0	1	2	2	0	0	0	0	0	0	0	0	0	0	0	0	0	0	0
Cluster_13287	Bacteria	Proteobacteria	Gammaproteobacteria	Vibrionales	Vibrionaceae	Vibrio	unknown species	0	0	0	0	0	0	0	0	0	0	0	0	9	10	12	1	0	0	2	1	0	0	0	0
Cluster_13288	Bacteria	Proteobacteria	Alphaproteobacteria	Rhodobacterales	Rhodobacteraceae	unknown genus	unknown species	0	0	0	0	0	0	0	0	0	0	0	0	0	34	0	0	0	0	0	0	0	0	0	0
Cluster_13293	Bacteria	Proteobacteria	Alphaproteobacteria	Rhodobacterales	Rhodobacteraceae	Sulfitobacter	unknown species	0	0	0	0	0	0	0	0	0	2	3	0	0	0	0	0	0	0	0	0	0	0	0	0
Cluster_13301	Bacteria	Proteobacteria	Alphaproteobacteria	Rhodobacterales	Rhodobacteraceae	Pseudoroseovarius	Multi-affiliation	0	0	0	0	0	0	0	34	0	0	0	0	0	0	0	0	0	0	0	0	0	0	0	0
Cluster_13311	Bacteria	Proteobacteria	Gammaproteobacteria	Vibrionales	Vibrionaceae	Vibrio	Multi-affiliation	0	0	0	0	0	1	0	0	0	0	0	0	0	1	1	0	0	0	0	0	0	0	0	0
Cluster_13318	Bacteria	Bacteroidetes	Sphingobacteriia	Sphingobacteriales	Saprospiraceae	unknown genus	unknown species	0	0	0	0	0	0	0	0	38	0	0	0	0	0	0	0	0	0	0	0	0	0	0	0
Cluster_13326	Bacteria	Proteobacteria	Gammaproteobacteria	Alteromonadales	Pseudoalteromonadaceae	Psychrosphaera	Multi-affiliation	0	0	0	0	0	0	1	4	3	0	0	0	0	3	0	0	0	0	0	0	0	0	0	0
Cluster_13335	Bacteria	Proteobacteria	Alphaproteobacteria	Rhodobacterales	Rhodobacteraceae	unknown genus	unknown species	0	0	0	0	0	0	0	0	0	5	3	0	0	0	0	0	0	0	0	0	0	0	0	0
Cluster_13337	Bacteria	Proteobacteria	Alphaproteobacteria	Rhodobacterales	Rhodobacteraceae	Multi-affiliation	Multi-affiliation	0	0	1	0	0	3	0	0	0	2	2	0	2	0	0	0	0	0	0	0	0	0	0	0
Cluster_13347	Bacteria	Proteobacteria	Gammaproteobacteria	Legionellales	Coxiellaceae	Coxiella	unknown species	0	0	0	0	0	0	0	0	0	0	0	0	0	36	0	0	0	0	0	0	0	0	0	0
Cluster_13349	Bacteria	Tenericutes	Mollicutes	Mycoplasmatales	Mycoplasmataceae	Mycoplasma	unknown species	8	0	2	0	0	0	0	0	0	0	0	0	0	0	0	0	0	0	0	0	0	0	0	0
Cluster_13358	Bacteria	Proteobacteria	Gammaproteobacteria	Legionellales	Coxiellaceae	Coxiella	unknown species	0	0	0	0	0	0	0	0	0	0	34	0	0	0	0	0	0	0	0	0	0	0	0	0
Cluster_13383	Bacteria	Proteobacteria	Gammaproteobacteria	Oceanospirillales	SAR86 clade	unknown genus	unknown species	0	0	0	0	0	0	0	3	1	0	0	0	0	0	0	0	0	0	0	0	0	0	0	0
Cluster_13405	Bacteria	Bacteroidetes	Flavobacteriia	Flavobacteriales	Flavobacteriaceae	Multi-affiliation	Multi-affiliation	0	0	0	0	0	0	0	0	0	0	0	0	1	4	0	0	0	0	0	0	0	0	0	0
Cluster_13460	Bacteria	Bacteroidetes	Flavobacteriia	Flavobacteriales	Flavobacteriaceae	Polaribacter 4	unknown species	0	0	0	0	0	0	2	0	1	0	0	0	0	0	0	0	0	0	0	0	0	0	0	0
Cluster_13479	Bacteria	Proteobacteria	Alphaproteobacteria	Rhodobacterales	Rhodobacteraceae	Multi-affiliation	Multi-affiliation	0	0	0	0	0	0	1	5	2	0	0	1	0	0	0	0	0	0	0	0	0	0	0	0
Cluster_13495	Bacteria	Proteobacteria	Epsilonproteobacteria	Campylobacterales	Campylobacteraceae	Arcobacter	Multi-affiliation	0	0	0	0	0	0	1	1	1	0	0	0	0	3	0	0	0	0	0	0	0	0	0	0
Cluster_13504	Bacteria	Proteobacteria	Gammaproteobacteria	Vibrionales	Vibrionaceae	Vibrio	Multi-affiliation	0	0	0	1	0	0	8	5	6	0	0	0	2	21	6	1	0	0	2	0	0	0	0	0
Cluster_13534	Bacteria	Tenericutes	Mollicutes	Mycoplasmatales	Mycoplasmataceae	Mycoplasma	unknown species	0	0	0	0	0	1	0	0	0	0	0	0	0	0	0	0	0	0	0	0	0	2	0	0
Cluster_13588	Bacteria	Proteobacteria	Gammaproteobacteria	Oceanospirillales	SAR86 clade	unknown genus	unknown species	0	0	0	0	0	0	0	0	0	9	7	2	0	0	0	0	0	0	0	0	0	0	0	0
Cluster_13596	Bacteria	Proteobacteria	Gammaproteobacteria	Thiotrichales	Thiotrichaceae	Leucothrix	unknown species	0	0	0	0	2	0	0	0	0	0	0	0	0	0	0	0	0	0	0	0	0	0	0	0
Cluster_13620	Bacteria	Verrucomicrobia	Verrucomicrobiae	Verrucomicrobiales	DEV007	unknown genus	unknown species	0	0	0	0	0	0	0	0	0	0	0	0	0	0	0	0	0	0	0	0	0	0	35	0
Cluster_13659	Bacteria	Proteobacteria	Gammaproteobacteria	Alteromonadales	Pseudoalteromonadaceae	Psychrosphaera	Pseudoalteromonadaceae bacterium NB0030	0	0	0	0	0	0	0	3	3	0	0	0	0	1	0	0	0	0	0	0	0	0	0	0
Cluster_13681	Bacteria	Proteobacteria	Alphaproteobacteria	Rickettsiales	LWSR-14	unknown genus	unknown species	0	0	0	0	0	2	5	4	2	0	0	0	3	11	6	0	0	0	0	0	0	0	0	0
Cluster_13682	Bacteria	Proteobacteria	Alphaproteobacteria	Rhodobacterales	Rhodobacteraceae	Thalassobius	Multi-affiliation	3	1	0	0	0	0	0	1	0	0	0	0	0	0	0	0	0	0	0	0	0	0	0	0
Cluster_13704	Bacteria	Proteobacteria	Gammaproteobacteria	Alteromonadales	Psychromonadaceae	Psychromonas	Multi-affiliation	0	0	0	0	0	0	0	1	5	0	0	0	6	10	2	0	0	0	0	0	0	0	0	0
Cluster_13712	Bacteria	Proteobacteria	Gammaproteobacteria	Alteromonadales	Psychromonadaceae	Psychromonas	Psychromonas sp.	0	0	0	0	0	0	0	0	0	0	0	0	0	0	0	0	0	0	2	0	0	0	0	0
Cluster_13785	Bacteria	Proteobacteria	Alphaproteobacteria	Rhizobiales	Rhodobiaceae	Methyloceanibacter	unknown species	0	0	0	0	0	0	0	0	0	0	0	33	0	0	0	0	0	0	0	0	0	0	0	0
Cluster_13805	Bacteria	Proteobacteria	Epsilonproteobacteria	Campylobacterales	Campylobacteraceae	Arcobacter	Multi-affiliation	0	0	0	0	0	0	0	2	0	0	0	0	0	3	3	1	0	0	0	0	0	0	0	0
Cluster_13807	Bacteria	Proteobacteria	Alphaproteobacteria	Rhodobacterales	Rhodobacteraceae	Sulfitobacter	Multi-affiliation	0	0	0	0	0	0	0	0	0	13	7	3	0	0	0	0	0	0	0	0	0	0	0	0
Cluster_13820	Bacteria	Proteobacteria	Gammaproteobacteria	Alteromonadales	Colwelliaceae	Colwellia	Colwellia sp.	0	0	0	0	0	0	0	0	34	0	0	0	0	0	0	0	0	0	0	0	0	0	0	0
Cluster_13834	Bacteria	Proteobacteria	Alphaproteobacteria	Rhodobacterales	Rhodobacteraceae	Thalassobius	Multi-affiliation	1	1	1	0	1	1	0	1	1	0	0	0	0	0	0	1	0	0	0	0	0	0	0	0
Cluster_13868	Bacteria	Proteobacteria	Gammaproteobacteria	Alteromonadales	Alteromonadaceae	Salinimonas	Alteromonas sp.	0	0	0	0	0	0	0	0	0	0	0	2	4	1	1	1	0	0	0	0	0	0	0	0
Cluster_13872	Bacteria	Proteobacteria	Gammaproteobacteria	Alteromonadales	Psychromonadaceae	Psychromonas	Psychromonas sp.	0	2	1	0	0	0	0	0	0	0	0	0	0	0	0	0	0	0	0	0	0	0	0	0
Cluster_13875	Bacteria	Proteobacteria	Alphaproteobacteria	Rhodobacterales	Rhodobacteraceae	unknown genus	Roseobacter sp.	0	0	0	0	0	0	0	0	0	0	0	0	2	15	4	1	0	0	2	0	0	0	0	0
Cluster_13883	Bacteria	Bacteroidetes	Flavobacteriia	Flavobacteriales	Flavobacteriaceae	Aquibacter	unknown species	0	0	0	0	0	0	2	0	0	0	0	0	0	0	0	0	0	0	0	0	0	0	0	0
Cluster_13930	Bacteria	Proteobacteria	Alphaproteobacteria	Rhodobacterales	Rhodobacteraceae	unknown genus	unknown species	0	0	0	0	0	0	0	0	0	3	3	2	0	0	0	0	0	0	0	0	0	0	0	0
Cluster_13935	Bacteria	Proteobacteria	Gammaproteobacteria	Alteromonadales	Alteromonadaceae	Alteromonas	Multi-affiliation	0	0	0	0	0	0	0	0	0	0	0	0	0	4	2	4	0	0	0	1	0	0	1	0
Cluster_13966	Bacteria	Proteobacteria	Gammaproteobacteria	Alteromonadales	Pseudoalteromonadaceae	Psychrosphaera	Pseudoalteromonadaceae bacterium NB0030	0	0	0	0	0	0	2	0	2	0	0	1	7	11	10	0	0	0	0	0	0	0	0	0
Cluster_13972	Bacteria	Proteobacteria	Gammaproteobacteria	Alteromonadales	Pseudoalteromonadaceae	Pseudoalteromonas	unknown species	0	0	0	0	0	0	0	0	0	0	0	0	1	2	0	0	0	0	0	0	0	0	0	0
Cluster_13975	Bacteria	Bacteroidetes	Flavobacteriia	Flavobacteriales	Flavobacteriaceae	Multi-affiliation	Multi-affiliation	0	0	0	1	0	0	3	0	6	7	18	6	0	1	1	0	0	0	0	0	0	0	0	0
Cluster_14025	Bacteria	Proteobacteria	Gammaproteobacteria	Alteromonadales	Alteromonadaceae	Alteromonas	Alteromonas sp.	0	0	0	0	0	0	2	1	0	1	1	1	1	1	0	0	0	0	0	0	0	0	0	0
Cluster_14037	Bacteria	Bacteroidetes	Flavobacteriia	Flavobacteriales	Flavobacteriaceae	Multi-affiliation	Multi-affiliation	0	1	0	0	0	0	9	0	4	0	0	0	0	2	0	0	0	0	0	0	0	0	0	0
Cluster_14068	Bacteria	Proteobacteria	Alphaproteobacteria	Rhodobacterales	Rhodobacteraceae	unknown genus	unknown species	0	0	0	0	0	0	2	0	1	0	0	0	0	0	0	0	0	0	0	0	0	0	0	0
Cluster_14074	Bacteria	Proteobacteria	Alphaproteobacteria	Rhodobacterales	Rhodobacteraceae	unknown genus	unknown species	0	0	0	0	0	0	0	0	0	0	0	0	0	0	1	0	1	0	0	0	0	0	0	0
Cluster_14088	Bacteria	Proteobacteria	Gammaproteobacteria	Oceanospirillales	Oceanospirillaceae	Pseudohongiella	unknown species	0	0	0	0	0	0	0	0	0	0	0	0	0	0	1	0	0	0	3	0	0	0	0	0
Cluster_14097	Bacteria	Proteobacteria	Gammaproteobacteria	Oceanospirillales	Oceanospirillaceae	Neptuniibacter	Raricirrus beryli associated bacterium	0	0	0	0	0	0	1	4	4	0	0	0	0	1	3	0	0	0	6	1	0	2	0	0
Cluster_14111	Bacteria	Proteobacteria	Gammaproteobacteria	Alteromonadales	Shewanellaceae	Shewanella	unknown species	0	0	0	0	0	0	0	0	0	5	0	0	0	0	0	0	0	0	0	0	0	0	0	0
Cluster_14132	Bacteria	Firmicutes	Clostridia	Clostridiales	Family XII	Fusibacter	unknown species	0	0	0	0	0	0	0	0	31	0	0	0	0	0	0	0	0	0	0	0	0	0	0	0
Cluster_14167	Bacteria	Proteobacteria	Alphaproteobacteria	Rhodobacterales	Rhodobacteraceae	Ruegeria	Multi-affiliation	0	0	0	0	0	0	0	0	1	0	0	1	0	13	4	0	0	0	8	1	0	0	0	0
Cluster_14198	Bacteria	Proteobacteria	Epsilonproteobacteria	Campylobacterales	Campylobacteraceae	Arcobacter	Multi-affiliation	0	0	0	0	0	0	1	3	1	0	0	0	0	2	0	0	0	0	0	0	0	0	0	0
Cluster_14205	Bacteria	Proteobacteria	Gammaproteobacteria	Oceanospirillales	Oceanospirillaceae	Neptuniibacter	bacterium IS6	0	0	0	0	0	0	2	0	0	0	0	0	0	0	0	0	0	0	0	0	0	0	0	0
Cluster_14341	Bacteria	Proteobacteria	Alphaproteobacteria	Caulobacterales	Hyphomonadaceae	Ponticaulis	unknown species	0	0	0	0	0	0	0	0	0	0	0	0	0	0	29	0	0	0	0	0	0	0	0	0
Cluster_14342	Bacteria	Bacteroidetes	Flavobacteriia	Flavobacteriales	Flavobacteriaceae	Polaribacter 4	Polaribacter sp.	0	0	0	0	0	0	0	2	0	0	0	0	0	0	0	0	0	0	0	0	0	0	0	0
Cluster_14358	Bacteria	Proteobacteria	Alphaproteobacteria	Rhodobacterales	Rhodobacteraceae	Sulfitobacter	unknown species	0	1	0	0	1	0	0	0	0	0	2	2	0	0	0	0	0	0	4	0	0	0	0	0
Cluster_14375	Bacteria	Proteobacteria	Alphaproteobacteria	Rhodobacterales	Rhodobacteraceae	Sulfitobacter	Multi-affiliation	0	0	0	0	0	0	0	0	0	0	3	0	0	0	0	0	0	0	0	0	0	0	0	0
Cluster_14405	Bacteria	Bacteroidetes	Flavobacteriia	Flavobacteriales	Flavobacteriaceae	unknown genus	unknown species	0	0	0	0	0	0	0	0	3	3	5	1	0	0	0	0	0	0	0	0	0	0	0	0
Cluster_14444	Bacteria	Proteobacteria	Gammaproteobacteria	Alteromonadales	Multi-affiliation	Multi-affiliation	Multi-affiliation	0	0	0	0	0	0	0	0	0	0	0	0	0	4	0	0	0	0	0	0	0	0	0	0
Cluster_14477	Bacteria	Proteobacteria	Gammaproteobacteria	Vibrionales	Vibrionaceae	Vibrio	Vibrio sp.	0	0	0	0	0	0	0	0	0	0	0	0	4	3	0	0	0	0	0	0	0	0	0	0
Cluster_14525	Bacteria	Proteobacteria	Gammaproteobacteria	Alteromonadales	Psychromonadaceae	Psychromonas	Psychromonas sp.	2	0	0	0	0	0	0	0	0	0	0	0	0	0	0	0	0	0	0	0	0	0	0	0
Cluster_14544	Bacteria	Proteobacteria	Gammaproteobacteria	Alteromonadales	Pseudoalteromonadaceae	Pseudoalteromonas	unknown species	0	0	0	0	0	0	0	0	0	12	11	0	0	0	0	0	0	0	0	0	0	0	0	0
Cluster_14595	Bacteria	Proteobacteria	Gammaproteobacteria	Alteromonadales	Pseudoalteromonadaceae	Pseudoalteromonas	Multi-affiliation	0	0	0	0	0	0	0	0	2	0	0	0	0	0	1	0	0	0	0	0	0	0	0	0
Cluster_14609	Bacteria	Proteobacteria	Gammaproteobacteria	Alteromonadales	Psychromonadaceae	Psychromonas	Psychromonas sp.	0	0	0	0	0	0	0	0	1	0	0	0	0	0	0	0	0	0	2	0	0	0	0	0
Cluster_14617	Bacteria	Proteobacteria	Gammaproteobacteria	Vibrionales	Vibrionaceae	Vibrio	Multi-affiliation	0	0	0	0	0	0	5	4	8	0	0	0	3	7	1	0	0	0	0	0	0	0	0	0
Cluster_14645	Bacteria	Proteobacteria	Gammaproteobacteria	Vibrionales	Vibrionaceae	Vibrio	Multi-affiliation	0	0	0	0	0	0	0	0	0	0	0	0	0	14	0	1	0	0	0	0	0	0	0	0
Cluster_14655	Bacteria	Proteobacteria	Gammaproteobacteria	Vibrionales	Vibrionaceae	Vibrio	Multi-affiliation	0	0	0	0	0	0	1	2	4	0	0	0	1	6	4	0	0	1	0	0	0	0	0	0
Cluster_14656	Bacteria	Proteobacteria	Gammaproteobacteria	Oceanospirillales	Oceanospirillaceae	Marinomonas	Marinomonas dokdonensis	0	0	0	0	0	0	31	0	0	0	0	0	0	0	0	0	0	0	0	0	0	0	0	0
Cluster_14665	Bacteria	Proteobacteria	Alphaproteobacteria	Rhodobacterales	Rhodobacteraceae	unknown genus	unknown species	0	0	0	0	0	0	0	0	0	0	0	0	2	0	0	0	0	0	0	0	0	0	0	0
Cluster_14699	Bacteria	Proteobacteria	Alphaproteobacteria	Rhodobacterales	Rhodobacteraceae	unknown genus	Multi-affiliation	0	0	0	0	0	0	1	0	0	0	0	0	2	1	2	0	0	0	0	0	0	0	0	0
Cluster_14715	Bacteria	Proteobacteria	Gammaproteobacteria	Thiotrichales	Thiotrichaceae	Leucothrix	unknown species	0	0	0	0	0	0	0	0	29	0	0	0	0	0	0	0	0	0	0	0	0	0	0	0
Cluster_14722	Bacteria	Proteobacteria	Alphaproteobacteria	Rhodobacterales	Rhodobacteraceae	Celeribacter	Multi-affiliation	0	0	0	0	0	0	0	0	0	0	0	0	0	4	0	1	0	0	1	0	0	0	0	0
Cluster_14918	Bacteria	Bacteroidetes	Flavobacteriia	Flavobacteriales	Flavobacteriaceae	Aquimarina	Aquimarina atlantica	0	0	0	0	0	0	0	0	0	1	0	1	0	0	0	0	0	0	0	0	0	0	0	0
Cluster_14920	Bacteria	Proteobacteria	Gammaproteobacteria	Alteromonadales	Pseudoalteromonadaceae	Pseudoalteromonas	Pseudoalteromonas sp.	0	0	0	0	0	0	4	16	9	0	0	0	0	0	0	0	0	0	0	0	0	0	0	0
Cluster_14952	Bacteria	Proteobacteria	Gammaproteobacteria	Alteromonadales	Alteromonadaceae	Marinobacter	unknown species	0	0	0	0	0	0	0	0	0	2	4	8	0	0	0	0	0	0	0	0	0	0	0	0
Cluster_14953	Bacteria	Proteobacteria	Alphaproteobacteria	Rhodospirillales	Rhodospirillaceae	unknown genus	unknown species	0	0	1	0	1	0	0	0	0	0	0	0	0	0	0	0	0	0	0	0	0	0	0	0
Cluster_14956	Bacteria	Proteobacteria	Alphaproteobacteria	Rhodobacterales	Rhodobacteraceae	Phaeobacter	Multi-affiliation	0	0	0	0	0	0	0	2	0	0	0	0	0	2	0	0	0	0	0	0	0	0	0	0
Cluster_14966	Bacteria	Bacteroidetes	Flavobacteriia	Flavobacteriales	Flavobacteriaceae	Flaviramulus	Multi-affiliation	0	0	0	3	0	4	3	0	0	2	0	0	1	0	3	0	0	2	0	0	0	0	0	0
Cluster_14970	Bacteria	Proteobacteria	Gammaproteobacteria	Alteromonadales	Pseudoalteromonadaceae	Pseudoalteromonas	Multi-affiliation	0	0	0	0	0	0	0	4	4	0	0	0	0	0	0	0	0	0	0	0	0	0	0	0
Cluster_14976	Bacteria	Proteobacteria	Gammaproteobacteria	Alteromonadales	Pseudoalteromonadaceae	Pseudoalteromonas	Multi-affiliation	0	0	0	0	0	0	0	0	1	2	1	0	0	0	0	0	0	0	0	0	0	0	0	0
Cluster_15000	Bacteria	Bacteroidetes	Flavobacteriia	Flavobacteriales	Flavobacteriaceae	Multi-affiliation	Multi-affiliation	0	0	0	0	0	0	0	0	0	0	0	0	0	0	0	3	0	0	0	0	0	0	0	0
Cluster_15002	Bacteria	Bacteroidetes	Flavobacteriia	Flavobacteriales	Cryomorphaceae	unknown genus	unknown species	0	0	0	0	0	0	0	3	1	0	0	0	0	0	0	0	0	0	0	0	0	0	0	0
Cluster_15037	Bacteria	Proteobacteria	Alphaproteobacteria	Rhodobacterales	Rhodobacteraceae	Celeribacter	Multi-affiliation	0	0	0	0	0	0	0	0	0	0	0	0	0	4	3	1	0	0	0	0	0	0	0	0
Cluster_15039	Bacteria	Bacteroidetes	Flavobacteriia	Flavobacteriales	Flavobacteriaceae	unknown genus	Flavobacteriaceae bacterium 14III/A01/012	0	0	0	0	0	0	0	1	6	0	9	6	0	0	0	0	0	0	0	0	0	0	0	0
Cluster_15066	Bacteria	Proteobacteria	Gammaproteobacteria	Alteromonadales	Alteromonadaceae	Multi-affiliation	Multi-affiliation	0	0	0	0	0	0	0	0	0	1	2	0	0	0	0	0	0	0	0	0	0	0	0	0
Cluster_15076	Bacteria	BRC1	unknown class	unknown order	unknown family	unknown genus	unknown species	0	0	0	0	0	0	0	27	0	0	0	0	0	0	0	0	0	0	0	0	0	0	0	0
Cluster_15078	Bacteria	Bacteroidetes	Flavobacteriia	Flavobacteriales	Flavobacteriaceae	Ulvibacter	Ulvibacter antarcticus	0	0	0	3	0	0	0	0	0	2	5	0	9	25	8	0	0	0	0	0	0	0	0	0
Cluster_15114	Bacteria	Bacteroidetes	Cytophagia	Cytophagales	Flammeovirgaceae	unknown genus	unknown species	0	0	0	0	0	0	0	0	2	0	2	0	0	0	2	0	0	0	0	0	0	1	0	1
Cluster_15180	Bacteria	Proteobacteria	Gammaproteobacteria	Alteromonadales	Psychromonadaceae	Psychromonas	Psychromonas arctica	0	0	0	0	0	0	0	0	1	0	0	0	0	2	0	0	0	0	0	0	0	0	0	0
Cluster_15197	Bacteria	Bacteroidetes	Flavobacteriia	Flavobacteriales	Flavobacteriaceae	Maribacter	Multi-affiliation	0	0	0	0	0	0	0	0	0	1	4	0	0	0	0	0	0	0	0	0	0	0	0	0
Cluster_15204	Bacteria	Bacteroidetes	Flavobacteriia	Flavobacteriales	Flavobacteriaceae	Mesonia	Multi-affiliation	0	0	0	0	0	0	3	0	2	6	12	2	0	0	0	0	0	0	0	0	0	0	0	0
Cluster_15246	Bacteria	Proteobacteria	Gammaproteobacteria	Alteromonadales	Alteromonadaceae	Marinobacter	Multi-affiliation	0	0	0	0	0	0	0	0	0	4	2	2	0	0	0	0	0	0	0	0	0	0	0	0
Cluster_15251	Bacteria	Bacteroidetes	Flavobacteriia	Flavobacteriales	Flavobacteriaceae	Flavobacterium	unknown species	0	0	0	0	0	0	3	0	1	0	0	0	0	0	0	0	0	0	0	0	0	0	0	0
Cluster_15268	Bacteria	Proteobacteria	Gammaproteobacteria	Alteromonadales	Pseudoalteromonadaceae	Algicola	unknown species	0	0	0	0	0	0	0	0	1	0	0	0	1	12	6	0	0	0	0	0	0	0	0	0
Cluster_15374	Bacteria	Proteobacteria	Epsilonproteobacteria	Campylobacterales	Campylobacteraceae	Arcobacter	Multi-affiliation	0	0	0	2	0	1	0	0	1	0	0	0	3	3	0	0	0	0	1	0	0	0	0	0
Cluster_15393	Bacteria	Tenericutes	Mollicutes	Mycoplasmatales	Mycoplasmataceae	Mycoplasma	unknown species	0	0	0	0	0	0	0	0	0	0	0	0	0	0	0	0	0	0	0	0	0	3	0	0
Cluster_15413	Bacteria	Bacteroidetes	Flavobacteriia	Flavobacteriales	Flavobacteriaceae	Pseudofulvibacter	unknown species	0	0	0	0	0	0	2	3	1	0	0	0	0	3	0	0	0	0	0	0	0	0	0	0
Cluster_15419	Bacteria	Proteobacteria	Alphaproteobacteria	Rhizobiales	OCS116 clade	unknown genus	unknown species	0	0	0	0	0	0	0	0	0	0	3	0	0	0	0	0	0	0	0	0	0	1	0	0
Cluster_15441	Bacteria	Proteobacteria	Gammaproteobacteria	Alteromonadales	Alteromonadaceae	unknown genus	unknown species	0	0	0	0	0	0	0	0	0	3	6	1	0	0	0	0	0	0	0	0	0	0	0	0
Cluster_15454	Bacteria	Proteobacteria	Gammaproteobacteria	Alteromonadales	Pseudoalteromonadaceae	Pseudoalteromonas	Multi-affiliation	0	0	0	0	0	0	0	0	0	0	4	1	0	0	0	0	0	0	0	0	0	0	0	0
Cluster_15479	Bacteria	Proteobacteria	Alphaproteobacteria	Rhodobacterales	Rhodobacteraceae	unknown genus	unknown species	0	0	0	0	0	0	1	0	0	3	1	0	0	0	0	0	0	0	0	0	0	0	0	0
Cluster_15492	Bacteria	Proteobacteria	Gammaproteobacteria	Alteromonadales	Pseudoalteromonadaceae	Pseudoalteromonas	unknown species	0	0	1	0	0	0	1	0	0	0	0	0	0	1	0	0	0	0	0	0	0	0	0	0
Cluster_15513	Bacteria	Proteobacteria	Gammaproteobacteria	Oceanospirillales	Oceanospirillaceae	Neptuniibacter	Neptuniibacter caesariensis	0	0	0	0	0	0	2	1	1	0	0	0	0	0	0	0	0	0	0	0	0	0	0	0
Cluster_15518	Bacteria	Bacteroidetes	Flavobacteriia	Flavobacteriales	Flavobacteriaceae	Mesoflavibacter	Formosa sp.	0	0	0	0	0	0	0	1	0	1	2	0	0	0	0	0	0	0	0	0	0	1	0	0
Cluster_15526	Bacteria	Proteobacteria	Alphaproteobacteria	Rhodobacterales	Rhodobacteraceae	unknown genus	Roseobacter sp.	0	0	0	0	0	0	0	0	0	0	0	0	0	0	0	2	0	0	3	1	0	0	0	0
Cluster_15534	Bacteria	Bacteroidetes	Flavobacteriia	Flavobacteriales	Flavobacteriaceae	Polaribacter 4	unknown species	0	0	0	0	0	0	0	0	2	0	0	0	0	0	0	0	0	0	0	0	0	0	0	0
Cluster_15535	Bacteria	Proteobacteria	Alphaproteobacteria	Rhodobacterales	Rhodobacteraceae	unknown genus	unknown species	0	0	0	0	0	0	1	0	1	0	1	0	0	0	0	0	0	0	0	0	0	0	0	0
Cluster_15540	Bacteria	Proteobacteria	Gammaproteobacteria	Multi-affiliation	Multi-affiliation	Multi-affiliation	Multi-affiliation	0	0	0	0	0	0	0	0	0	0	0	0	0	0	0	2	0	0	0	0	0	0	0	0
Cluster_15552	Bacteria	Bacteroidetes	Flavobacteriia	Flavobacteriales	Flavobacteriaceae	Mesoflavibacter	Multi-affiliation	0	0	0	0	1	0	0	0	0	0	0	0	0	0	0	1	0	0	0	0	0	1	0	0
Cluster_15618	Bacteria	Proteobacteria	Alphaproteobacteria	Rhodospirillales	Rhodospirillaceae	unknown genus	unknown species	0	0	0	0	0	0	0	0	0	0	0	0	0	0	0	0	0	0	0	0	0	3	0	0
Cluster_15665	Bacteria	Proteobacteria	Gammaproteobacteria	Alteromonadales	Alteromonadaceae	Marinobacter	Multi-affiliation	0	0	0	0	0	0	0	0	0	4	0	0	1	3	0	0	0	1	0	0	0	0	0	0
Cluster_15770	Bacteria	Proteobacteria	Alphaproteobacteria	Rhodobacterales	Rhodobacteraceae	Sulfitobacter	Multi-affiliation	0	0	0	0	0	0	0	0	0	8	6	4	0	0	0	0	0	0	0	0	0	0	0	0
Cluster_15795	Bacteria	Proteobacteria	Deltaproteobacteria	Bradymonadales	unknown family	unknown genus	unknown species	0	0	0	0	0	0	0	0	0	0	0	0	0	11	0	0	0	0	0	0	0	0	0	0
Cluster_15885	Bacteria	Planctomycetes	Phycisphaerae	Phycisphaerales	Phycisphaeraceae	SM1A02	unknown species	0	0	0	0	0	0	0	0	2	0	0	0	0	0	0	0	0	0	0	0	0	0	0	0
Cluster_15889	Bacteria	Proteobacteria	Alphaproteobacteria	Rhodobacterales	Rhodobacteraceae	Ruegeria	unknown species	0	0	0	0	0	0	0	2	0	0	0	0	0	1	0	0	0	0	0	0	0	0	0	0
Cluster_15906	Bacteria	Bacteroidetes	Flavobacteriia	Flavobacteriales	Flavobacteriaceae	Aquibacter	unknown species	0	0	0	0	0	0	4	0	0	0	0	0	0	0	0	0	0	0	0	0	0	0	0	0
Cluster_15911	Bacteria	Proteobacteria	Gammaproteobacteria	Oceanospirillales	Oceanospirillaceae	Neptuniibacter	Raricirrus beryli associated bacterium	0	0	0	0	0	0	1	2	0	0	0	0	0	0	1	0	0	0	3	0	0	2	0	0
Cluster_15914	Bacteria	Proteobacteria	Alphaproteobacteria	Rhodobacterales	Rhodobacteraceae	unknown genus	unknown species	0	0	0	0	0	0	0	0	0	2	2	0	0	0	0	0	0	0	0	0	0	0	0	0
Cluster_16000	Bacteria	Proteobacteria	Gammaproteobacteria	Alteromonadales	Psychromonadaceae	Psychromonas	Psychromonas sp.	0	0	0	0	0	0	0	0	0	0	0	0	1	2	0	0	0	0	0	0	0	1	0	0
Cluster_16039	Bacteria	Proteobacteria	Epsilonproteobacteria	Campylobacterales	Campylobacteraceae	Arcobacter	Multi-affiliation	0	0	0	0	0	0	0	0	3	0	0	0	1	1	0	0	0	0	0	0	0	0	0	0
Cluster_16046	Bacteria	Proteobacteria	Alphaproteobacteria	Rhodobacterales	Rhodobacteraceae	Litoreibacter	Multi-affiliation	0	4	1	0	0	0	0	0	0	0	0	0	0	0	0	0	0	1	0	0	0	0	2	1
Cluster_16101	Bacteria	Proteobacteria	Gammaproteobacteria	Alteromonadales	Pseudoalteromonadaceae	Pseudoalteromonas	unknown species	0	0	0	0	0	0	0	0	0	0	0	0	14	15	7	0	0	0	0	0	0	0	0	0
Cluster_16122	Bacteria	Bacteroidetes	Flavobacteriia	Flavobacteriales	Flavobacteriaceae	Multi-affiliation	Multi-affiliation	0	0	0	2	0	0	1	2	1	0	0	0	0	0	0	1	0	0	0	0	0	0	0	1
Cluster_16171	Bacteria	Proteobacteria	Gammaproteobacteria	Alteromonadales	Psychromonadaceae	Psychromonas	Psychromonas sp.	0	0	0	0	0	0	0	0	0	0	0	0	0	0	0	0	0	0	0	0	0	1	0	1
Cluster_16208	Bacteria	Proteobacteria	Alphaproteobacteria	Rhodobacterales	Rhodobacteraceae	Multi-affiliation	Multi-affiliation	0	0	0	0	0	0	0	2	0	0	0	0	0	0	0	0	0	0	0	0	0	0	0	0
Cluster_16228	Bacteria	Proteobacteria	ARKICE-90	unknown order	unknown family	unknown genus	unknown species	0	0	0	0	0	0	0	0	0	2	4	1	0	0	0	0	0	0	0	0	0	0	0	0
Cluster_16236	Bacteria	Proteobacteria	Gammaproteobacteria	Gammaproteobacteria Incertae Sedis	unknown family	Marinicella	unknown species	0	0	0	0	0	0	0	0	26	0	0	0	0	0	0	0	0	0	0	0	0	0	0	0
Cluster_16261	Bacteria	Proteobacteria	Alphaproteobacteria	Rhizobiales	Hyphomicrobiaceae	Filomicrobium	unknown species	0	0	0	0	0	0	0	0	0	0	0	0	0	0	0	0	0	0	3	0	0	0	0	0
Cluster_16358	Bacteria	Proteobacteria	Gammaproteobacteria	Oceanospirillales	Oleiphilaceae	Oleiphilus	Oleiphilus sp.	0	2	0	0	0	0	0	0	0	0	0	0	0	0	0	0	0	0	0	0	0	0	0	0
Cluster_16381	Bacteria	Bacteroidetes	Flavobacteriia	Flavobacteriales	Flavobacteriaceae	Maribacter	Multi-affiliation	0	0	0	0	0	0	0	0	0	14	7	1	0	0	0	0	0	0	0	0	0	0	0	0
Cluster_16433	Bacteria	Bacteroidetes	Flavobacteriia	Flavobacteriales	Flavobacteriaceae	Flavobacterium	unknown species	0	0	0	1	3	0	0	0	0	0	0	0	0	0	0	1	0	0	0	0	0	1	0	0
Cluster_16436	Bacteria	Proteobacteria	Alphaproteobacteria	Rhodobacterales	Rhodobacteraceae	Jannaschia	unknown species	0	0	0	0	0	0	0	0	0	0	0	0	0	0	0	2	0	0	0	0	0	0	0	0
Cluster_16515	Bacteria	Proteobacteria	Gammaproteobacteria	Vibrionales	Vibrionaceae	Vibrio	Vibrio sp.	0	0	0	0	0	0	1	1	2	0	0	0	0	6	14	0	0	0	2	0	0	0	0	0
Cluster_16550	Bacteria	Proteobacteria	Gammaproteobacteria	Alteromonadales	Psychromonadaceae	Psychromonas	Psychromonas sp.	0	0	0	0	0	0	3	0	0	0	0	0	0	0	0	0	0	0	0	0	0	0	0	0
Cluster_16552	Bacteria	Proteobacteria	Gammaproteobacteria	Vibrionales	Vibrionaceae	Vibrio	Vibrio sp.	0	0	0	0	0	0	0	0	6	0	0	0	3	1	0	0	0	0	0	0	0	0	0	0
Cluster_16570	Bacteria	Proteobacteria	Gammaproteobacteria	Oceanospirillales	Oceanospirillaceae	Neptuniibacter	Multi-affiliation	0	0	0	0	0	0	0	0	0	2	1	0	0	0	0	0	0	0	0	0	0	0	0	0
Cluster_16571	Bacteria	Bacteroidetes	Flavobacteriia	Flavobacteriales	Flavobacteriaceae	Polaribacter 2	Polaribacter sp.	0	0	0	0	1	0	4	0	0	0	0	0	0	3	0	0	0	0	0	0	0	0	0	0
Cluster_16586	Bacteria	Proteobacteria	Gammaproteobacteria	Alteromonadales	Psychromonadaceae	Psychromonas	Multi-affiliation	0	0	0	0	0	0	3	1	1	0	0	0	0	2	2	0	0	0	3	0	0	2	0	0
Cluster_16643	Bacteria	Bacteroidetes	Flavobacteriia	Flavobacteriales	Flavobacteriaceae	Polaribacter 4	Multi-affiliation	0	0	0	0	0	0	2	0	0	0	0	0	0	0	0	0	0	0	0	0	0	0	0	0
Cluster_16656	Bacteria	Proteobacteria	Gammaproteobacteria	Thiotrichales	Thiotrichaceae	Leucothrix	unknown species	0	0	0	0	0	0	0	0	0	0	0	0	0	0	0	0	0	0	0	0	0	0	0	2
Cluster_16699	Bacteria	Bacteroidetes	Flavobacteriia	Flavobacteriales	Flavobacteriaceae	Multi-affiliation	Multi-affiliation	0	0	0	0	1	0	0	0	0	0	0	0	0	0	0	0	0	0	0	0	0	0	1	0
Cluster_16713	Bacteria	Proteobacteria	Alphaproteobacteria	Rhodobacterales	Rhodobacteraceae	unknown genus	unknown species	0	0	0	1	0	2	2	2	3	0	0	0	3	0	1	0	0	0	0	0	0	0	0	0
Cluster_16719	Bacteria	Proteobacteria	Gammaproteobacteria	Thiotrichales	Francisellaceae	Francisella	Multi-affiliation	0	0	0	0	0	0	0	0	0	0	0	24	0	0	0	0	0	0	0	0	0	0	0	0
Cluster_16720	Bacteria	Proteobacteria	Deltaproteobacteria	Oligoflexales	Oligoflexaceae	unknown genus	Multi-affiliation	0	0	0	0	0	2	0	0	0	0	0	0	0	0	0	0	0	0	0	0	0	0	0	0
Cluster_16738	Bacteria	Bacteroidetes	Flavobacteriia	Flavobacteriales	Flavobacteriaceae	Polaribacter 1	unknown species	0	0	0	0	0	0	1	2	3	0	0	0	0	0	0	0	0	0	0	0	0	0	0	0
Cluster_16743	Bacteria	Tenericutes	Mollicutes	Mycoplasmatales	Mycoplasmataceae	Mycoplasma	unknown species	2	2	0	0	0	0	0	0	0	0	0	0	0	0	0	0	0	0	0	0	0	0	0	0
Cluster_16758	Bacteria	Bacteroidetes	Bacteroidia	Bacteroidales	Marinilabiaceae	Marinifilum	unknown species	0	0	0	0	0	0	0	23	0	0	0	0	0	0	0	0	0	0	0	0	0	0	0	0
Cluster_16761	Bacteria	Tenericutes	Mollicutes	Mycoplasmatales	Mycoplasmataceae	Mycoplasma	unknown species	0	0	0	0	0	0	0	0	0	0	0	0	0	0	1	0	0	0	0	0	0	1	0	1
Cluster_16772	Bacteria	Proteobacteria	Deltaproteobacteria	Bdellovibrionales	Bacteriovoracaceae	Peredibacter	unknown species	0	0	0	0	0	0	0	23	0	0	0	0	0	0	0	0	0	0	0	0	0	0	0	0
Cluster_16790	Bacteria	Bacteroidetes	Flavobacteriia	Flavobacteriales	Flavobacteriaceae	Pseudofulvibacter	unknown species	0	0	0	0	0	0	3	0	2	0	0	0	0	1	0	0	0	0	0	0	0	0	0	0
Cluster_16803	Bacteria	Proteobacteria	Gammaproteobacteria	Alteromonadales	Alteromonadaceae	Alteromonas	Multi-affiliation	0	0	0	0	0	0	0	0	0	0	0	0	0	0	2	0	0	0	0	0	0	0	0	0
Cluster_16815	Bacteria	Proteobacteria	Gammaproteobacteria	Alteromonadales	Pseudoalteromonadaceae	Pseudoalteromonas	unknown species	0	0	0	0	0	0	0	1	3	0	0	0	0	1	2	0	0	0	0	0	0	0	0	0
Cluster_16820	Bacteria	Bacteroidetes	Flavobacteriia	Flavobacteriales	Cryomorphaceae	unknown genus	unknown species	0	0	0	0	0	0	0	0	25	0	0	0	0	0	0	0	0	0	0	0	0	0	0	0
Cluster_16886	Bacteria	Bacteroidetes	Flavobacteriia	Flavobacteriales	Flavobacteriaceae	Polaribacter 2	unknown species	2	0	0	0	0	0	0	0	0	0	0	0	1	1	0	0	0	0	0	0	0	0	0	0
Cluster_16919	Bacteria	Proteobacteria	Gammaproteobacteria	Vibrionales	Vibrionaceae	Vibrio	Vibrio sp.	0	0	0	0	0	0	0	3	1	0	0	0	0	1	0	0	0	0	0	0	0	0	0	0
Cluster_16931	Bacteria	Proteobacteria	Gammaproteobacteria	Alteromonadales	Alteromonadaceae	Alteromonas	Glaciecola sp.	0	0	0	0	0	0	0	0	0	0	0	0	0	1	1	0	0	0	0	0	0	0	0	0
Cluster_16952	Bacteria	Bacteroidetes	Flavobacteriia	Flavobacteriales	Flavobacteriaceae	Aquimarina	Aquimarina atlantica	0	0	0	0	0	3	0	0	0	0	0	0	0	1	0	0	0	0	0	0	0	0	0	0
Cluster_16959	Bacteria	Proteobacteria	Gammaproteobacteria	Oceanospirillales	Oceanospirillaceae	Oceanospirillum	Multi-affiliation	0	0	0	0	0	0	0	0	0	0	0	0	0	3	2	0	0	0	0	0	0	0	0	0
Cluster_16988	Bacteria	Proteobacteria	Gammaproteobacteria	Alteromonadales	Psychromonadaceae	Psychromonas	Multi-affiliation	0	0	0	0	0	0	0	0	2	0	0	0	0	0	0	0	0	0	0	0	0	0	0	0
Cluster_17082	Bacteria	Proteobacteria	Gammaproteobacteria	Alteromonadales	Alteromonadaceae	Marinobacter	Multi-affiliation	0	0	0	1	0	0	0	0	0	0	0	0	3	3	3	0	0	0	0	0	0	0	0	0
Cluster_17178	Bacteria	Proteobacteria	Gammaproteobacteria	Alteromonadales	Idiomarinaceae	Idiomarina	Multi-affiliation	0	0	0	0	0	0	0	0	0	0	0	0	0	2	0	0	0	0	0	0	0	0	0	0
Cluster_17187	Bacteria	Proteobacteria	Alphaproteobacteria	Rhodobacterales	Rhodobacteraceae	Thalassobius	Multi-affiliation	0	0	0	0	0	0	1	1	5	0	3	0	0	0	0	0	0	0	0	0	0	0	0	0
Cluster_17190	Bacteria	Bacteroidetes	Flavobacteriia	Flavobacteriales	Flavobacteriaceae	Leeuwenhoekiella	Multi-affiliation	0	0	0	0	0	0	0	0	22	0	0	0	0	0	0	0	0	0	0	0	0	0	0	0
Cluster_17220	Bacteria	Proteobacteria	Gammaproteobacteria	Alteromonadales	Colwelliaceae	Colwellia	Multi-affiliation	0	0	0	0	0	0	0	0	21	0	0	0	0	0	0	0	0	0	0	0	0	0	0	0
Cluster_17231	Bacteria	Proteobacteria	Gammaproteobacteria	Oceanospirillales	Oceanospirillaceae	Oceanospirillum	Multi-affiliation	0	0	0	0	0	0	1	0	0	0	0	0	0	1	0	0	0	0	0	0	0	0	0	0
Cluster_17240	Bacteria	Proteobacteria	Alphaproteobacteria	Rhodobacterales	Rhodobacteraceae	Ruegeria	Multi-affiliation	0	0	0	0	0	0	0	0	0	0	0	0	3	6	3	1	0	0	10	0	0	0	0	0
Cluster_17265	Bacteria	WS6	unknown class	unknown order	unknown family	unknown genus	unknown species	0	0	0	0	0	0	0	0	0	0	0	0	0	22	0	0	0	0	0	0	0	0	0	0
Cluster_17270	Bacteria	Proteobacteria	Alphaproteobacteria	Rhodobacterales	Rhodobacteraceae	Sulfitobacter	Multi-affiliation	0	2	0	0	0	0	0	0	0	0	0	0	0	0	0	0	0	0	0	0	0	0	0	0
Cluster_17272	Bacteria	Proteobacteria	Gammaproteobacteria	Cellvibrionales	Cellvibrionaceae	Umboniibacter	unknown species	0	0	0	0	0	0	1	2	3	0	0	0	0	0	0	0	0	0	0	0	0	0	0	0
Cluster_17297	Bacteria	Bacteroidetes	Flavobacteriia	Flavobacteriales	Flavobacteriaceae	Dokdonia	Multi-affiliation	0	0	0	0	0	0	3	2	2	0	0	0	0	0	0	4	0	1	0	0	0	0	0	0
Cluster_17306	Bacteria	Proteobacteria	Gammaproteobacteria	Cellvibrionales	Cellvibrionaceae	Umboniibacter	unknown species	0	0	0	0	0	0	0	1	1	0	0	0	0	0	0	0	0	0	0	0	0	0	0	0
Cluster_17365	Bacteria	Proteobacteria	Gammaproteobacteria	Oceanospirillales	Oceanospirillaceae	Marinobacterium	unknown species	0	0	0	0	0	0	0	2	0	0	0	0	0	0	0	0	0	0	0	0	0	0	0	0
Cluster_17418	Bacteria	Proteobacteria	Gammaproteobacteria	Cellvibrionales	Halieaceae	Congregibacter	Congregibacter litoralis KT71	0	0	0	0	0	0	0	25	0	0	0	0	0	0	0	0	0	0	0	0	0	0	0	0
Cluster_17435	Bacteria	Proteobacteria	Gammaproteobacteria	Alteromonadales	Pseudoalteromonadaceae	Pseudoalteromonas	unknown species	0	0	0	0	0	0	0	0	0	1	4	0	0	0	0	0	0	0	0	0	0	0	0	0
Cluster_17476	Bacteria	Proteobacteria	Alphaproteobacteria	Rhodobacterales	Rhodobacteraceae	unknown genus	unknown species	0	0	0	0	0	0	0	0	0	2	1	1	0	0	0	0	0	0	0	0	0	0	0	0
Cluster_17515	Bacteria	Proteobacteria	Gammaproteobacteria	Vibrionales	Vibrionaceae	Vibrio	Vibrio sp.	0	0	0	4	0	0	1	2	2	0	0	0	1	0	0	1	0	0	0	0	0	0	0	0
Cluster_17565	Bacteria	Proteobacteria	Gammaproteobacteria	unknown order	unknown family	unknown genus	unknown species	0	0	0	0	0	0	4	1	0	0	0	0	6	8	5	0	0	0	0	0	0	0	0	0
Cluster_17603	Bacteria	Proteobacteria	Alphaproteobacteria	Rhodobacterales	Rhodobacteraceae	unknown genus	Roseobacter sp.	0	0	0	0	0	0	0	0	0	0	0	0	0	8	8	0	0	0	1	1	0	0	0	0
Cluster_17670	Bacteria	Proteobacteria	Gammaproteobacteria	Cellvibrionales	Cellvibrionaceae	Umboniibacter	unknown species	0	0	0	0	0	0	0	0	2	0	0	0	0	0	0	0	0	0	0	0	0	1	0	0
Cluster_17750	Bacteria	Proteobacteria	Alphaproteobacteria	Caulobacterales	Hyphomonadaceae	unknown genus	unknown species	0	0	0	0	0	0	23	0	0	0	0	0	0	0	0	0	0	0	0	0	0	0	0	0
Cluster_17793	Bacteria	Proteobacteria	Gammaproteobacteria	Enterobacteriales	Enterobacteriaceae	Morganella	Multi-affiliation	0	0	0	0	0	0	21	0	0	0	0	0	0	0	0	0	0	0	0	0	0	0	0	0
Cluster_17809	Bacteria	Proteobacteria	Gammaproteobacteria	Alteromonadales	Pseudoalteromonadaceae	Pseudoalteromonas	unknown species	0	0	0	0	0	0	0	0	3	0	0	0	0	2	2	0	0	0	0	0	0	0	0	0
Cluster_17899	Bacteria	Proteobacteria	Alphaproteobacteria	Rhodobacterales	Rhodobacteraceae	unknown genus	Multi-affiliation	0	0	0	0	0	0	0	0	1	0	0	0	1	1	0	0	2	0	0	0	0	0	0	0
Cluster_17991	Bacteria	Proteobacteria	Gammaproteobacteria	Alteromonadales	Pseudoalteromonadaceae	Pseudoalteromonas	Multi-affiliation	0	0	0	2	0	0	0	1	3	0	0	0	1	1	0	0	0	0	0	0	0	0	0	0
Cluster_18122	Bacteria	Gracilibacteria	unknown class	unknown order	unknown family	unknown genus	Multi-affiliation	0	0	0	0	0	0	0	0	4	0	0	0	0	1	0	0	0	0	0	0	0	0	0	0
Cluster_18145	Bacteria	Bacteroidetes	Flavobacteriia	Flavobacteriales	Flavobacteriaceae	Pseudofulvibacter	unknown species	0	0	0	0	0	0	0	2	0	0	0	0	0	0	0	0	0	0	0	0	0	0	0	0
Cluster_18202	Bacteria	Proteobacteria	Gammaproteobacteria	Alteromonadales	Pseudoalteromonadaceae	Psychrosphaera	Multi-affiliation	0	0	0	0	0	0	1	0	2	0	0	0	1	0	3	0	0	0	0	0	0	0	0	0
Cluster_18231	Bacteria	Proteobacteria	Alphaproteobacteria	Rhodobacterales	Rhodobacteraceae	Multi-affiliation	Multi-affiliation	0	0	0	0	0	2	0	0	0	0	0	0	0	0	0	0	0	0	0	0	0	1	0	0
Cluster_18298	Bacteria	Bacteroidetes	Flavobacteriia	Flavobacteriales	Flavobacteriaceae	Tenacibaculum	Multi-affiliation	0	0	0	0	0	0	0	0	0	0	0	0	0	0	2	0	0	0	0	0	0	0	0	0
Cluster_18338	Bacteria	Proteobacteria	Alphaproteobacteria	Rhodobacterales	Rhodobacteraceae	Multi-affiliation	Multi-affiliation	0	0	0	2	0	0	1	0	0	2	1	0	0	0	3	0	0	0	0	0	0	0	0	0
Cluster_18352	Bacteria	Proteobacteria	Gammaproteobacteria	Alteromonadales	Psychromonadaceae	Psychromonas	unknown species	0	0	0	0	0	0	0	0	0	0	0	0	0	2	0	0	0	0	0	0	0	0	0	0
Cluster_18356	Bacteria	Proteobacteria	Alphaproteobacteria	Rickettsiales	LWSR-14	unknown genus	unknown species	0	0	0	0	0	0	1	0	2	0	0	0	4	1	8	0	0	0	0	0	0	0	0	0
Cluster_18364	Bacteria	Tenericutes	Mollicutes	Mycoplasmatales	Mycoplasmataceae	Mycoplasma	unknown species	0	0	0	0	0	0	0	0	0	0	0	0	0	0	0	0	0	0	0	0	0	2	0	0
Cluster_18365	Bacteria	Proteobacteria	Epsilonproteobacteria	Campylobacterales	Campylobacteraceae	Arcobacter	Multi-affiliation	0	0	0	0	0	0	0	0	1	0	0	0	7	9	3	0	0	0	0	0	0	0	0	0
Cluster_18424	Bacteria	Proteobacteria	Gammaproteobacteria	Oceanospirillales	Oceanospirillaceae	Neptuniibacter	Raricirrus beryli associated bacterium	0	0	0	0	0	0	1	6	1	0	0	0	0	0	1	0	0	0	0	0	0	0	0	0
Cluster_18478	Bacteria	Proteobacteria	Gammaproteobacteria	Alteromonadales	Pseudoalteromonadaceae	Pseudoalteromonas	unknown species	0	0	0	0	0	0	0	0	9	0	0	0	0	0	3	0	0	0	0	0	0	0	0	0
Cluster_18482	Bacteria	Bacteroidetes	Flavobacteriia	Flavobacteriales	Flavobacteriaceae	Multi-affiliation	Multi-affiliation	0	0	0	0	0	0	1	3	9	0	0	0	0	0	0	0	0	0	0	0	0	0	0	0
Cluster_18483	Bacteria	Bacteroidetes	Flavobacteriia	Flavobacteriales	Flavobacteriaceae	Winogradskyella	Winogradskyella sp.	0	0	0	3	5	0	0	0	0	0	0	0	0	0	0	0	0	0	0	0	0	0	0	0
Cluster_18595	Bacteria	Proteobacteria	Gammaproteobacteria	Alteromonadales	Pseudoalteromonadaceae	Pseudoalteromonas	Multi-affiliation	0	0	0	0	0	0	0	1	1	0	0	0	0	0	0	0	0	0	0	0	0	0	0	0
Cluster_18596	Bacteria	Proteobacteria	Gammaproteobacteria	Alteromonadales	Pseudoalteromonadaceae	Pseudoalteromonas	Multi-affiliation	0	0	1	0	0	0	0	1	0	0	0	0	0	0	0	0	0	0	0	0	0	0	0	0
Cluster_18638	Bacteria	Bacteroidetes	Flavobacteriia	Flavobacteriales	Flavobacteriaceae	Flavirhabdus	Flavobacteriaceae bacterium LPK5	0	0	0	0	0	0	1	0	0	0	0	0	0	2	0	0	0	0	0	0	0	0	0	0
Cluster_18775	Bacteria	Proteobacteria	Alphaproteobacteria	Rhodobacterales	Rhodobacteraceae	Multi-affiliation	Multi-affiliation	0	0	0	0	0	0	1	1	3	0	0	0	0	1	1	0	0	0	6	0	0	0	0	0
Cluster_18777	Bacteria	Proteobacteria	Alphaproteobacteria	Rhizobiales	unknown family	unknown genus	unknown species	0	0	0	0	0	0	0	0	0	0	0	0	0	1	0	0	1	0	0	0	0	0	0	0
Cluster_18802	Bacteria	Proteobacteria	Alphaproteobacteria	Rhodobacterales	Rhodobacteraceae	unknown genus	unknown species	0	0	0	0	0	0	0	0	2	0	1	0	0	1	1	0	0	0	0	0	0	0	0	0
Cluster_18810	Bacteria	Bacteroidetes	Flavobacteriia	Flavobacteriales	Flavobacteriaceae	Flavobacterium	unknown species	0	0	0	0	0	0	1	1	2	0	0	0	1	8	7	0	0	0	0	0	0	0	0	0
Cluster_18815	Bacteria	Proteobacteria	Gammaproteobacteria	Alteromonadales	Pseudoalteromonadaceae	Pseudoalteromonas	unknown species	0	0	0	0	0	0	0	0	0	0	3	0	0	0	0	0	0	0	0	0	0	0	0	0
Cluster_18889	Bacteria	Bacteroidetes	Flavobacteriia	Flavobacteriales	Flavobacteriaceae	Polaribacter 4	unknown species	0	0	0	0	0	0	1	5	2	0	0	0	0	0	0	0	0	0	0	0	0	0	0	0
Cluster_18926	Bacteria	Proteobacteria	Gammaproteobacteria	Alteromonadales	Alteromonadaceae	Alteromonas	Multi-affiliation	0	0	0	0	0	0	0	0	0	0	0	0	1	0	3	4	1	0	1	0	0	0	0	0
Cluster_18927	Bacteria	Proteobacteria	Gammaproteobacteria	Alteromonadales	Alteromonadaceae	unknown genus	Aestuariibacter sp.	0	0	0	0	2	0	0	0	1	0	0	0	0	2	2	1	0	0	0	0	0	2	0	0
Cluster_18942	Bacteria	Firmicutes	Clostridia	Clostridiales	Family XII	Fusibacter	unknown species	0	0	0	0	0	0	0	0	18	0	0	0	0	0	0	0	0	0	0	0	0	0	0	0
Cluster_18964	Bacteria	Proteobacteria	Alphaproteobacteria	Rhodobacterales	Rhodobacteraceae	Multi-affiliation	Multi-affiliation	0	0	0	0	4	0	0	1	0	0	0	0	0	0	0	0	0	0	2	0	0	2	0	0
Cluster_18989	Bacteria	Spirochaetae	Spirochaetes	Spirochaetales	Spirochaetaceae	unknown genus	unknown species	0	14	0	0	0	0	0	0	0	0	0	0	0	0	0	0	0	0	0	0	0	0	0	0
Cluster_19016	Bacteria	Bacteroidetes	Flavobacteriia	Flavobacteriales	Flavobacteriaceae	unknown genus	unknown species	0	0	0	0	0	0	0	0	0	0	4	1	0	0	0	0	0	0	0	0	0	0	0	0
Cluster_19019	Bacteria	Bacteroidetes	Flavobacteriia	Flavobacteriales	Flavobacteriaceae	Mesoflavibacter	Formosa sp.	0	0	0	1	0	0	0	3	1	0	0	1	0	0	0	0	0	0	0	0	0	0	0	0
Cluster_19024	Bacteria	Bacteroidetes	Flavobacteriia	Flavobacteriales	Flavobacteriaceae	Tenacibaculum	Multi-affiliation	0	0	0	0	0	0	1	0	2	0	0	0	0	0	0	0	0	0	0	0	0	0	0	0
Cluster_19085	Bacteria	Proteobacteria	Gammaproteobacteria	Alteromonadales	Shewanellaceae	Psychrobium	unknown species	0	0	0	0	0	0	0	0	0	0	0	0	0	2	0	0	0	0	0	0	0	0	0	0
Cluster_19104	Bacteria	Proteobacteria	Alphaproteobacteria	Rhodobacterales	Rhodobacteraceae	Multi-affiliation	Multi-affiliation	0	1	0	0	0	0	7	2	10	1	0	0	1	2	2	0	0	0	2	1	0	0	0	0
Cluster_19132	Bacteria	Proteobacteria	Gammaproteobacteria	Vibrionales	Vibrionaceae	Vibrio	Multi-affiliation	0	0	0	0	0	0	0	0	0	0	0	0	0	0	0	0	0	0	3	0	0	0	0	0
Cluster_19140	Bacteria	Proteobacteria	Gammaproteobacteria	Alteromonadales	Pseudoalteromonadaceae	Pseudoalteromonas	Multi-affiliation	0	0	0	0	0	0	0	2	2	0	0	0	0	0	0	0	0	0	0	0	0	0	0	0
Cluster_19234	Bacteria	Bacteroidetes	Flavobacteriia	Flavobacteriales	Flavobacteriaceae	Algibacter	Multi-affiliation	0	0	4	0	0	0	0	4	0	7	0	0	0	0	0	0	0	0	0	0	0	0	0	0
Cluster_19277	Bacteria	Proteobacteria	Alphaproteobacteria	Rhodobacterales	Rhodobacteraceae	Thalassobius	Multi-affiliation	0	0	0	1	0	0	0	2	0	0	0	0	0	0	0	0	0	0	0	0	0	0	0	0
Cluster_19305	Bacteria	Bacteroidetes	Flavobacteriia	Flavobacteriales	Flavobacteriaceae	Multi-affiliation	Multi-affiliation	0	0	0	4	0	0	1	0	5	0	0	0	0	1	0	0	0	0	0	0	0	0	0	0
Cluster_19468	Bacteria	Proteobacteria	Gammaproteobacteria	Oceanospirillales	Oceanospirillaceae	Neptuniibacter	Multi-affiliation	0	0	0	0	0	0	0	0	0	1	0	0	0	0	0	0	0	0	1	0	0	0	0	0
Cluster_19538	Bacteria	Proteobacteria	Gammaproteobacteria	Vibrionales	Vibrionaceae	Vibrio	Multi-affiliation	0	0	0	0	0	0	0	0	0	0	0	0	0	2	2	0	0	0	0	0	0	0	0	0
Cluster_19548	Bacteria	Proteobacteria	Alphaproteobacteria	Rhizobiales	OCS116 clade	unknown genus	unknown species	0	0	0	0	0	0	0	0	0	2	0	0	0	0	0	0	0	0	0	0	0	0	0	0
Cluster_19579	Bacteria	Proteobacteria	Gammaproteobacteria	Vibrionales	Vibrionaceae	Vibrio	Multi-affiliation	0	0	0	0	0	1	0	0	0	0	0	0	0	1	0	2	0	0	0	0	0	0	0	0
Cluster_19582	Bacteria	Proteobacteria	Gammaproteobacteria	Vibrionales	Vibrionaceae	Aliivibrio	Multi-affiliation	0	0	0	3	1	0	0	0	6	0	0	0	0	1	1	0	0	0	0	0	0	0	0	0
Cluster_19587	Bacteria	Proteobacteria	Gammaproteobacteria	Alteromonadales	Pseudoalteromonadaceae	Psychrosphaera	Multi-affiliation	0	0	0	0	0	0	1	2	5	0	0	0	0	0	0	0	0	0	0	0	0	0	0	0
Cluster_19591	Bacteria	Proteobacteria	Gammaproteobacteria	Oceanospirillales	Oceanospirillaceae	Amphritea	unknown species	0	0	0	0	0	0	5	6	12	0	0	0	0	1	6	0	0	0	0	0	0	0	0	0
Cluster_19599	Bacteria	Proteobacteria	Gammaproteobacteria	Alteromonadales	Alteromonadaceae	Alteromonas	Multi-affiliation	0	0	0	1	0	0	0	0	0	0	0	0	0	0	0	1	0	2	0	0	0	1	0	2
Cluster_19604	Bacteria	Proteobacteria	Gammaproteobacteria	Alteromonadales	Alteromonadaceae	Marinobacter	Multi-affiliation	0	0	0	0	0	0	0	0	0	2	0	0	0	1	0	0	0	0	0	0	0	0	0	0
Cluster_19633	Bacteria	Proteobacteria	Gammaproteobacteria	Alteromonadales	Multi-affiliation	Multi-affiliation	Multi-affiliation	0	0	0	0	0	0	0	0	0	0	0	0	3	4	1	0	0	0	0	0	0	0	0	0
Cluster_19655	Bacteria	Proteobacteria	Alphaproteobacteria	Rhodobacterales	Rhodobacteraceae	unknown genus	unknown species	0	0	0	0	0	0	0	0	0	0	0	0	2	5	0	0	0	0	0	0	0	0	0	0
Cluster_19686	Bacteria	Proteobacteria	Gammaproteobacteria	Alteromonadales	Alteromonadaceae	Paraglaciecola	Glaciecola sp.	0	0	0	0	0	0	0	0	0	2	0	0	0	1	0	0	0	0	1	0	0	0	0	0
Cluster_19741	Bacteria	Proteobacteria	Alphaproteobacteria	Rhodobacterales	Rhodobacteraceae	unknown genus	unknown species	0	0	0	0	0	0	0	0	0	1	2	5	0	0	0	0	0	0	0	0	0	0	0	0
Cluster_19821	Bacteria	Bacteroidetes	Flavobacteriia	Flavobacteriales	Cryomorphaceae	Salinirepens	unknown species	0	0	0	0	0	0	3	2	1	0	0	0	0	0	0	0	0	0	0	0	0	0	0	0
Cluster_19825	Bacteria	Proteobacteria	Epsilonproteobacteria	Campylobacterales	Campylobacteraceae	Arcobacter	unknown species	0	0	0	0	0	0	0	0	0	0	0	0	0	2	0	0	0	0	0	0	0	0	0	0
Cluster_19845	Bacteria	Proteobacteria	Gammaproteobacteria	Oceanospirillales	Oceanospirillaceae	Neptuniibacter	unknown species	0	0	0	1	0	0	3	8	7	0	0	0	3	5	3	0	0	0	0	0	0	0	0	0
Cluster_19852	Bacteria	Proteobacteria	Alphaproteobacteria	Rhodobacterales	Rhodobacteraceae	unknown genus	unknown species	0	0	0	0	0	0	0	0	0	6	2	2	0	0	0	0	0	0	0	0	0	0	0	0
Cluster_19905	Bacteria	Bacteroidetes	Flavobacteriia	Flavobacteriales	Flavobacteriaceae	Polaribacter 1	unknown species	0	0	0	0	0	0	2	0	3	0	0	0	0	1	0	0	0	0	0	0	0	0	0	0
Cluster_19932	Bacteria	Proteobacteria	Alphaproteobacteria	Rhodobacterales	Rhodobacteraceae	Thalassobius	Multi-affiliation	0	0	0	0	0	0	0	0	0	0	1	0	0	0	0	0	0	0	0	1	0	0	0	0
Cluster_20035	Bacteria	Proteobacteria	Gammaproteobacteria	Alteromonadales	Alteromonadaceae	Paraglaciecola	unknown species	0	0	0	0	0	0	0	0	2	0	0	0	0	3	0	0	0	0	0	0	0	0	0	0
Cluster_20066	Bacteria	Proteobacteria	Alphaproteobacteria	Rhodobacterales	Rhodobacteraceae	Sulfitobacter	Multi-affiliation	0	0	0	0	0	1	0	0	0	2	0	0	0	0	0	1	0	0	0	0	0	0	0	0
Cluster_20180	Bacteria	Proteobacteria	Gammaproteobacteria	Oceanospirillales	Oceanospirillaceae	Neptuniibacter	unknown species	0	0	0	0	0	0	0	0	0	0	0	0	0	0	0	0	0	0	0	0	0	3	0	0
Cluster_20222	Bacteria	Proteobacteria	Gammaproteobacteria	Alteromonadales	Pseudoalteromonadaceae	Pseudoalteromonas	unknown species	0	0	0	0	0	0	0	0	0	0	2	0	0	0	0	0	0	0	0	0	0	0	0	0
Cluster_20261	Bacteria	Proteobacteria	Gammaproteobacteria	Vibrionales	Vibrionaceae	Vibrio	Multi-affiliation	0	0	0	0	0	0	0	0	1	0	0	0	1	1	1	1	0	0	0	0	0	0	0	0
Cluster_20304	Bacteria	Firmicutes	Clostridia	Clostridiales	Family XII	Fusibacter	unknown species	0	0	0	0	0	0	2	5	6	0	0	0	0	0	0	0	0	0	0	0	0	0	0	0
Cluster_20314	Bacteria	Bacteroidetes	Flavobacteriia	Flavobacteriales	Cryomorphaceae	unknown genus	unknown species	0	0	0	0	0	0	4	2	2	0	0	0	0	0	0	0	0	0	0	0	0	0	0	0
Cluster_20326	Bacteria	Proteobacteria	Gammaproteobacteria	Alteromonadales	Alteromonadaceae	Paraglaciecola	unknown species	0	0	0	0	0	0	0	1	1	0	0	0	0	5	1	0	0	0	0	0	0	0	0	0
Cluster_20364	Bacteria	Proteobacteria	Alphaproteobacteria	Rhodobacterales	Rhodobacteraceae	Multi-affiliation	Multi-affiliation	0	0	0	0	0	0	0	4	2	0	0	0	0	0	0	0	1	0	0	0	0	0	0	0
Cluster_20468	Bacteria	Bacteroidetes	Flavobacteriia	Flavobacteriales	Cryomorphaceae	unknown genus	unknown species	0	0	0	0	0	0	3	1	5	0	0	0	0	0	0	0	0	0	0	0	0	0	0	1
Cluster_20477	Bacteria	Bacteroidetes	Cytophagia	Cytophagales	Flammeovirgaceae	unknown genus	unknown species	0	0	0	0	2	0	0	0	0	0	0	0	0	0	0	0	0	0	0	0	0	1	0	0
Cluster_20485	Bacteria	Proteobacteria	Gammaproteobacteria	Oceanospirillales	Oleiphilaceae	Oleiphilus	Oleiphilus sp.	0	0	0	0	0	0	0	0	0	1	0	2	0	0	0	0	0	0	0	0	0	0	0	0
Cluster_20575	Bacteria	Proteobacteria	Gammaproteobacteria	Vibrionales	Vibrionaceae	Vibrio	Multi-affiliation	0	0	0	0	0	0	0	0	0	0	0	0	0	5	2	0	0	0	0	0	0	0	0	0
Cluster_20587	Bacteria	Proteobacteria	Alphaproteobacteria	Rhodobacterales	Rhodobacteraceae	unknown genus	Multi-affiliation	0	0	2	0	0	0	0	0	0	0	0	0	2	0	0	0	0	0	0	0	0	0	0	0
Cluster_20618	Bacteria	Bacteroidetes	Flavobacteriia	Flavobacteriales	Flavobacteriaceae	Vitellibacter	unknown species	0	0	0	0	0	0	0	0	0	0	16	0	0	0	0	0	0	0	0	0	0	0	0	0
Cluster_20646	Bacteria	Bacteroidetes	Flavobacteriia	Flavobacteriales	Flavobacteriaceae	Flavobacterium	unknown species	0	0	0	0	0	0	0	0	0	4	0	0	0	0	0	0	0	0	0	0	0	0	0	0
Cluster_20735	Bacteria	Proteobacteria	Alphaproteobacteria	Rhodospirillales	Rhodospirillaceae	Terasakiella	Multi-affiliation	0	0	0	0	0	0	0	0	0	0	0	0	5	14	14	0	0	0	0	0	0	0	0	0
Cluster_20760	Bacteria	Bacteroidetes	Flavobacteriia	Flavobacteriales	Flavobacteriaceae	Tenacibaculum	Tenacibaculum sp.	0	0	0	1	0	0	0	0	3	0	0	0	1	0	0	0	0	0	0	0	0	0	0	0
Cluster_20778	Bacteria	Bacteroidetes	Flavobacteriia	Flavobacteriales	Flavobacteriaceae	Multi-affiliation	Multi-affiliation	0	0	0	0	0	0	3	0	1	0	0	0	0	0	0	0	0	0	0	0	0	0	0	0
Cluster_20877	Bacteria	Proteobacteria	Alphaproteobacteria	Rhodobacterales	Rhodobacteraceae	unknown genus	unknown species	0	0	0	0	0	0	0	0	0	4	1	0	0	0	0	0	0	0	0	0	0	0	0	0
Cluster_20951	Bacteria	Proteobacteria	Gammaproteobacteria	Vibrionales	Vibrionaceae	Vibrio	Vibrio sinaloensis	0	0	0	0	0	0	0	0	5	0	0	0	0	0	0	0	0	0	0	0	0	0	0	0
Cluster_20956	Bacteria	Proteobacteria	Gammaproteobacteria	Vibrionales	Vibrionaceae	Vibrio	Vibrio sp.	0	0	0	0	0	0	0	3	2	0	0	0	0	1	2	0	0	0	0	0	0	0	0	0
Cluster_20988	Bacteria	Proteobacteria	Epsilonproteobacteria	Campylobacterales	Campylobacteraceae	Arcobacter	Multi-affiliation	0	0	0	0	0	0	1	0	2	0	0	0	0	1	0	0	0	0	0	0	0	0	0	0
Cluster_20998	Bacteria	Proteobacteria	Alphaproteobacteria	Rickettsiales	LWSR-14	unknown genus	unknown species	0	0	0	1	3	4	0	0	1	0	0	0	0	1	0	0	0	0	0	0	0	1	0	0
Cluster_21019	Bacteria	Bacteroidetes	Flavobacteriia	Flavobacteriales	Flavobacteriaceae	Polaribacter 2	Polaribacter sp.	0	1	0	0	2	0	1	0	0	0	0	0	0	0	0	0	0	0	0	0	0	0	0	0
Cluster_21057	Bacteria	Proteobacteria	Gammaproteobacteria	Oceanospirillales	Oceanospirillaceae	Neptuniibacter	unknown species	0	0	0	0	0	0	3	4	2	0	0	0	0	0	0	0	0	0	2	1	0	0	0	0
Cluster_21058	Bacteria	Proteobacteria	Gammaproteobacteria	Alteromonadales	Pseudoalteromonadaceae	Pseudoalteromonas	Multi-affiliation	0	0	0	0	0	0	0	2	0	0	0	0	0	0	0	0	0	0	0	0	0	0	0	0
Cluster_21098	Bacteria	Proteobacteria	Alphaproteobacteria	Rhodobacterales	Rhodobacteraceae	Multi-affiliation	Multi-affiliation	0	0	0	0	0	0	6	11	11	0	0	0	0	0	0	0	0	0	0	0	0	0	0	0
Cluster_21143	Bacteria	Proteobacteria	Gammaproteobacteria	Cellvibrionales	Cellvibrionaceae	Umboniibacter	unknown species	0	1	0	0	0	0	1	0	0	0	0	0	0	0	0	0	0	0	0	0	0	0	0	0
Cluster_21170	Bacteria	Proteobacteria	Gammaproteobacteria	Vibrionales	Vibrionaceae	Vibrio	Multi-affiliation	0	0	0	0	0	0	0	0	0	0	0	0	0	5	5	0	0	0	0	0	0	0	0	0
Cluster_21178	Bacteria	Proteobacteria	Alphaproteobacteria	Rickettsiales	Rickettsiaceae	unknown genus	unknown species	0	0	0	0	0	0	0	0	0	0	2	0	1	0	0	0	0	0	0	0	0	0	0	0
Cluster_21181	Bacteria	Proteobacteria	Alphaproteobacteria	Rhodobacterales	Rhodobacteraceae	Loktanella	Multi-affiliation	0	0	0	0	0	0	0	2	0	0	0	0	0	0	3	0	0	0	0	0	0	0	0	0
Cluster_21185	Bacteria	Proteobacteria	Alphaproteobacteria	Rhodobacterales	Rhodobacteraceae	Multi-affiliation	Multi-affiliation	0	0	0	0	0	0	3	0	2	0	0	0	2	0	0	0	0	0	0	0	0	0	0	0
Cluster_21208	Bacteria	Proteobacteria	Gammaproteobacteria	Oceanospirillales	Oceanospirillaceae	Neptuniibacter	Neptuniibacter caesariensis	0	0	0	0	0	0	0	4	0	0	0	0	0	0	0	0	0	0	0	0	0	0	0	0
Cluster_21283	Bacteria	Proteobacteria	Gammaproteobacteria	Oceanospirillales	Oceanospirillaceae	Oceanospirillum	Oceanospirillum linum	0	0	0	0	0	0	0	0	2	0	0	0	0	0	0	0	0	0	0	0	0	0	0	0
Cluster_21318	Bacteria	Bacteroidetes	Flavobacteriia	Flavobacteriales	Flavobacteriaceae	Aquibacter	unknown species	0	0	0	0	0	0	4	0	0	0	0	0	0	0	0	0	0	0	0	0	0	0	0	0
Cluster_21326	Bacteria	Proteobacteria	Betaproteobacteria	Methylophilales	Methylophilaceae	Methylotenera	unknown species	0	0	0	0	0	0	0	0	0	19	0	0	0	0	0	0	0	0	0	0	0	0	0	0
Cluster_21355	Bacteria	Bacteroidetes	Flavobacteriia	Flavobacteriales	Flavobacteriaceae	Mesoflavibacter	Multi-affiliation	0	0	0	0	0	0	0	1	0	0	0	0	0	0	0	1	0	0	0	0	0	0	0	0
Cluster_21402	Bacteria	Proteobacteria	Alphaproteobacteria	Rhodobacterales	Rhodobacteraceae	Multi-affiliation	Multi-affiliation	0	0	0	0	0	0	2	1	0	0	0	0	0	0	0	2	0	0	0	0	0	0	0	0
Cluster_21446	Bacteria	Proteobacteria	Gammaproteobacteria	Oceanospirillales	Oceanospirillaceae	Neptuniibacter	Raricirrus beryli associated bacterium	0	0	0	0	0	0	0	1	1	0	0	0	0	1	0	0	0	0	0	0	0	0	0	0
Cluster_21473	Bacteria	Bacteroidetes	Sphingobacteriia	Sphingobacteriales	unknown family	unknown genus	unknown species	0	0	0	0	0	0	0	16	0	0	0	0	0	0	0	0	0	0	0	0	0	0	0	0
Cluster_21485	Bacteria	Bacteroidetes	Flavobacteriia	Flavobacteriales	Flavobacteriaceae	Aquibacter	unknown species	0	0	0	0	0	0	6	1	3	0	1	0	0	0	0	0	0	0	0	0	0	0	0	0
Cluster_21509	Bacteria	Proteobacteria	Gammaproteobacteria	Alteromonadales	Pseudoalteromonadaceae	Psychrosphaera	unknown species	0	0	0	0	0	0	2	1	5	0	0	0	0	2	0	0	0	0	0	0	0	0	0	0
Cluster_21523	Bacteria	Proteobacteria	Gammaproteobacteria	Alteromonadales	Alteromonadaceae	Marinobacter	Multi-affiliation	0	0	0	0	0	0	0	0	0	2	1	0	0	0	0	0	0	0	0	0	0	0	0	0
Cluster_21535	Bacteria	Proteobacteria	Alphaproteobacteria	Rhizobiales	Phyllobacteriaceae	Pseudahrensia	unknown species	0	0	0	0	0	0	0	0	0	1	2	0	0	0	0	0	0	0	0	0	0	0	0	0
Cluster_21548	Bacteria	Proteobacteria	Alphaproteobacteria	Rhodobacterales	Rhodobacteraceae	Phaeobacter	Multi-affiliation	0	0	0	0	0	0	0	0	0	0	0	0	0	2	0	0	0	0	0	0	0	0	0	0
Cluster_21579	Bacteria	Tenericutes	Mollicutes	Mycoplasmatales	Mycoplasmataceae	Mycoplasma	unknown species	0	2	0	0	0	0	0	0	1	0	0	0	0	0	0	0	0	0	0	0	0	0	0	0
Cluster_21621	Bacteria	Proteobacteria	Epsilonproteobacteria	Campylobacterales	Campylobacteraceae	Arcobacter	unknown species	0	0	0	0	0	0	0	0	0	0	0	0	0	4	0	0	0	0	0	0	0	0	0	0
Cluster_21623	Bacteria	Proteobacteria	Alphaproteobacteria	Rhodobacterales	Rhodobacteraceae	Boseongicola	unknown species	0	0	0	0	0	0	0	0	1	0	0	0	0	0	0	0	0	0	1	0	0	0	0	0
Cluster_21704	Bacteria	Proteobacteria	Gammaproteobacteria	Vibrionales	Vibrionaceae	Multi-affiliation	Multi-affiliation	0	0	0	1	0	0	1	5	1	0	0	0	0	3	0	0	0	0	0	0	0	0	0	0
Cluster_21707	Bacteria	Proteobacteria	Alphaproteobacteria	Rhodobacterales	Rhodobacteraceae	unknown genus	unknown species	0	0	0	0	0	0	0	0	1	0	0	0	0	0	0	0	0	0	6	0	0	0	0	0
Cluster_21788	Bacteria	Proteobacteria	Gammaproteobacteria	Alteromonadales	Alteromonadaceae	unknown genus	Aestuariibacter sp.	0	0	0	0	0	0	0	1	0	0	0	0	3	9	9	0	0	0	0	0	0	0	0	0
Cluster_21791	Bacteria	Proteobacteria	Gammaproteobacteria	Alteromonadales	Pseudoalteromonadaceae	Pseudoalteromonas	Pseudoalteromonas sp.	0	1	0	0	0	0	0	0	0	0	0	0	0	0	0	0	0	1	0	0	0	0	0	0
Cluster_21796	Bacteria	Bacteroidetes	Flavobacteriia	Flavobacteriales	Flavobacteriaceae	Flavobacterium	unknown species	0	0	0	0	0	0	0	2	0	0	0	0	0	0	0	0	0	0	5	0	0	0	0	0
Cluster_21821	Bacteria	Proteobacteria	Gammaproteobacteria	Alteromonadales	Pseudoalteromonadaceae	Pseudoalteromonas	unknown species	0	0	0	0	0	0	0	0	0	0	2	0	0	0	0	0	0	0	0	0	0	0	0	0
Cluster_21869	Bacteria	Bacteroidetes	Flavobacteriia	Flavobacteriales	Flavobacteriaceae	Maribacter	Cytophaga sp.	0	0	0	0	0	0	0	0	0	2	2	0	0	0	0	0	0	0	0	0	0	0	0	0
Cluster_21882	Bacteria	Bacteroidetes	Flavobacteriia	Flavobacteriales	Flavobacteriaceae	Croceibacter	Croceibacter atlanticus HTCC2559	0	0	0	0	0	0	0	0	0	4	2	2	0	4	0	0	0	0	0	0	0	0	0	0
Cluster_21916	Bacteria	Proteobacteria	Alphaproteobacteria	Rhodobacterales	Rhodobacteraceae	unknown genus	unknown species	0	0	0	0	0	0	0	0	0	0	0	2	0	0	0	0	0	0	0	0	0	0	0	0
Cluster_22022	Bacteria	Proteobacteria	Gammaproteobacteria	Alteromonadales	Alteromonadaceae	Marinobacter	Multi-affiliation	0	0	0	0	0	0	0	0	0	0	0	0	2	9	1	0	0	0	0	0	0	0	0	0
Cluster_22243	Bacteria	Proteobacteria	Gammaproteobacteria	Alteromonadales	Alteromonadaceae	Alteromonas	unknown species	0	0	0	0	0	0	2	0	0	1	0	0	1	0	3	0	0	0	0	0	0	0	0	0
Cluster_22257	Bacteria	Proteobacteria	Gammaproteobacteria	Vibrionales	Vibrionaceae	Vibrio	Multi-affiliation	0	0	0	0	0	0	0	0	0	0	0	0	0	5	4	0	0	0	0	0	0	0	0	0
Cluster_22319	Bacteria	Proteobacteria	Gammaproteobacteria	Alteromonadales	Psychromonadaceae	Psychromonas	Psychromonas sp.	0	0	0	0	0	0	0	0	0	2	0	0	0	0	0	0	0	0	0	0	0	0	0	0
Cluster_22334	Bacteria	Bacteroidetes	Flavobacteriia	Flavobacteriales	Flavobacteriaceae	Polaribacter 2	Polaribacter sp.	0	0	0	0	0	0	3	0	3	0	0	0	0	1	4	0	0	0	0	0	0	0	0	0
Cluster_22405	Bacteria	Proteobacteria	Gammaproteobacteria	Cellvibrionales	Cellvibrionaceae	Gilvimarinus	Multi-affiliation	0	0	0	0	0	0	0	0	15	0	0	0	0	0	0	0	0	0	0	0	0	0	0	0
Cluster_22421	Bacteria	Proteobacteria	Alphaproteobacteria	Rhodobacterales	Rhodobacteraceae	Multi-affiliation	Multi-affiliation	0	0	0	0	0	0	3	3	3	0	0	0	0	1	3	0	0	0	0	0	0	0	0	0
Cluster_22449	Bacteria	Proteobacteria	Gammaproteobacteria	Vibrionales	Vibrionaceae	Vibrio	Vibrio lentus	0	0	0	0	0	0	0	0	0	0	0	0	0	5	6	0	0	0	0	0	0	0	0	0
Cluster_22469	Bacteria	Proteobacteria	Epsilonproteobacteria	Campylobacterales	Campylobacteraceae	Arcobacter	unknown species	0	0	0	0	0	0	0	0	2	0	0	0	0	1	0	0	0	0	0	0	0	0	0	0
Cluster_22526	Bacteria	Bacteroidetes	Sphingobacteriia	Sphingobacteriales	Saprospiraceae	unknown genus	unknown species	0	0	0	0	0	0	14	0	0	0	0	0	0	0	0	0	0	0	0	0	0	0	0	0
Cluster_22533	Bacteria	Proteobacteria	Alphaproteobacteria	Rhizobiales	Hyphomicrobiaceae	Devosia	unknown species	0	0	0	0	0	0	0	0	1	6	3	1	0	0	0	0	0	0	0	0	0	0	0	0
Cluster_22631	Bacteria	Proteobacteria	Gammaproteobacteria	Vibrionales	Vibrionaceae	Aliivibrio	Multi-affiliation	0	0	0	1	0	0	0	0	2	0	0	0	3	1	4	1	0	0	0	0	0	0	0	0
Cluster_22670	Bacteria	Proteobacteria	Gammaproteobacteria	Vibrionales	Vibrionaceae	Vibrio	Multi-affiliation	0	0	0	0	0	0	0	0	0	0	0	0	0	0	0	0	2	0	0	0	0	0	0	0
Cluster_22692	Bacteria	Proteobacteria	Gammaproteobacteria	Alteromonadales	Multi-affiliation	Multi-affiliation	Multi-affiliation	0	0	0	0	0	0	0	0	0	0	0	0	3	0	0	0	0	0	0	0	0	0	0	0
Cluster_22693	Bacteria	Proteobacteria	Deltaproteobacteria	Myxococcales	P3OB-42	unknown genus	unknown species	0	0	0	0	0	0	0	0	0	0	0	17	0	0	0	0	0	0	0	0	0	0	0	0
Cluster_22725	Bacteria	Proteobacteria	Alphaproteobacteria	Rhodobacterales	Rhodobacteraceae	unknown genus	Multi-affiliation	0	0	0	0	0	0	0	7	2	0	0	0	0	0	0	0	0	0	1	0	0	1	0	0
Cluster_22745	Bacteria	Proteobacteria	Gammaproteobacteria	Alteromonadales	Alteromonadaceae	Alteromonas	unknown species	0	0	0	0	0	0	0	0	0	2	6	2	0	1	0	0	0	0	0	0	0	0	0	0
Cluster_22790	Bacteria	Proteobacteria	Gammaproteobacteria	Alteromonadales	Alteromonadaceae	Marinobacter	Multi-affiliation	0	0	0	0	0	0	0	0	0	2	2	1	0	0	0	0	0	0	0	0	0	0	0	0
[truncated: 1,631 more rows]
