# Supplementary material for: Immune-suppression by OsHV-1 viral infection causes fatal bacteraemia in Pacific oysters
Source: Nat Commun. 2018 Oct 11;9:4215. doi: 10.1038/s41467-018-06659-3 (PMC6182001; doi:10.1038/s41467-018-06659-3)
Supplement: Supplementary file 9 — Supplementary Data 6 [file 41467_2018_6659_MOESM9_ESM.xlsx]

## Sheet: Feuil1
Supplementary Data 6: Frequencies of bacterial taxa that are significantly modified over the course of the rationalized experimental infections. Donor oysters were injected with V. crassostreae and/or OsHV-1. Recipient oysters were injected with polyI:C (PIC) or sterile seawater (SW) before exposition to both donors (Vc+Os). Recipient oysters were exposed to both donors (Os+Vc) in the presence (C…
		Frequencies
	TAXA	T0_R1	T0_R2	T0_R3	Os+Vc PIC_T72-R1	Os+Vc PIC_T72-R2	Os+Vc PIC_T72-R3
Cluster_7	Mesoflavibacter	0	0.000966277	0	0.106677	0.197507	0.148324
Cluster_122	Aureispira	0	0	0	0.120978	0.0350759	0.029858
Cluster_18	Arcobacter	0	0	9.66277e-05	0.0662866	0.0458015	0.0263794
Cluster_19	Psychromonas	0.0439656	0.0196154	0.0429027	0	0	0
Cluster_5	Oleiphilus	0.031404	0.0148807	0.0226109	0	0	0.000193255
Cluster_14	Neptuniibacter	0	0.000193255	0	0.0176829	0.000289883	0.00888975
Cluster_30	Pseudofulvibacter	0	0	0	0.00241569	0	0.0103392
Cluster_268	Flaviramulus	0	9.66277e-05	0	0.0137211	0.00705382	0.0232873
Cluster_28	Phaeobacter	9.66277e-05	0	0	0.00773022	0.0143009	0.0114987
Cluster_519	Ulvibacter	0	0	0	0.00396174	0.0142043	0.00222244
Cluster_206	Saccharospirillum	0	0	0	0.00560441	0.0112088	0.00144942
Cluster_157	Flavobacteriaceae	0	0	0	0.00560441	0.0102425	0.00193255
Cluster_209	Flavobacteriaceae	0	0	0	0.009083	0.0097594	0.009083
Cluster_37	Kiloniella	0	0	0	0.00251232	0.00425162	0.0052179
Cluster_97	Marinobacter	0	0	0	0.00647406	0.00415499	0.00396174
	TAXA	T0_R1	T0_R2	T0_R3	Os+Vc SW_T72-R1	Os+Vc SW_T72-R2	Os+Vc SW_T72-R3
Cluster_3	Mycoplasma	0.356653	0.32322	0.296647	0.0183593	0.0202918	0.0114021
Cluster_11	Olleya	0	9.66277e-05	0	0.104744	0.0984636	0.103488
Cluster_30	Pseudofulvibacter	0	0	0	0.0245434	0.028022	0.023094
Cluster_9	Vibrio	0.00773022	0.00376848	9.66277e-05	0.0580732	0.0687989	0.0707315
Cluster_7	Mesoflavibacter	0	0.000966277	0	0.0534351	0.052179	0.0456083
Cluster_14	Neptuniibacter	0	0.000193255	0	0.0469611	0.0426128	0.0492801
Cluster_17	Fluviicola	0.0340129	0.0512127	0.00898638	0.00705382	0.00434825	0.00328534
Cluster_19	Psychromonas	0.0439656	0.0196154	0.0429027	0.00666731	0.00415499	0.00946951
Cluster_18	Arcobacter	0	0	9.66277e-05	0.0373949	0.0417432	0.0400039
Cluster_69	Aestuariispira	0.0348826	0.0243502	0.0241569	0	0	0
Cluster_2	Aquimarina	0.0201952	0.0145908	0	0	0.000289883	0.000966277
Cluster_5	Oleiphilus	0.031404	0.0148807	0.0226109	0.000289883	0.000579766	0.00144942
Cluster_131	Psychrosphaera	0	0	0	0.00840661	0.00618417	0.0102425
Cluster_712	Kordia	0	0.0100493	0.0145908	0	0	9.66277e-05
Cluster_503	Flexibacter	0	0	0	0.0113054	0.0103392	0.0114987
Cluster_157	Flavobacteriaceae	0	0	0	0.00657068	0.00715045	0.00463813
Cluster_122	Aureispira	0	0	0	0.0109189	0.00917963	0.0103392
Cluster_125	Terasakiella	0.00512127	0.0102425	0.0045415	0.000676394	0.0010629	0.000773022
Cluster_193	Mesonia	0	0	0	0.00879312	0.00318871	0.00966277
Cluster_397	Fulvivirga	0.00811673	0.00705382	0	0	0	0
Cluster_618	Sphingopyxis	0.00541115	0.0045415	0.00840661	0	0	0
Cluster_253	Flavobacteriaceae	0	0	0	0.00241569	0.0017393	0.00405836
Cluster_213	Roseobacter	0	0.00415499	0.00792347	0.000193255	0.000773022	9.66277e-05
Cluster_12	Colwellia	0	0	0	0.00376848	0.00154604	0.00405836
Cluster_356	Crocinitomix	0	0	0	0.00541115	0.00657068	0.00338197
Cluster_1114	Sphingomonas	0.00637743	0.00231906	0.00550778	0	0	0
Cluster_612	Bosea	0	0.00637743	0.0010629	0	0	0
Cluster_1196	Polaribacter	0	9.66277e-05	0	0.00309209	0.00367185	0.00425162
Cluster_64	Marinobacterium	0	0	0	0.00231906	0.00425162	0.00144942
Cluster_267	Flavobacterium	0	0	0	0.0010629	0.0028022	0.00367185
Cluster_70	Peredibacter	0	0	0	0.0028022	0.00154604	0.00125616
Cluster_519	Ulvibacter	0	0	0	0.00193255	0.00251232	0.000869649
Cluster_339	Thalassotalea	0	0	0	0.00154604	0.00115953	0.000773022
	TAXA	T0_R1	T0_R2	T0_R3	Os+Vc Cm+_T72-R1	Os+Vc Cm+_T72-R2	Os+Vc Cm+_T72-R3
Cluster_11	Olleya	0	9.66277e-05	0	0.171031	0.178085	0.176056
Cluster_17	Fluviicola	0.0340129	0.0512127	0.00898638	0	0.000193255	9.66277e-05
Cluster_28	Phaeobacter	9.66277e-05	0	0	0.0348826	0.0258962	0.0418398
Cluster_19	Psychromonas	0.0439656	0.0196154	0.0429027	0.000289883	0	0
Cluster_69	Aestuariispira	0.0348826	0.0243502	0.0241569	0	0	0
Cluster_5	Oleiphilus	0.031404	0.0148807	0.0226109	0.00676394	0.00985602	0.009083
Cluster_118	Flavirhabdus	0	0.00724708	0.0270558	0	9.66277e-05	0
Cluster_125	Terasakiella	0.00512127	0.0102425	0.0045415	0	0	0
Cluster_214	Winogradskyella	0	0.00560441	0.0237704	0.000483138	0	0
Cluster_202	Lewinella	0	0.0237704	0.00879312	0	0	0
Cluster_110	Litoreibacter	0.0169098	0.0226109	0.0212581	0	0	0.000193255
Cluster_9	Vibrio	0.00773022	0.00376848	9.66277e-05	0.000579766	0.000579766	0.000289883
Cluster_712	Kordia	0	0.0100493	0.0145908	0	0	0
Cluster_281	Phycisphaerales	0	0.00386511	0.00676394	0	0	0
Cluster_275	Kangiella	0	0.0097594	0.00956614	0	0	0
Cluster_398	Rubidimonas	0.00850324	0.00483138	0	0	0	0
Cluster_397	Fulvivirga	0.00811673	0.00705382	0	0.000579766	0	0
Cluster_213	Roseobacter	0	0.00415499	0.00792347	0	9.66277e-05	0
Cluster_422	Ornithinimicrobium	0.00251232	0	0.00695719	0	0	0
Cluster_119	Roseovarius	0	0.00299546	0.00676394	0	0	0
Cluster_612	Bosea	0	0.00637743	0.0010629	0	0	0
Cluster_1114	Sphingomonas	0.00637743	0.00231906	0.00550778	0	0	0
Cluster_346	Granulosicoccus	0	0.00289883	0.00338197	0	0	0
Cluster_706	Glaciecola	0.000579766	0.00212581	0	9.66277e-05	0	0
	TAXA	T0_R1	T0_R2	T0_R3	Os+Vc Cm-_T72-R1	Os+Vc Cm-_T72-R2	Os+Vc Cm-_T72-R3
Cluster_3	Mycoplasma	0.356653	0.32322	0.296647	0.00367185	0.00570103	0.00946951
Cluster_9	Vibrio	0.00773022	0.00376848	9.66277e-05	0.0938255	0.0984636	0.121461
Cluster_18	Arcobacter	0	0	9.66277e-05	0.126389	0.0875447	0.0735337
Cluster_97	Marinobacter	0	0	0	0.0229008	0.0154604	0.0168132
Cluster_79	Ruegeria	0.00270558	9.66277e-05	0	0.0134312	0.0143975	0.0154604
Cluster_57	Alteromonas	0	0.00299546	0	0.0447386	0.0431926	0.043096
Cluster_69	Aestuariispira	0.0348826	0.0243502	0.0241569	0	0	0
Cluster_503	Flexibacter	0	0	0	0.0320804	0.0289883	0.0138178
Cluster_157	Flavobacteriaceae	0	0	0	0.013238	0.0209682	0.0167166
Cluster_88	Celeribacter	0	9.66277e-05	0	0.0270558	0.0254131	0.0247367
Cluster_149	Jejuia	0	0	0	0.0196154	0.014011	0.0263794
Cluster_14	Neptuniibacter	0	0.000193255	0	0.00386511	0.00570103	0.00570103
Cluster_122	Aureispira	0	0	0	0.00434825	0.00492801	0.00251232
Cluster_7	Mesoflavibacter	0	0.000966277	0	0.00396174	0.00657068	0.00386511
Cluster_352	Idiomarina	0	0	0	0	0.000676394	0.0010629
Cluster_131	Psychrosphaera	0	0	0	0.00444487	0.0101459	0.0118852
Cluster_28	Phaeobacter	9.66277e-05	0	0	0.0156537	0.0113054	0.000676394
Cluster_206	Saccharospirillum	0	0	0	0.00541115	0.00666731	0.00270558
Cluster_356	Crocinitomix	0	0	0	0.0080201	0.00405836	0.00763359
Cluster_837	Owenweeksia	0	0	0	0.000966277	0.00231906	0.0102425
Cluster_253	Flavobacteriaceae	0	0	0	0.00444487	0.00231906	0.00550778
Cluster_519	Ulvibacter	0	0	0	0.0080201	0.0113054	0.0104358
Cluster_268	Flaviramulus	0	9.66277e-05	0	0.00231906	0.0017393	0.00840661
Cluster_65	Marinomonas	0	0	0	0.00135279	0.00318871	0.00328534
Cluster_397	Fulvivirga	0.00811673	0.00705382	0	0	0	0
Cluster_11	Olleya	0	9.66277e-05	0	0.0034786	0.00782684	0.00415499
Cluster_1132	Saprospira	0	0	0	0.00231906	0.00686057	0.00570103
Cluster_412	Oleispira	0	0	0	0	0.00183593	0.00579766
Cluster_267	Flavobacterium	0	0	0	0.0034786	0.00260895	0.00318871
Cluster_80	Cryomorphaceae	0	0	0	0.00309209	0.000579766	0.00241569
Cluster_64	Marinobacterium	0	0	0	0.00231906	0.0010629	0.000869649
Cluster_3717	Catenococcus	0	0	0	0.000676394	0.000483138	0.000579766
Cluster_1028	Salinimonas	0	0	0	0.000483138	0.000869649	0.000676394
	TAXA	T0_R1	T0_R2	T0_R3	Os_T72-R1	Os_T72-R2	Os_T72-R3
Cluster_7	Mesoflavibacter	0	0.000966277	0	0.216833	0.24814	0.523915
Cluster_3	Mycoplasma	0.356653	0.32322	0.296647	0.0193255	0.0150739	0
Cluster_11	Olleya	0	9.66277e-05	0	0.0358489	0.0927626	0.000193255
Cluster_14	Neptuniibacter	0	0.000193255	0	0.0401005	0.0312107	0.000966277
Cluster_88	Celeribacter	0	9.66277e-05	0	0.0514059	0.079428	0
Cluster_9	Vibrio	0.00773022	0.00376848	9.66277e-05	0.0615518	0.0243502	0.000289883
Cluster_18	Arcobacter	0	0	9.66277e-05	0.0322736	0.0190357	0.0436757
Cluster_69	Aestuariispira	0.0348826	0.0243502	0.0241569	0	9.66277e-05	0
Cluster_5	Oleiphilus	0.031404	0.0148807	0.0226109	0.000289883	9.66277e-05	0.000676394
Cluster_118	Flavirhabdus	0	0.00724708	0.0270558	0	0	0
Cluster_125	Terasakiella	0.00512127	0.0102425	0.0045415	0	0	0
Cluster_110	Litoreibacter	0.0169098	0.0226109	0.0212581	9.66277e-05	0	0.000193255
Cluster_28	Phaeobacter	9.66277e-05	0	0	0.00966277	0.0177795	0.000193255
Cluster_2	Aquimarina	0.0201952	0.0145908	0	0.000193255	0	0
Cluster_712	Kordia	0	0.0100493	0.0145908	0	0	0
Cluster_275	Kangiella	0	0.0097594	0.00956614	0	0	0
Cluster_618	Sphingopyxis	0.00541115	0.0045415	0.00840661	0	9.66277e-05	0
Cluster_397	Fulvivirga	0.00811673	0.00705382	0	0	0	0
Cluster_612	Bosea	0	0.00637743	0.0010629	0	0	0
Cluster_1114	Sphingomonas	0.00637743	0.00231906	0.00550778	0	0	0
	TAXA	T0_R1	T0_R2	T0_R3	control_72_R1	control_72_R2	control_72_R3
Cluster_14	Neptuniibacter	0	0.000193255	0	0.048024	0.0435791	0.0270558
